# Supplementary material for: 5-Aminothiazoles Reveal a New Ligand-Binding Site on Prolyl Oligopeptidase Which is Important for Modulation of Its Protein–Protein Interaction-Derived Functions
Source: J Med Chem. 2024 Mar 28;67(7):5421–36. doi: 10.1021/acs.jmedchem.3c01993 (PMC11394002; doi:10.1021/acs.jmedchem.3c01993)
Supplement: Supplementary file 2 — jm3c01993_si_002.csv [file jm3c01993_si_002.csv]

SMILES	Compound	IC50 (nM)	IC50 95% CI (nM)	aSyn dimerization at 10 uM (%)	aSyn dimerization SEM (%)	Autophagy at 10 uM (%)	Autophagy SEM (%)	ROS at 10 uM (%)	ROS SEM (%)
CC1=C(N(CCC2)[C@@H]2C#N)SC(CCCC3=CC=CC=C3)=N1	HUP-46	8000	4900 - 13000	74	2	77	3	85	11
CC1=C(N2CCCC2)SC(CCCC3=CC=CC=C3)=N1	7	4800	2100 - 11000	74	2	87	4	75	9
CC1=C(N2CCCCC2)SC(CCCC3=CC=CC=C3)=N1	8	210000	74000 - 590000	82	11	106	10	73	26
CC1=C(N(CC2)C[C@@H]2F)SC(CCCC3=CC=CC=C3)=N1	9	97000	25000 - 380000	95	1	95	2	n.d.	n.d.
CC1=C(N2[C@H](CO)CCC2)SC(CCCC3=CC=CC=C3)=N1	10	95000	35000 - 260000	99	19	96	3	n.d.	n.d.
CC1=C(N(CCC2)[C@@H]2C(N)=O)SC(CCCC3=CC=CC=C3)=N1	11	80000	15000 - 420000	94	8	84	3	86	4
CC1=C(N2CCCC2)SC(CCC3=CC=CC=C3)=N1	12	47000	18000 - 120000	107	15	89		59	18
CC1=C(N(CCC2)[C@@H]2C3=NN=NN3)SC(CCCC4=CC=CC=C4)=N1	13	n.d.	n.d.	111	10	98	5	86	11
CC1=C(N2CCCC2)SC(CCCC(C=C3)=CC(OC)=C3OC)=N1	16a	12000	4100 - 33000	92	5	83	6	48	3
CC1=C(N2CCCC2)SC(CCCC(C=C3)=CC=C3C#N)=N1	16b	340	68 - 1700	113	9	96	1	53	4
IC(C=C1)=CC=C1CCCC2=NC(C)=C(N3CCCC3)S2	16c	9800	2600 - 38000	n.d.	n.d.	97	3	n.d.	n.d.
CC1=C(N2CCCC2)SC(CCCC3=NC=CC=C3)=N1	16d	7300	4800 - 11000	96	7	104	4	57	2
CC1=C(N2CCCC2)SC(CCCC3=CN=CC=C3)=N1	16e	7900	5700 - 11000	105	3	102	5	60	3
CC1=C(N2CCCC2)SC(CCC3=CN=CC=C3)=N1	16f	3300	2000 - 5300	96	8	108	3	62	5
CC1=C(N2CCCC2)SC(CCC3=CNC4=C3C=CC=C4)=N1	16g	5700	3700 - 8600	105	3	83	5	55	3
CC1=C(N2CCCC2)SC(CCN(C=N3)C4=C3C=CC=C4)=N1	16h	62400	37680 - 103200	86	8	78	5	n.d.	n.d.
CC1=C(N2CCCC2)SC(CCC3=NC(C=CC=C4)=C4N3)=N1	16i	2100	730 - 6300	93	2	101	6	59	3
CC(C)C1=C(N2CCCC2)SC(CCCC3=CC=CC=C3)=N1	16j	4000	2600 - 6100	90	6	97	3	85	5
CC(C)C1=C(N2CCCC2)SC(CCC3=CNC4=C3C=CC=C4)=N1	16k	31000	12000 - 79000	105	8	100	6	83	4
C1(N2CCCC2)=CN=C(CCCC3=CC=CC=C3)S1	16l	126000	49350 - 340500	125	21	87	4	n.d.	n.d.
CC1=C(N2CCCC2)SC(CCC(C3=C4C=CC=C3)=CN4C)=N1	17	3900	1900 - 7700	89	8	103	3	n.d.	n.d.
