# Supplementary material for: 5-Aminothiazoles Reveal a New Ligand-Binding Site on Prolyl Oligopeptidase Which is Important for Modulation of Its Protein–Protein Interaction-Derived Functions
Source: J Med Chem. 2024 Mar 28;67(7):5421–36. doi: 10.1021/acs.jmedchem.3c01993 (PMC11394002; doi:10.1021/acs.jmedchem.3c01993)
Supplement: Supplementary file 3 — jm3c01993_si_003.pdb [file jm3c01993_si_003.pdb]

TITLE     compound-1_newsite
REMARK   4      COMPLIES WITH FORMAT V. 3.0, 1-DEC-2006
REMARK 888
REMARK 888 WRITTEN BY MAESTRO (A PRODUCT OF SCHRODINGER, LLC)
ATOM      1  N   LEU A   2      13.929  -3.027   0.899  1.00 28.55           N1+
ATOM      2  CA  LEU A   2      13.394  -3.541   2.206  1.00 28.69           C  
ATOM      3  C   LEU A   2      13.033  -5.026   1.941  1.00 27.95           C  
ATOM      4  O   LEU A   2      12.761  -5.427   0.806  1.00 28.41           O  
ATOM      5  CB  LEU A   2      12.135  -2.760   2.668  1.00 28.92           C  
ATOM      6  CG  LEU A   2      12.426  -1.335   3.199  1.00 30.05           C  
ATOM      7  CD1 LEU A   2      12.883  -0.356   2.097  1.00 31.56           C  
ATOM      8  CD2 LEU A   2      11.213  -0.782   3.977  1.00 29.13           C  
ATOM      9  H1  LEU A   2      13.705  -2.048   0.796  1.00  0.00           H  
ATOM     10  H2  LEU A   2      14.921  -3.207   0.840  1.00  0.00           H  
ATOM     11  H3  LEU A   2      13.473  -3.557   0.168  1.00  0.00           H  
ATOM     12  HA  LEU A   2      14.226  -3.531   2.913  1.00  0.00           H  
ATOM     13  HB3 LEU A   2      11.680  -3.309   3.496  1.00  0.00           H  
ATOM     14  HB2 LEU A   2      11.382  -2.718   1.879  1.00  0.00           H  
ATOM     15  HG  LEU A   2      13.242  -1.411   3.920  1.00  0.00           H  
ATOM     16 HD11 LEU A   2      12.554   0.667   2.280  1.00  0.00           H  
ATOM     17 HD12 LEU A   2      13.971  -0.326   2.039  1.00  0.00           H  
ATOM     18 HD13 LEU A   2      12.503  -0.641   1.116  1.00  0.00           H  
ATOM     19 HD21 LEU A   2      10.890   0.197   3.626  1.00  0.00           H  
ATOM     20 HD22 LEU A   2      10.345  -1.438   3.909  1.00  0.00           H  
ATOM     21 HD23 LEU A   2      11.456  -0.681   5.033  1.00  0.00           H  
ATOM     22  N   SER A   3      13.018  -5.820   3.027  1.00 26.94           N  
ATOM     23  CA  SER A   3      12.672  -7.248   3.033  1.00 25.68           C  
ATOM     24  C   SER A   3      11.159  -7.547   2.909  1.00 25.17           C  
ATOM     25  O   SER A   3      10.776  -8.714   2.983  1.00 25.63           O  
ATOM     26  CB  SER A   3      13.306  -7.901   4.283  1.00 26.02           C  
ATOM     27  OG  SER A   3      12.648  -7.538   5.483  1.00 26.58           O  
ATOM     28  H   SER A   3      13.236  -5.429   3.933  1.00  0.00           H  
ATOM     29  HA  SER A   3      13.147  -7.702   2.161  1.00  0.00           H  
ATOM     30  HB3 SER A   3      14.362  -7.637   4.361  1.00  0.00           H  
ATOM     31  HB2 SER A   3      13.269  -8.987   4.195  1.00  0.00           H  
ATOM     32  HG  SER A   3      11.786  -7.964   5.494  1.00  0.00           H  
ATOM     33  N   PHE A   4      10.337  -6.502   2.737  1.00 23.51           N  
ATOM     34  CA  PHE A   4       8.882  -6.556   2.649  1.00 22.42           C  
ATOM     35  C   PHE A   4       8.377  -5.399   1.769  1.00 20.85           C  
ATOM     36  O   PHE A   4       9.104  -4.430   1.539  1.00 20.85           O  
ATOM     37  CB  PHE A   4       8.283  -6.529   4.079  1.00 21.68           C  
ATOM     38  CG  PHE A   4       8.561  -5.274   4.896  1.00 21.16           C  
ATOM     39  CD1 PHE A   4       7.728  -4.143   4.768  1.00 20.12           C  
ATOM     40  CD2 PHE A   4       9.743  -5.166   5.660  1.00 20.94           C  
ATOM     41  CE1 PHE A   4       8.047  -2.970   5.432  1.00 20.16           C  
ATOM     42  CE2 PHE A   4      10.046  -3.980   6.315  1.00 21.36           C  
ATOM     43  CZ  PHE A   4       9.197  -2.887   6.204  1.00 20.86           C  
ATOM     44  H   PHE A   4      10.730  -5.575   2.662  1.00  0.00           H  
ATOM     45  HA  PHE A   4       8.592  -7.488   2.160  1.00  0.00           H  
ATOM     46  HB3 PHE A   4       8.639  -7.393   4.641  1.00  0.00           H  
ATOM     47  HB2 PHE A   4       7.201  -6.653   4.016  1.00  0.00           H  
ATOM     48  HD1 PHE A   4       6.839  -4.187   4.157  1.00  0.00           H  
ATOM     49  HD2 PHE A   4      10.417  -6.006   5.737  1.00  0.00           H  
ATOM     50  HE1 PHE A   4       7.393  -2.120   5.347  1.00  0.00           H  
ATOM     51  HE2 PHE A   4      10.947  -3.901   6.905  1.00  0.00           H  
ATOM     52  HZ  PHE A   4       9.431  -1.965   6.716  1.00  0.00           H  
ATOM     53  N   GLN A   5       7.117  -5.523   1.326  1.00 19.24           N  
ATOM     54  CA  GLN A   5       6.378  -4.491   0.599  1.00 17.59           C  
ATOM     55  C   GLN A   5       5.310  -3.906   1.532  1.00 15.43           C  
ATOM     56  O   GLN A   5       4.650  -4.666   2.241  1.00 15.00           O  
ATOM     57  CB  GLN A   5       5.699  -5.129  -0.637  1.00  0.00           C  
ATOM     58  CG  GLN A   5       6.656  -5.783  -1.657  1.00  0.00           C  
ATOM     59  CD  GLN A   5       7.694  -4.820  -2.240  1.00  0.00           C  
ATOM     60  OE1 GLN A   5       7.382  -3.673  -2.553  1.00  0.00           O  
ATOM     61  NE2 GLN A   5       8.930  -5.291  -2.414  1.00  0.00           N  
ATOM     62  H   GLN A   5       6.582  -6.343   1.575  1.00  0.00           H  
ATOM     63  HA  GLN A   5       7.040  -3.685   0.279  1.00  0.00           H  
ATOM     64  HB2 GLN A   5       4.979  -5.883  -0.312  1.00  0.00           H  
ATOM     65  HB3 GLN A   5       5.107  -4.368  -1.151  1.00  0.00           H  
ATOM     66  HG2 GLN A   5       7.163  -6.632  -1.196  1.00  0.00           H  
ATOM     67  HG3 GLN A   5       6.076  -6.191  -2.486  1.00  0.00           H  
ATOM     68 HE22 GLN A   5       9.644  -4.695  -2.807  1.00  0.00           H  
ATOM     69 HE21 GLN A   5       9.159  -6.240  -2.159  1.00  0.00           H  
ATOM     70  N   TYR A   6       5.131  -2.574   1.492  1.00 13.49           N  
ATOM     71  CA  TYR A   6       4.068  -1.876   2.223  1.00 11.98           C  
ATOM     72  C   TYR A   6       2.679  -2.224   1.631  1.00 10.91           C  
ATOM     73  O   TYR A   6       2.557  -2.207   0.405  1.00 11.33           O  
ATOM     74  CB  TYR A   6       4.308  -0.352   2.135  1.00 10.33           C  
ATOM     75  CG  TYR A   6       5.541   0.171   2.860  1.00  8.52           C  
ATOM     76  CD1 TYR A   6       5.749  -0.125   4.224  1.00  8.16           C  
ATOM     77  CD2 TYR A   6       6.468   0.991   2.182  1.00  8.46           C  
ATOM     78  CE1 TYR A   6       6.864   0.399   4.905  1.00  7.27           C  
ATOM     79  CE2 TYR A   6       7.588   1.509   2.862  1.00  7.38           C  
ATOM     80  CZ  TYR A   6       7.785   1.217   4.225  1.00  7.27           C  
ATOM     81  OH  TYR A   6       8.863   1.725   4.888  1.00  7.72           O  
ATOM     82  H   TYR A   6       5.702  -2.007   0.883  1.00  0.00           H  
ATOM     83  HA  TYR A   6       4.160  -2.180   3.261  1.00  0.00           H  
ATOM     84  HB3 TYR A   6       3.456   0.170   2.574  1.00  0.00           H  
ATOM     85  HB2 TYR A   6       4.339  -0.039   1.090  1.00  0.00           H  
ATOM     86  HD1 TYR A   6       5.044  -0.740   4.764  1.00  0.00           H  
ATOM     87  HD2 TYR A   6       6.323   1.235   1.140  1.00  0.00           H  
ATOM     88  HE1 TYR A   6       7.011   0.171   5.950  1.00  0.00           H  
ATOM     89  HE2 TYR A   6       8.292   2.135   2.334  1.00  0.00           H  
ATOM     90  HH  TYR A   6       9.431   2.259   4.327  1.00  0.00           H  
ATOM     91  N   PRO A   7       1.669  -2.530   2.488  1.00 10.76           N  
ATOM     92  CA  PRO A   7       0.270  -2.772   2.067  1.00 10.59           C  
ATOM     93  C   PRO A   7      -0.348  -1.724   1.126  1.00 10.50           C  
ATOM     94  O   PRO A   7       0.008  -0.547   1.201  1.00  8.81           O  
ATOM     95  CB  PRO A   7      -0.504  -2.794   3.397  1.00 11.37           C  
ATOM     96  CG  PRO A   7       0.497  -3.312   4.407  1.00 11.88           C  
ATOM     97  CD  PRO A   7       1.803  -2.691   3.939  1.00 10.87           C  
ATOM     98  HA  PRO A   7       0.238  -3.758   1.600  1.00  0.00           H  
ATOM     99  HB3 PRO A   7      -1.403  -3.410   3.350  1.00  0.00           H  
ATOM    100  HB2 PRO A   7      -0.812  -1.787   3.686  1.00  0.00           H  
ATOM    101  HG3 PRO A   7       0.565  -4.397   4.323  1.00  0.00           H  
ATOM    102  HG2 PRO A   7       0.244  -3.070   5.439  1.00  0.00           H  
ATOM    103  HD2 PRO A   7       1.959  -1.714   4.400  1.00  0.00           H  
ATOM    104  HD3 PRO A   7       2.626  -3.351   4.209  1.00  0.00           H  
ATOM    105  N   ASP A   8      -1.299  -2.177   0.293  1.00 10.43           N  
ATOM    106  CA  ASP A   8      -2.205  -1.312  -0.471  1.00 10.63           C  
ATOM    107  C   ASP A   8      -3.181  -0.616   0.491  1.00  9.09           C  
ATOM    108  O   ASP A   8      -3.885  -1.299   1.236  1.00 10.66           O  
ATOM    109  CB  ASP A   8      -2.995  -2.056  -1.578  1.00 11.01           C  
ATOM    110  CG  ASP A   8      -2.150  -2.896  -2.543  1.00 14.21           C  
ATOM    111  OD1 ASP A   8      -0.954  -2.575  -2.715  1.00 15.59           O  
ATOM    112  OD2 ASP A   8      -2.748  -3.804  -3.159  1.00 16.75           O1-
ATOM    113  H   ASP A   8      -1.513  -3.163   0.269  1.00  0.00           H  
ATOM    114  HA  ASP A   8      -1.596  -0.548  -0.961  1.00  0.00           H  
ATOM    115  HB3 ASP A   8      -3.566  -1.338  -2.167  1.00  0.00           H  
ATOM    116  HB2 ASP A   8      -3.709  -2.730  -1.101  1.00  0.00           H  
ATOM    117  N   VAL A   9      -3.184   0.725   0.464  1.00  8.03           N  
ATOM    118  CA  VAL A   9      -4.017   1.557   1.328  1.00  7.09           C  
ATOM    119  C   VAL A   9      -4.716   2.589   0.430  1.00  6.60           C  
ATOM    120  O   VAL A   9      -4.035   3.371  -0.237  1.00  6.29           O  
ATOM    121  CB  VAL A   9      -3.182   2.328   2.394  1.00  6.62           C  
ATOM    122  CG1 VAL A   9      -4.079   3.036   3.424  1.00  6.48           C  
ATOM    123  CG2 VAL A   9      -2.171   1.432   3.130  1.00  7.52           C  
ATOM    124  H   VAL A   9      -2.576   1.217  -0.175  1.00  0.00           H  
ATOM    125  HA  VAL A   9      -4.777   0.959   1.834  1.00  0.00           H  
ATOM    126  HB  VAL A   9      -2.590   3.100   1.901  1.00  0.00           H  
ATOM    127 HG11 VAL A   9      -3.485   3.540   4.183  1.00  0.00           H  
ATOM    128 HG12 VAL A   9      -4.713   3.787   2.959  1.00  0.00           H  
ATOM    129 HG13 VAL A   9      -4.727   2.326   3.937  1.00  0.00           H  
ATOM    130 HG21 VAL A   9      -1.615   1.997   3.878  1.00  0.00           H  
ATOM    131 HG22 VAL A   9      -2.656   0.588   3.619  1.00  0.00           H  
ATOM    132 HG23 VAL A   9      -1.427   1.038   2.445  1.00  0.00           H  
ATOM    133  N   TYR A  10      -6.060   2.558   0.415  1.00  6.35           N  
ATOM    134  CA  TYR A  10      -6.884   3.453  -0.398  1.00  5.94           C  
ATOM    135  C   TYR A  10      -6.772   4.919   0.053  1.00  5.62           C  
ATOM    136  O   TYR A  10      -6.757   5.196   1.252  1.00  5.85           O  
ATOM    137  CB  TYR A  10      -8.350   2.965  -0.394  1.00  5.69           C  
ATOM    138  CG  TYR A  10      -9.293   3.806  -1.244  1.00  5.11           C  
ATOM    139  CD1 TYR A  10      -9.207   3.753  -2.651  1.00  7.04           C  
ATOM    140  CD2 TYR A  10     -10.221   4.677  -0.635  1.00  5.32           C  
ATOM    141  CE1 TYR A  10     -10.030   4.577  -3.444  1.00  5.86           C  
ATOM    142  CE2 TYR A  10     -11.047   5.497  -1.429  1.00  5.91           C  
ATOM    143  CZ  TYR A  10     -10.946   5.454  -2.833  1.00  6.30           C  
ATOM    144  OH  TYR A  10     -11.731   6.264  -3.601  1.00  7.94           O  
ATOM    145  H   TYR A  10      -6.554   1.886   0.984  1.00  0.00           H  
ATOM    146  HA  TYR A  10      -6.513   3.381  -1.423  1.00  0.00           H  
ATOM    147  HB3 TYR A  10      -8.726   2.935   0.630  1.00  0.00           H  
ATOM    148  HB2 TYR A  10      -8.395   1.939  -0.760  1.00  0.00           H  
ATOM    149  HD1 TYR A  10      -8.495   3.094  -3.127  1.00  0.00           H  
ATOM    150  HD2 TYR A  10     -10.292   4.734   0.442  1.00  0.00           H  
ATOM    151  HE1 TYR A  10      -9.950   4.541  -4.521  1.00  0.00           H  
ATOM    152  HE2 TYR A  10     -11.751   6.167  -0.956  1.00  0.00           H  
ATOM    153  HH  TYR A  10     -12.297   6.842  -3.083  1.00  0.00           H  
ATOM    154  N   ARG A  11      -6.728   5.821  -0.935  1.00  5.00           N  
ATOM    155  CA  ARG A  11      -6.745   7.262  -0.738  1.00  5.94           C  
ATOM    156  C   ARG A  11      -8.066   7.812  -1.273  1.00  6.07           C  
ATOM    157  O   ARG A  11      -8.303   7.766  -2.481  1.00  6.31           O  
ATOM    158  CB  ARG A  11      -5.552   7.889  -1.475  1.00  6.04           C  
ATOM    159  CG  ARG A  11      -4.225   7.673  -0.734  1.00  6.22           C  
ATOM    160  CD  ARG A  11      -3.029   8.288  -1.465  1.00  6.60           C  
ATOM    161  NE  ARG A  11      -3.135   9.749  -1.551  1.00  6.70           N  
ATOM    162  CZ  ARG A  11      -2.758  10.649  -0.632  1.00  7.76           C  
ATOM    163  NH1 ARG A  11      -2.159  10.281   0.511  1.00  6.99           N  
ATOM    164  NH2 ARG A  11      -3.002  11.942  -0.874  1.00  9.87           N1+
ATOM    165  H   ARG A  11      -6.764   5.511  -1.896  1.00  0.00           H  
ATOM    166  HA  ARG A  11      -6.662   7.505   0.322  1.00  0.00           H  
ATOM    167  HB3 ARG A  11      -5.718   8.963  -1.572  1.00  0.00           H  
ATOM    168  HB2 ARG A  11      -5.489   7.499  -2.492  1.00  0.00           H  
ATOM    169  HG3 ARG A  11      -4.030   6.623  -0.515  1.00  0.00           H  
ATOM    170  HG2 ARG A  11      -4.328   8.170   0.231  1.00  0.00           H  
ATOM    171  HD3 ARG A  11      -3.076   7.961  -2.504  1.00  0.00           H  
ATOM    172  HD2 ARG A  11      -2.075   7.936  -1.080  1.00  0.00           H  
ATOM    173  HE  ARG A  11      -3.657  10.094  -2.357  1.00  0.00           H  
ATOM    174 HH12 ARG A  11      -1.888  10.970   1.195  1.00  0.00           H  
ATOM    175 HH11 ARG A  11      -1.997   9.300   0.703  1.00  0.00           H  
ATOM    176 HH22 ARG A  11      -2.732  12.656  -0.215  1.00  0.00           H  
ATOM    177 HH21 ARG A  11      -3.544  12.201  -1.692  1.00  0.00           H  
ATOM    178  N   ASP A  12      -8.880   8.348  -0.353  1.00  6.05           N  
ATOM    179  CA  ASP A  12     -10.100   9.083  -0.657  1.00  6.25           C  
ATOM    180  C   ASP A  12      -9.715  10.557  -0.884  1.00  6.51           C  
ATOM    181  O   ASP A  12      -9.827  11.371   0.030  1.00  6.87           O  
ATOM    182  CB  ASP A  12     -11.152   8.898   0.467  1.00  6.51           C  
ATOM    183  CG  ASP A  12     -12.534   9.493   0.156  1.00  6.12           C  
ATOM    184  OD1 ASP A  12     -12.748   9.946  -0.992  1.00  8.13           O  
ATOM    185  OD2 ASP A  12     -13.372   9.460   1.082  1.00  7.08           O1-
ATOM    186  H   ASP A  12      -8.607   8.334   0.622  1.00  0.00           H  
ATOM    187  HA  ASP A  12     -10.528   8.693  -1.584  1.00  0.00           H  
ATOM    188  HB3 ASP A  12     -10.781   9.348   1.389  1.00  0.00           H  
ATOM    189  HB2 ASP A  12     -11.282   7.832   0.656  1.00  0.00           H  
ATOM    190  N   GLU A  13      -9.268  10.878  -2.108  1.00  7.19           N  
ATOM    191  CA  GLU A  13      -8.854  12.228  -2.508  1.00  8.06           C  
ATOM    192  C   GLU A  13      -9.993  13.275  -2.476  1.00  9.05           C  
ATOM    193  O   GLU A  13      -9.698  14.470  -2.513  1.00 10.03           O  
ATOM    194  CB  GLU A  13      -8.196  12.173  -3.908  1.00  8.12           C  
ATOM    195  CG  GLU A  13      -7.038  11.160  -4.099  1.00 10.21           C  
ATOM    196  CD  GLU A  13      -5.739  11.437  -3.329  1.00 11.68           C  
ATOM    197  OE1 GLU A  13      -5.702  12.363  -2.491  1.00 15.04           O  
ATOM    198  OE2 GLU A  13      -4.769  10.697  -3.603  1.00 12.85           O1-
ATOM    199  H   GLU A  13      -9.182  10.157  -2.811  1.00  0.00           H  
ATOM    200  HA  GLU A  13      -8.115  12.564  -1.780  1.00  0.00           H  
ATOM    201  HB3 GLU A  13      -7.831  13.167  -4.172  1.00  0.00           H  
ATOM    202  HB2 GLU A  13      -8.965  11.945  -4.647  1.00  0.00           H  
ATOM    203  HG3 GLU A  13      -6.779  11.133  -5.158  1.00  0.00           H  
ATOM    204  HG2 GLU A  13      -7.370  10.150  -3.853  1.00  0.00           H  
ATOM    205  N   THR A  14     -11.257  12.820  -2.384  1.00  8.95           N  
ATOM    206  CA  THR A  14     -12.451  13.655  -2.234  1.00  9.73           C  
ATOM    207  C   THR A  14     -12.680  14.150  -0.786  1.00 10.32           C  
ATOM    208  O   THR A  14     -13.364  15.161  -0.616  1.00 11.02           O  
ATOM    209  CB  THR A  14     -13.737  12.921  -2.727  1.00  9.26           C  
ATOM    210  OG1 THR A  14     -14.373  12.104  -1.758  1.00  9.50           O  
ATOM    211  CG2 THR A  14     -13.552  12.123  -4.028  1.00 10.96           C  
ATOM    212  H   THR A  14     -11.416  11.823  -2.342  1.00  0.00           H  
ATOM    213  HA  THR A  14     -12.320  14.542  -2.858  1.00  0.00           H  
ATOM    214  HB  THR A  14     -14.467  13.700  -2.951  1.00  0.00           H  
ATOM    215  HG1 THR A  14     -13.799  11.357  -1.541  1.00  0.00           H  
ATOM    216 HG21 THR A  14     -14.506  11.738  -4.389  1.00  0.00           H  
ATOM    217 HG22 THR A  14     -13.130  12.749  -4.815  1.00  0.00           H  
ATOM    218 HG23 THR A  14     -12.888  11.269  -3.888  1.00  0.00           H  
ATOM    219  N   ALA A  15     -12.120  13.447   0.218  1.00 10.99           N  
ATOM    220  CA  ALA A  15     -12.251  13.773   1.639  1.00 11.64           C  
ATOM    221  C   ALA A  15     -11.421  15.012   2.008  1.00 12.83           C  
ATOM    222  O   ALA A  15     -10.197  14.920   2.105  1.00 12.39           O  
ATOM    223  CB  ALA A  15     -11.848  12.555   2.485  1.00 11.38           C  
ATOM    224  H   ALA A  15     -11.559  12.634   0.002  1.00  0.00           H  
ATOM    225  HA  ALA A  15     -13.303  13.981   1.846  1.00  0.00           H  
ATOM    226  HB1 ALA A  15     -11.893  12.780   3.552  1.00  0.00           H  
ATOM    227  HB2 ALA A  15     -12.519  11.716   2.304  1.00  0.00           H  
ATOM    228  HB3 ALA A  15     -10.836  12.223   2.261  1.00  0.00           H  
ATOM    229  N   VAL A  16     -12.120  16.144   2.187  1.00 14.71           N  
ATOM    230  CA  VAL A  16     -11.544  17.438   2.544  1.00 16.15           C  
ATOM    231  C   VAL A  16     -12.414  18.079   3.637  1.00 17.17           C  
ATOM    232  O   VAL A  16     -13.641  18.065   3.526  1.00 17.62           O  
ATOM    233  CB  VAL A  16     -11.492  18.410   1.324  1.00 16.13           C  
ATOM    234  CG1 VAL A  16     -10.970  19.825   1.666  1.00 17.20           C  
ATOM    235  CG2 VAL A  16     -10.658  17.830   0.168  1.00 17.39           C  
ATOM    236  H   VAL A  16     -13.123  16.132   2.071  1.00  0.00           H  
ATOM    237  HA  VAL A  16     -10.537  17.297   2.936  1.00  0.00           H  
ATOM    238  HB  VAL A  16     -12.507  18.533   0.942  1.00  0.00           H  
ATOM    239 HG11 VAL A  16     -10.875  20.435   0.768  1.00  0.00           H  
ATOM    240 HG12 VAL A  16     -11.638  20.365   2.338  1.00  0.00           H  
ATOM    241 HG13 VAL A  16      -9.988  19.779   2.137  1.00  0.00           H  
ATOM    242 HG21 VAL A  16     -10.567  18.538  -0.656  1.00  0.00           H  
ATOM    243 HG22 VAL A  16      -9.654  17.576   0.503  1.00  0.00           H  
ATOM    244 HG23 VAL A  16     -11.108  16.925  -0.240  1.00  0.00           H  
ATOM    245  N   GLN A  17     -11.752  18.651   4.654  1.00 18.62           N  
ATOM    246  CA  GLN A  17     -12.371  19.433   5.722  1.00 19.36           C  
ATOM    247  C   GLN A  17     -11.894  20.886   5.622  1.00 19.73           C  
ATOM    248  O   GLN A  17     -10.695  21.122   5.467  1.00 18.41           O  
ATOM    249  CB  GLN A  17     -12.010  18.842   7.104  1.00 19.88           C  
ATOM    250  CG  GLN A  17     -12.743  17.534   7.466  1.00 21.42           C  
ATOM    251  CD  GLN A  17     -12.124  16.286   6.831  1.00 22.46           C  
ATOM    252  OE1 GLN A  17     -10.933  16.032   6.990  1.00 22.23           O  
ATOM    253  NE2 GLN A  17     -12.934  15.481   6.142  1.00 24.29           N  
ATOM    254  H   GLN A  17     -10.740  18.611   4.670  1.00  0.00           H  
ATOM    255  HA  GLN A  17     -13.458  19.427   5.621  1.00  0.00           H  
ATOM    256  HB3 GLN A  17     -12.268  19.575   7.872  1.00  0.00           H  
ATOM    257  HB2 GLN A  17     -10.931  18.708   7.184  1.00  0.00           H  
ATOM    258  HG3 GLN A  17     -13.803  17.611   7.219  1.00  0.00           H  
ATOM    259  HG2 GLN A  17     -12.692  17.392   8.546  1.00  0.00           H  
ATOM    260 HE22 GLN A  17     -12.565  14.651   5.701  1.00  0.00           H  
ATOM    261 HE21 GLN A  17     -13.909  15.713   6.022  1.00  0.00           H  
ATOM    262  N   ASP A  18     -12.842  21.828   5.751  1.00 20.64           N  
ATOM    263  CA  ASP A  18     -12.567  23.260   5.832  1.00 21.03           C  
ATOM    264  C   ASP A  18     -12.344  23.632   7.306  1.00 20.22           C  
ATOM    265  O   ASP A  18     -13.201  23.349   8.144  1.00 21.04           O  
ATOM    266  CB  ASP A  18     -13.711  24.094   5.215  1.00 21.96           C  
ATOM    267  CG  ASP A  18     -13.379  25.585   5.091  1.00 23.21           C  
ATOM    268  OD1 ASP A  18     -12.853  25.957   4.020  1.00 26.18           O  
ATOM    269  OD2 ASP A  18     -13.661  26.328   6.055  1.00 28.44           O1-
ATOM    270  H   ASP A  18     -13.803  21.554   5.896  1.00  0.00           H  
ATOM    271  HA  ASP A  18     -11.657  23.479   5.267  1.00  0.00           H  
ATOM    272  HB3 ASP A  18     -14.633  23.989   5.789  1.00  0.00           H  
ATOM    273  HB2 ASP A  18     -13.970  23.713   4.228  1.00  0.00           H  
ATOM    274  N   TYR A  19     -11.210  24.293   7.566  1.00 19.49           N  
ATOM    275  CA  TYR A  19     -10.844  24.855   8.857  1.00 18.79           C  
ATOM    276  C   TYR A  19     -10.607  26.355   8.658  1.00 19.50           C  
ATOM    277  O   TYR A  19      -9.463  26.785   8.517  1.00 19.88           O  
ATOM    278  CB  TYR A  19      -9.588  24.146   9.398  1.00 16.93           C  
ATOM    279  CG  TYR A  19      -9.773  22.691   9.789  1.00 14.90           C  
ATOM    280  CD1 TYR A  19      -9.458  21.667   8.873  1.00 13.51           C  
ATOM    281  CD2 TYR A  19     -10.234  22.357  11.079  1.00 13.47           C  
ATOM    282  CE1 TYR A  19      -9.582  20.317   9.252  1.00 11.91           C  
ATOM    283  CE2 TYR A  19     -10.374  21.006  11.451  1.00 12.01           C  
ATOM    284  CZ  TYR A  19     -10.043  19.984  10.540  1.00 11.95           C  
ATOM    285  OH  TYR A  19     -10.161  18.674  10.905  1.00 10.25           O  
ATOM    286  H   TYR A  19     -10.550  24.460   6.817  1.00  0.00           H  
ATOM    287  HA  TYR A  19     -11.649  24.737   9.585  1.00  0.00           H  
ATOM    288  HB3 TYR A  19      -9.244  24.674  10.287  1.00  0.00           H  
ATOM    289  HB2 TYR A  19      -8.774  24.213   8.674  1.00  0.00           H  
ATOM    290  HD1 TYR A  19      -9.113  21.917   7.880  1.00  0.00           H  
ATOM    291  HD2 TYR A  19     -10.479  23.135  11.789  1.00  0.00           H  
ATOM    292  HE1 TYR A  19      -9.318  19.535   8.556  1.00  0.00           H  
ATOM    293  HE2 TYR A  19     -10.733  20.757  12.438  1.00  0.00           H  
ATOM    294  HH  TYR A  19     -10.360  18.566  11.839  1.00  0.00           H  
ATOM    295  N   HIS A  20     -11.707  27.129   8.671  1.00 21.41           N  
ATOM    296  CA  HIS A  20     -11.713  28.599   8.640  1.00 22.35           C  
ATOM    297  C   HIS A  20     -11.199  29.171   7.302  1.00 23.11           C  
ATOM    298  O   HIS A  20     -10.474  30.166   7.294  1.00 23.32           O  
ATOM    299  CB  HIS A  20     -10.981  29.183   9.879  1.00 23.04           C  
ATOM    300  CG  HIS A  20     -11.300  28.478  11.174  1.00 23.54           C  
ATOM    301  ND1 HIS A  20     -12.471  28.729  11.893  1.00 24.07           N  
ATOM    302  CD2 HIS A  20     -10.585  27.486  11.816  1.00 24.19           C  
ATOM    303  CE1 HIS A  20     -12.433  27.877  12.907  1.00 24.61           C  
ATOM    304  NE2 HIS A  20     -11.341  27.112  12.911  1.00 22.55           N  
ATOM    305  H   HIS A  20     -12.613  26.689   8.748  1.00  0.00           H  
ATOM    306  HA  HIS A  20     -12.763  28.883   8.716  1.00  0.00           H  
ATOM    307  HB3 HIS A  20     -11.229  30.239   9.992  1.00  0.00           H  
ATOM    308  HB2 HIS A  20      -9.900  29.139   9.738  1.00  0.00           H  
ATOM    309  HD2 HIS A  20      -9.645  27.011  11.572  1.00  0.00           H  
ATOM    310  HE1 HIS A  20     -13.219  27.808  13.642  1.00  0.00           H  
ATOM    311  HE2 HIS A  20     -11.114  26.385  13.578  1.00  0.00           H  
ATOM    312  N   GLY A  21     -11.577  28.503   6.200  1.00 23.37           N  
ATOM    313  CA  GLY A  21     -11.145  28.805   4.836  1.00 23.68           C  
ATOM    314  C   GLY A  21      -9.917  27.975   4.421  1.00 23.48           C  
ATOM    315  O   GLY A  21      -9.649  27.883   3.223  1.00 24.33           O  
ATOM    316  H   GLY A  21     -12.197  27.707   6.300  1.00  0.00           H  
ATOM    317  HA3 GLY A  21     -10.923  29.866   4.717  1.00  0.00           H  
ATOM    318  HA2 GLY A  21     -11.970  28.580   4.159  1.00  0.00           H  
ATOM    319  N   HIS A  22      -9.184  27.365   5.372  1.00 22.89           N  
ATOM    320  CA  HIS A  22      -8.024  26.513   5.105  1.00 22.12           C  
ATOM    321  C   HIS A  22      -8.498  25.077   4.840  1.00 20.60           C  
ATOM    322  O   HIS A  22      -8.952  24.404   5.765  1.00 20.74           O  
ATOM    323  CB  HIS A  22      -7.045  26.589   6.298  1.00 22.63           C  
ATOM    324  CG  HIS A  22      -5.651  26.052   6.057  1.00 24.65           C  
ATOM    325  ND1 HIS A  22      -5.389  24.786   5.554  1.00 27.25           N  
ATOM    326  CD2 HIS A  22      -4.414  26.618   6.277  1.00 26.55           C  
ATOM    327  CE1 HIS A  22      -4.063  24.649   5.493  1.00 27.02           C  
ATOM    328  NE2 HIS A  22      -3.406  25.720   5.921  1.00 27.45           N  
ATOM    329  H   HIS A  22      -9.452  27.460   6.342  1.00  0.00           H  
ATOM    330  HA  HIS A  22      -7.500  26.896   4.227  1.00  0.00           H  
ATOM    331  HB3 HIS A  22      -7.449  26.060   7.160  1.00  0.00           H  
ATOM    332  HB2 HIS A  22      -6.938  27.628   6.614  1.00  0.00           H  
ATOM    333  HD1 HIS A  22      -6.068  24.092   5.274  1.00  0.00           H  
ATOM    334  HD2 HIS A  22      -4.173  27.593   6.674  1.00  0.00           H  
ATOM    335  HE1 HIS A  22      -3.574  23.755   5.135  1.00  0.00           H  
ATOM    336  N   LYS A  23      -8.354  24.630   3.584  1.00 18.97           N  
ATOM    337  CA  LYS A  23      -8.662  23.262   3.169  1.00 17.49           C  
ATOM    338  C   LYS A  23      -7.562  22.298   3.637  1.00 15.18           C  
ATOM    339  O   LYS A  23      -6.379  22.574   3.428  1.00 14.91           O  
ATOM    340  CB  LYS A  23      -8.812  23.201   1.634  1.00 18.29           C  
ATOM    341  CG  LYS A  23      -9.872  24.146   1.037  1.00 20.38           C  
ATOM    342  CD  LYS A  23     -11.280  23.984   1.631  1.00 22.09           C  
ATOM    343  CE  LYS A  23     -12.313  24.853   0.901  1.00 23.64           C  
ATOM    344  NZ  LYS A  23     -13.627  24.789   1.559  1.00 27.16           N1+
ATOM    345  H   LYS A  23      -7.975  25.239   2.874  1.00  0.00           H  
ATOM    346  HA  LYS A  23      -9.605  22.958   3.626  1.00  0.00           H  
ATOM    347  HB3 LYS A  23      -9.053  22.178   1.342  1.00  0.00           H  
ATOM    348  HB2 LYS A  23      -7.854  23.425   1.162  1.00  0.00           H  
ATOM    349  HG3 LYS A  23      -9.916  23.977  -0.039  1.00  0.00           H  
ATOM    350  HG2 LYS A  23      -9.548  25.181   1.160  1.00  0.00           H  
ATOM    351  HD3 LYS A  23     -11.263  24.260   2.685  1.00  0.00           H  
ATOM    352  HD2 LYS A  23     -11.580  22.936   1.592  1.00  0.00           H  
ATOM    353  HE3 LYS A  23     -12.416  24.533  -0.136  1.00  0.00           H  
ATOM    354  HE2 LYS A  23     -11.989  25.895   0.890  1.00  0.00           H  
ATOM    355  HZ1 LYS A  23     -13.522  25.152   2.503  1.00  0.00           H  
ATOM    356  HZ2 LYS A  23     -14.291  25.359   1.055  1.00  0.00           H  
ATOM    357  HZ3 LYS A  23     -13.951  23.834   1.595  1.00  0.00           H  
ATOM    358  N   ILE A  24      -7.986  21.185   4.249  1.00 12.27           N  
ATOM    359  CA  ILE A  24      -7.126  20.092   4.686  1.00 10.81           C  
ATOM    360  C   ILE A  24      -7.681  18.799   4.075  1.00 10.19           C  
ATOM    361  O   ILE A  24      -8.787  18.387   4.427  1.00  9.94           O  
ATOM    362  CB  ILE A  24      -7.108  19.956   6.241  1.00 10.32           C  
ATOM    363  CG1 ILE A  24      -6.489  21.192   6.940  1.00 10.16           C  
ATOM    364  CG2 ILE A  24      -6.458  18.655   6.768  1.00  9.98           C  
ATOM    365  CD1 ILE A  24      -4.971  21.353   6.774  1.00 11.09           C  
ATOM    366  H   ILE A  24      -8.975  21.054   4.417  1.00  0.00           H  
ATOM    367  HA  ILE A  24      -6.106  20.230   4.326  1.00  0.00           H  
ATOM    368  HB  ILE A  24      -8.149  19.927   6.566  1.00  0.00           H  
ATOM    369 HG13 ILE A  24      -6.709  21.136   8.006  1.00  0.00           H  
ATOM    370 HG12 ILE A  24      -6.981  22.104   6.599  1.00  0.00           H  
ATOM    371 HG21 ILE A  24      -6.414  18.658   7.855  1.00  0.00           H  
ATOM    372 HG22 ILE A  24      -7.019  17.763   6.489  1.00  0.00           H  
ATOM    373 HG23 ILE A  24      -5.441  18.535   6.395  1.00  0.00           H  
ATOM    374 HD11 ILE A  24      -4.641  22.292   7.218  1.00  0.00           H  
ATOM    375 HD12 ILE A  24      -4.426  20.552   7.272  1.00  0.00           H  
ATOM    376 HD13 ILE A  24      -4.676  21.366   5.726  1.00  0.00           H  
ATOM    377  N   CYS A  25      -6.886  18.181   3.187  1.00  9.65           N  
ATOM    378  CA  CYS A  25      -7.149  16.853   2.632  1.00 10.30           C  
ATOM    379  C   CYS A  25      -6.846  15.790   3.699  1.00  8.92           C  
ATOM    380  O   CYS A  25      -5.822  15.890   4.378  1.00  9.27           O  
ATOM    381  CB  CYS A  25      -6.299  16.576   1.377  1.00  9.79           C  
ATOM    382  SG  CYS A  25      -6.772  17.692   0.028  1.00 17.87           S  
ATOM    383  H   CYS A  25      -5.997  18.591   2.943  1.00  0.00           H  
ATOM    384  HA  CYS A  25      -8.204  16.789   2.358  1.00  0.00           H  
ATOM    385  HB3 CYS A  25      -6.444  15.551   1.032  1.00  0.00           H  
ATOM    386  HB2 CYS A  25      -5.235  16.697   1.586  1.00  0.00           H  
ATOM    387  HG  CYS A  25      -5.943  17.172  -0.882  1.00  0.00           H  
ATOM    388  N   ASP A  26      -7.728  14.787   3.805  1.00  7.43           N  
ATOM    389  CA  ASP A  26      -7.610  13.702   4.775  1.00  7.10           C  
ATOM    390  C   ASP A  26      -8.027  12.386   4.083  1.00  6.44           C  
ATOM    391  O   ASP A  26      -9.143  11.916   4.306  1.00  6.32           O  
ATOM    392  CB  ASP A  26      -8.402  14.018   6.067  1.00  7.17           C  
ATOM    393  CG  ASP A  26      -8.137  13.056   7.230  1.00  7.99           C  
ATOM    394  OD1 ASP A  26      -7.140  12.302   7.178  1.00  8.48           O  
ATOM    395  OD2 ASP A  26      -8.922  13.130   8.198  1.00 10.04           O1-
ATOM    396  H   ASP A  26      -8.546  14.767   3.209  1.00  0.00           H  
ATOM    397  HA  ASP A  26      -6.566  13.603   5.072  1.00  0.00           H  
ATOM    398  HB3 ASP A  26      -9.470  14.008   5.843  1.00  0.00           H  
ATOM    399  HB2 ASP A  26      -8.149  15.023   6.406  1.00  0.00           H  
ATOM    400  N   PRO A  27      -7.144  11.828   3.220  1.00  6.03           N  
ATOM    401  CA  PRO A  27      -7.483  10.662   2.383  1.00  5.78           C  
ATOM    402  C   PRO A  27      -7.575   9.310   3.114  1.00  5.35           C  
ATOM    403  O   PRO A  27      -7.990   8.331   2.493  1.00  4.83           O  
ATOM    404  CB  PRO A  27      -6.391  10.673   1.304  1.00  5.75           C  
ATOM    405  CG  PRO A  27      -5.182  11.253   2.016  1.00  6.48           C  
ATOM    406  CD  PRO A  27      -5.791  12.309   2.927  1.00  6.26           C  
ATOM    407  HA  PRO A  27      -8.455  10.820   1.927  1.00  0.00           H  
ATOM    408  HB3 PRO A  27      -6.692  11.331   0.486  1.00  0.00           H  
ATOM    409  HB2 PRO A  27      -6.181   9.697   0.871  1.00  0.00           H  
ATOM    410  HG3 PRO A  27      -4.434  11.662   1.342  1.00  0.00           H  
ATOM    411  HG2 PRO A  27      -4.709  10.476   2.617  1.00  0.00           H  
ATOM    412  HD2 PRO A  27      -5.179  12.444   3.820  1.00  0.00           H  
ATOM    413  HD3 PRO A  27      -5.856  13.261   2.400  1.00  0.00           H  
ATOM    414  N   TYR A  28      -7.218   9.284   4.407  1.00  4.52           N  
ATOM    415  CA  TYR A  28      -7.274   8.104   5.267  1.00  4.54           C  
ATOM    416  C   TYR A  28      -8.338   8.257   6.368  1.00  4.71           C  
ATOM    417  O   TYR A  28      -8.286   7.516   7.346  1.00  5.63           O  
ATOM    418  CB  TYR A  28      -5.862   7.826   5.828  1.00  4.61           C  
ATOM    419  CG  TYR A  28      -4.798   7.675   4.752  1.00  4.44           C  
ATOM    420  CD1 TYR A  28      -4.897   6.647   3.791  1.00  5.34           C  
ATOM    421  CD2 TYR A  28      -3.732   8.595   4.679  1.00  4.52           C  
ATOM    422  CE1 TYR A  28      -3.942   6.546   2.760  1.00  4.58           C  
ATOM    423  CE2 TYR A  28      -2.778   8.492   3.649  1.00  4.60           C  
ATOM    424  CZ  TYR A  28      -2.880   7.466   2.691  1.00  4.55           C  
ATOM    425  OH  TYR A  28      -1.954   7.369   1.695  1.00  5.21           O  
ATOM    426  H   TYR A  28      -6.895  10.133   4.847  1.00  0.00           H  
ATOM    427  HA  TYR A  28      -7.580   7.228   4.695  1.00  0.00           H  
ATOM    428  HB3 TYR A  28      -5.865   6.918   6.428  1.00  0.00           H  
ATOM    429  HB2 TYR A  28      -5.572   8.631   6.506  1.00  0.00           H  
ATOM    430  HD1 TYR A  28      -5.716   5.942   3.830  1.00  0.00           H  
ATOM    431  HD2 TYR A  28      -3.653   9.393   5.401  1.00  0.00           H  
ATOM    432  HE1 TYR A  28      -4.032   5.767   2.017  1.00  0.00           H  
ATOM    433  HE2 TYR A  28      -1.972   9.208   3.594  1.00  0.00           H  
ATOM    434  HH  TYR A  28      -2.060   6.572   1.169  1.00  0.00           H  
ATOM    435  N   ALA A  29      -9.309   9.173   6.185  1.00  4.94           N  
ATOM    436  CA  ALA A  29     -10.436   9.419   7.095  1.00  5.36           C  
ATOM    437  C   ALA A  29     -11.366   8.210   7.338  1.00  5.27           C  
ATOM    438  O   ALA A  29     -12.100   8.218   8.322  1.00  5.94           O  
ATOM    439  CB  ALA A  29     -11.241  10.621   6.580  1.00  5.86           C  
ATOM    440  H   ALA A  29      -9.285   9.752   5.356  1.00  0.00           H  
ATOM    441  HA  ALA A  29     -10.015   9.690   8.064  1.00  0.00           H  
ATOM    442  HB1 ALA A  29     -12.088  10.842   7.231  1.00  0.00           H  
ATOM    443  HB2 ALA A  29     -10.624  11.519   6.544  1.00  0.00           H  
ATOM    444  HB3 ALA A  29     -11.628  10.444   5.575  1.00  0.00           H  
ATOM    445  N   TRP A  30     -11.304   7.185   6.471  1.00  4.77           N  
ATOM    446  CA  TRP A  30     -12.005   5.908   6.631  1.00  5.35           C  
ATOM    447  C   TRP A  30     -11.400   4.992   7.721  1.00  5.21           C  
ATOM    448  O   TRP A  30     -12.117   4.123   8.217  1.00  5.42           O  
ATOM    449  CB  TRP A  30     -12.097   5.207   5.261  1.00  5.30           C  
ATOM    450  CG  TRP A  30     -10.806   4.953   4.536  1.00  4.95           C  
ATOM    451  CD1 TRP A  30     -10.216   5.801   3.662  1.00  4.94           C  
ATOM    452  CD2 TRP A  30      -9.901   3.814   4.662  1.00  5.36           C  
ATOM    453  NE1 TRP A  30      -9.028   5.258   3.222  1.00  5.13           N  
ATOM    454  CE2 TRP A  30      -8.781   4.032   3.803  1.00  4.72           C  
ATOM    455  CE3 TRP A  30      -9.907   2.615   5.413  1.00  4.70           C  
ATOM    456  CZ2 TRP A  30      -7.732   3.106   3.687  1.00  4.68           C  
ATOM    457  CZ3 TRP A  30      -8.853   1.685   5.309  1.00  5.19           C  
ATOM    458  CH2 TRP A  30      -7.767   1.924   4.447  1.00  5.69           C  
ATOM    459  H   TRP A  30     -10.685   7.251   5.676  1.00  0.00           H  
ATOM    460  HA  TRP A  30     -13.027   6.122   6.951  1.00  0.00           H  
ATOM    461  HB3 TRP A  30     -12.734   5.799   4.603  1.00  0.00           H  
ATOM    462  HB2 TRP A  30     -12.609   4.250   5.374  1.00  0.00           H  
ATOM    463  HD1 TRP A  30     -10.623   6.756   3.363  1.00  0.00           H  
ATOM    464  HE1 TRP A  30      -8.422   5.723   2.557  1.00  0.00           H  
ATOM    465  HE3 TRP A  30     -10.730   2.409   6.084  1.00  0.00           H  
ATOM    466  HZ2 TRP A  30      -6.906   3.300   3.023  1.00  0.00           H  
ATOM    467  HZ3 TRP A  30      -8.871   0.788   5.905  1.00  0.00           H  
ATOM    468  HH2 TRP A  30      -6.964   1.206   4.377  1.00  0.00           H  
ATOM    469  N   LEU A  31     -10.132   5.224   8.117  1.00  4.43           N  
ATOM    470  CA  LEU A  31      -9.465   4.554   9.244  1.00  4.59           C  
ATOM    471  C   LEU A  31      -9.976   5.010  10.626  1.00  5.22           C  
ATOM    472  O   LEU A  31      -9.640   4.362  11.618  1.00  5.55           O  
ATOM    473  CB  LEU A  31      -7.930   4.719   9.135  1.00  4.92           C  
ATOM    474  CG  LEU A  31      -7.287   3.940   7.965  1.00  4.31           C  
ATOM    475  CD1 LEU A  31      -5.832   4.375   7.711  1.00  6.14           C  
ATOM    476  CD2 LEU A  31      -7.359   2.422   8.186  1.00  5.43           C  
ATOM    477  H   LEU A  31      -9.603   5.963   7.671  1.00  0.00           H  
ATOM    478  HA  LEU A  31      -9.698   3.493   9.188  1.00  0.00           H  
ATOM    479  HB3 LEU A  31      -7.450   4.394  10.059  1.00  0.00           H  
ATOM    480  HB2 LEU A  31      -7.698   5.778   9.055  1.00  0.00           H  
ATOM    481  HG  LEU A  31      -7.844   4.175   7.056  1.00  0.00           H  
ATOM    482 HD11 LEU A  31      -5.669   4.593   6.656  1.00  0.00           H  
ATOM    483 HD12 LEU A  31      -5.571   5.268   8.276  1.00  0.00           H  
ATOM    484 HD13 LEU A  31      -5.118   3.601   7.992  1.00  0.00           H  
ATOM    485 HD21 LEU A  31      -6.728   1.895   7.472  1.00  0.00           H  
ATOM    486 HD22 LEU A  31      -7.034   2.144   9.188  1.00  0.00           H  
ATOM    487 HD23 LEU A  31      -8.371   2.048   8.047  1.00  0.00           H  
ATOM    488  N   GLU A  32     -10.803   6.072  10.670  1.00  4.96           N  
ATOM    489  CA  GLU A  32     -11.520   6.540  11.860  1.00  5.88           C  
ATOM    490  C   GLU A  32     -12.618   5.570  12.342  1.00  6.22           C  
ATOM    491  O   GLU A  32     -12.995   5.655  13.509  1.00  5.96           O  
ATOM    492  CB  GLU A  32     -12.120   7.937  11.601  1.00  5.58           C  
ATOM    493  CG  GLU A  32     -11.072   9.019  11.266  1.00  6.00           C  
ATOM    494  CD  GLU A  32     -11.684  10.374  10.896  1.00  8.21           C  
ATOM    495  OE1 GLU A  32     -12.838  10.645  11.298  1.00 11.12           O  
ATOM    496  OE2 GLU A  32     -10.961  11.151  10.237  1.00  8.03           O1-
ATOM    497  H   GLU A  32     -11.028   6.553   9.810  1.00  0.00           H  
ATOM    498  HA  GLU A  32     -10.794   6.630  12.664  1.00  0.00           H  
ATOM    499  HB3 GLU A  32     -12.675   8.253  12.486  1.00  0.00           H  
ATOM    500  HB2 GLU A  32     -12.857   7.872  10.800  1.00  0.00           H  
ATOM    501  HG3 GLU A  32     -10.447   8.697  10.433  1.00  0.00           H  
ATOM    502  HG2 GLU A  32     -10.406   9.164  12.116  1.00  0.00           H  
ATOM    503  N   ASP A  33     -13.096   4.676  11.456  1.00  5.98           N  
ATOM    504  CA  ASP A  33     -14.054   3.615  11.761  1.00  6.06           C  
ATOM    505  C   ASP A  33     -13.249   2.315  11.997  1.00  6.69           C  
ATOM    506  O   ASP A  33     -12.754   1.752  11.019  1.00  6.39           O  
ATOM    507  CB  ASP A  33     -15.065   3.457  10.594  1.00  6.17           C  
ATOM    508  CG  ASP A  33     -16.192   2.437  10.828  1.00  6.19           C  
ATOM    509  OD1 ASP A  33     -16.225   1.805  11.908  1.00  7.59           O  
ATOM    510  OD2 ASP A  33     -17.017   2.304   9.899  1.00  9.52           O1-
ATOM    511  H   ASP A  33     -12.730   4.675  10.514  1.00  0.00           H  
ATOM    512  HA  ASP A  33     -14.636   3.906  12.633  1.00  0.00           H  
ATOM    513  HB3 ASP A  33     -14.533   3.177   9.683  1.00  0.00           H  
ATOM    514  HB2 ASP A  33     -15.533   4.426  10.416  1.00  0.00           H  
ATOM    515  N   PRO A  34     -13.133   1.845  13.263  1.00  7.11           N  
ATOM    516  CA  PRO A  34     -12.419   0.590  13.572  1.00  7.46           C  
ATOM    517  C   PRO A  34     -13.179  -0.698  13.186  1.00  7.84           C  
ATOM    518  O   PRO A  34     -12.560  -1.763  13.151  1.00  9.30           O  
ATOM    519  CB  PRO A  34     -12.197   0.686  15.090  1.00  7.67           C  
ATOM    520  CG  PRO A  34     -13.403   1.459  15.597  1.00  8.78           C  
ATOM    521  CD  PRO A  34     -13.673   2.458  14.480  1.00  7.53           C  
ATOM    522  HA  PRO A  34     -11.450   0.567  13.073  1.00  0.00           H  
ATOM    523  HB3 PRO A  34     -11.288   1.259  15.286  1.00  0.00           H  
ATOM    524  HB2 PRO A  34     -12.085  -0.280  15.585  1.00  0.00           H  
ATOM    525  HG3 PRO A  34     -13.239   1.941  16.559  1.00  0.00           H  
ATOM    526  HG2 PRO A  34     -14.253   0.782  15.700  1.00  0.00           H  
ATOM    527  HD2 PRO A  34     -14.741   2.674  14.417  1.00  0.00           H  
ATOM    528  HD3 PRO A  34     -13.137   3.385  14.678  1.00  0.00           H  
ATOM    529  N   ASP A  35     -14.491  -0.578  12.922  1.00  7.86           N  
ATOM    530  CA  ASP A  35     -15.419  -1.687  12.683  1.00  8.50           C  
ATOM    531  C   ASP A  35     -15.651  -1.997  11.195  1.00  8.18           C  
ATOM    532  O   ASP A  35     -16.255  -3.030  10.906  1.00  9.13           O  
ATOM    533  CB  ASP A  35     -16.763  -1.496  13.429  1.00  8.82           C  
ATOM    534  CG  ASP A  35     -16.613  -1.279  14.940  1.00 11.20           C  
ATOM    535  OD1 ASP A  35     -15.618  -1.784  15.507  1.00 14.38           O  
ATOM    536  OD2 ASP A  35     -17.557  -0.713  15.531  1.00 15.94           O1-
ATOM    537  H   ASP A  35     -14.920   0.339  12.947  1.00  0.00           H  
ATOM    538  HA  ASP A  35     -14.972  -2.592  13.092  1.00  0.00           H  
ATOM    539  HB3 ASP A  35     -17.412  -2.359  13.275  1.00  0.00           H  
ATOM    540  HB2 ASP A  35     -17.268  -0.625  13.010  1.00  0.00           H  
ATOM    541  N   SER A  36     -15.146  -1.151  10.278  1.00  7.40           N  
ATOM    542  CA  SER A  36     -15.172  -1.414   8.837  1.00  6.72           C  
ATOM    543  C   SER A  36     -14.175  -2.522   8.443  1.00  6.35           C  
ATOM    544  O   SER A  36     -13.098  -2.614   9.035  1.00  6.48           O  
ATOM    545  CB  SER A  36     -14.936  -0.097   8.065  1.00  7.13           C  
ATOM    546  OG  SER A  36     -13.584   0.316   8.045  1.00  6.24           O  
ATOM    547  H   SER A  36     -14.671  -0.314  10.581  1.00  0.00           H  
ATOM    548  HA  SER A  36     -16.179  -1.756   8.589  1.00  0.00           H  
ATOM    549  HB3 SER A  36     -15.547   0.706   8.472  1.00  0.00           H  
ATOM    550  HB2 SER A  36     -15.257  -0.220   7.032  1.00  0.00           H  
ATOM    551  HG  SER A  36     -13.369   0.714   8.893  1.00  0.00           H  
ATOM    552  N   GLU A  37     -14.545  -3.316   7.424  1.00  5.94           N  
ATOM    553  CA  GLU A  37     -13.716  -4.383   6.850  1.00  5.81           C  
ATOM    554  C   GLU A  37     -12.410  -3.871   6.217  1.00  5.34           C  
ATOM    555  O   GLU A  37     -11.414  -4.591   6.242  1.00  6.05           O  
ATOM    556  CB  GLU A  37     -14.537  -5.174   5.807  1.00  6.16           C  
ATOM    557  CG  GLU A  37     -15.773  -5.910   6.369  1.00  8.49           C  
ATOM    558  CD  GLU A  37     -15.432  -6.966   7.424  1.00 11.80           C  
ATOM    559  OE1 GLU A  37     -14.473  -7.732   7.187  1.00 14.77           O  
ATOM    560  OE2 GLU A  37     -16.139  -6.987   8.455  1.00 18.30           O1-
ATOM    561  H   GLU A  37     -15.446  -3.179   6.990  1.00  0.00           H  
ATOM    562  HA  GLU A  37     -13.426  -5.050   7.664  1.00  0.00           H  
ATOM    563  HB3 GLU A  37     -13.894  -5.898   5.303  1.00  0.00           H  
ATOM    564  HB2 GLU A  37     -14.872  -4.492   5.023  1.00  0.00           H  
ATOM    565  HG3 GLU A  37     -16.297  -6.411   5.555  1.00  0.00           H  
ATOM    566  HG2 GLU A  37     -16.479  -5.194   6.790  1.00  0.00           H  
ATOM    567  N   GLN A  38     -12.436  -2.631   5.702  1.00  5.35           N  
ATOM    568  CA  GLN A  38     -11.296  -1.906   5.150  1.00  5.53           C  
ATOM    569  C   GLN A  38     -10.207  -1.641   6.203  1.00  5.62           C  
ATOM    570  O   GLN A  38      -9.032  -1.869   5.917  1.00  5.97           O  
ATOM    571  CB  GLN A  38     -11.769  -0.576   4.515  1.00  6.16           C  
ATOM    572  CG  GLN A  38     -12.690  -0.721   3.281  1.00  6.89           C  
ATOM    573  CD  GLN A  38     -14.195  -0.715   3.585  1.00  7.78           C  
ATOM    574  OE1 GLN A  38     -14.638  -1.112   4.661  1.00  8.07           O  
ATOM    575  NE2 GLN A  38     -15.002  -0.283   2.614  1.00  8.05           N  
ATOM    576  H   GLN A  38     -13.309  -2.120   5.709  1.00  0.00           H  
ATOM    577  HA  GLN A  38     -10.855  -2.526   4.367  1.00  0.00           H  
ATOM    578  HB3 GLN A  38     -10.882  -0.033   4.186  1.00  0.00           H  
ATOM    579  HB2 GLN A  38     -12.234   0.067   5.265  1.00  0.00           H  
ATOM    580  HG3 GLN A  38     -12.437  -1.617   2.713  1.00  0.00           H  
ATOM    581  HG2 GLN A  38     -12.493   0.121   2.615  1.00  0.00           H  
ATOM    582 HE22 GLN A  38     -16.001  -0.266   2.760  1.00  0.00           H  
ATOM    583 HE21 GLN A  38     -14.623   0.032   1.734  1.00  0.00           H  
ATOM    584  N   THR A  39     -10.618  -1.179   7.397  1.00  6.01           N  
ATOM    585  CA  THR A  39      -9.725  -0.871   8.515  1.00  5.68           C  
ATOM    586  C   THR A  39      -9.180  -2.129   9.218  1.00  5.43           C  
ATOM    587  O   THR A  39      -8.027  -2.112   9.645  1.00  5.74           O  
ATOM    588  CB  THR A  39     -10.423   0.027   9.566  1.00  6.09           C  
ATOM    589  OG1 THR A  39     -10.836   1.214   8.923  1.00  6.27           O  
ATOM    590  CG2 THR A  39      -9.561   0.430  10.779  1.00  6.88           C  
ATOM    591  H   THR A  39     -11.601  -1.001   7.555  1.00  0.00           H  
ATOM    592  HA  THR A  39      -8.871  -0.320   8.118  1.00  0.00           H  
ATOM    593  HB  THR A  39     -11.325  -0.469   9.931  1.00  0.00           H  
ATOM    594  HG1 THR A  39     -11.321   1.750   9.559  1.00  0.00           H  
ATOM    595 HG21 THR A  39     -10.032   1.227  11.355  1.00  0.00           H  
ATOM    596 HG22 THR A  39      -9.401  -0.408  11.458  1.00  0.00           H  
ATOM    597 HG23 THR A  39      -8.584   0.795  10.463  1.00  0.00           H  
ATOM    598  N   LYS A  40      -9.980  -3.209   9.279  1.00  6.25           N  
ATOM    599  CA  LYS A  40      -9.543  -4.511   9.791  1.00  7.22           C  
ATOM    600  C   LYS A  40      -8.525  -5.200   8.864  1.00  6.65           C  
ATOM    601  O   LYS A  40      -7.554  -5.764   9.366  1.00  6.96           O  
ATOM    602  CB  LYS A  40     -10.760  -5.417  10.057  1.00  7.35           C  
ATOM    603  CG  LYS A  40     -11.646  -4.913  11.208  1.00  8.67           C  
ATOM    604  CD  LYS A  40     -12.750  -5.914  11.582  1.00 11.23           C  
ATOM    605  CE  LYS A  40     -13.832  -5.329  12.500  1.00 16.76           C  
ATOM    606  NZ  LYS A  40     -13.271  -4.716  13.718  1.00 22.20           N1+
ATOM    607  H   LYS A  40     -10.924  -3.157   8.919  1.00  0.00           H  
ATOM    608  HA  LYS A  40      -9.040  -4.339  10.746  1.00  0.00           H  
ATOM    609  HB3 LYS A  40     -10.406  -6.417  10.316  1.00  0.00           H  
ATOM    610  HB2 LYS A  40     -11.354  -5.530   9.149  1.00  0.00           H  
ATOM    611  HG3 LYS A  40     -12.095  -3.958  10.939  1.00  0.00           H  
ATOM    612  HG2 LYS A  40     -11.023  -4.715  12.082  1.00  0.00           H  
ATOM    613  HD3 LYS A  40     -12.299  -6.783  12.064  1.00  0.00           H  
ATOM    614  HD2 LYS A  40     -13.224  -6.289  10.673  1.00  0.00           H  
ATOM    615  HE3 LYS A  40     -14.540  -6.107  12.786  1.00  0.00           H  
ATOM    616  HE2 LYS A  40     -14.396  -4.574  11.958  1.00  0.00           H  
ATOM    617  HZ1 LYS A  40     -12.673  -3.942  13.458  1.00  0.00           H  
ATOM    618  HZ2 LYS A  40     -14.021  -4.364  14.296  1.00  0.00           H  
ATOM    619  HZ3 LYS A  40     -12.736  -5.400  14.233  1.00  0.00           H  
ATOM    620  N   ALA A  41      -8.738  -5.093   7.539  1.00  6.66           N  
ATOM    621  CA  ALA A  41      -7.814  -5.563   6.505  1.00  6.46           C  
ATOM    622  C   ALA A  41      -6.497  -4.771   6.472  1.00  6.36           C  
ATOM    623  O   ALA A  41      -5.450  -5.376   6.245  1.00  7.32           O  
ATOM    624  CB  ALA A  41      -8.510  -5.516   5.137  1.00  6.94           C  
ATOM    625  H   ALA A  41      -9.576  -4.634   7.206  1.00  0.00           H  
ATOM    626  HA  ALA A  41      -7.571  -6.605   6.724  1.00  0.00           H  
ATOM    627  HB1 ALA A  41      -7.846  -5.857   4.342  1.00  0.00           H  
ATOM    628  HB2 ALA A  41      -9.389  -6.161   5.124  1.00  0.00           H  
ATOM    629  HB3 ALA A  41      -8.836  -4.505   4.886  1.00  0.00           H  
ATOM    630  N   PHE A  42      -6.569  -3.453   6.743  1.00  5.74           N  
ATOM    631  CA  PHE A  42      -5.418  -2.569   6.925  1.00  5.55           C  
ATOM    632  C   PHE A  42      -4.539  -3.009   8.105  1.00  5.95           C  
ATOM    633  O   PHE A  42      -3.358  -3.271   7.897  1.00  6.61           O  
ATOM    634  CB  PHE A  42      -5.886  -1.097   7.026  1.00  5.55           C  
ATOM    635  CG  PHE A  42      -4.824  -0.060   7.364  1.00  5.31           C  
ATOM    636  CD1 PHE A  42      -4.500   0.230   8.709  1.00  5.85           C  
ATOM    637  CD2 PHE A  42      -4.058   0.528   6.337  1.00  5.84           C  
ATOM    638  CE1 PHE A  42      -3.475   1.119   8.999  1.00  5.29           C  
ATOM    639  CE2 PHE A  42      -3.051   1.430   6.653  1.00  5.73           C  
ATOM    640  CZ  PHE A  42      -2.760   1.723   7.976  1.00  5.40           C  
ATOM    641  H   PHE A  42      -7.478  -3.032   6.886  1.00  0.00           H  
ATOM    642  HA  PHE A  42      -4.805  -2.650   6.026  1.00  0.00           H  
ATOM    643  HB3 PHE A  42      -6.676  -1.011   7.769  1.00  0.00           H  
ATOM    644  HB2 PHE A  42      -6.345  -0.807   6.080  1.00  0.00           H  
ATOM    645  HD1 PHE A  42      -5.048  -0.236   9.514  1.00  0.00           H  
ATOM    646  HD2 PHE A  42      -4.267   0.291   5.304  1.00  0.00           H  
ATOM    647  HE1 PHE A  42      -3.226   1.343  10.023  1.00  0.00           H  
ATOM    648  HE2 PHE A  42      -2.482   1.907   5.874  1.00  0.00           H  
ATOM    649  HZ  PHE A  42      -1.971   2.421   8.209  1.00  0.00           H  
ATOM    650  N   VAL A  43      -5.143  -3.125   9.301  1.00  6.13           N  
ATOM    651  CA  VAL A  43      -4.484  -3.539  10.544  1.00  6.33           C  
ATOM    652  C   VAL A  43      -3.810  -4.924  10.454  1.00  6.64           C  
ATOM    653  O   VAL A  43      -2.681  -5.065  10.925  1.00  6.32           O  
ATOM    654  CB  VAL A  43      -5.480  -3.498  11.743  1.00  5.99           C  
ATOM    655  CG1 VAL A  43      -5.045  -4.272  13.007  1.00  7.47           C  
ATOM    656  CG2 VAL A  43      -5.790  -2.042  12.128  1.00  7.37           C  
ATOM    657  H   VAL A  43      -6.127  -2.904   9.379  1.00  0.00           H  
ATOM    658  HA  VAL A  43      -3.690  -2.813  10.733  1.00  0.00           H  
ATOM    659  HB  VAL A  43      -6.421  -3.943  11.413  1.00  0.00           H  
ATOM    660 HG11 VAL A  43      -5.711  -4.069  13.847  1.00  0.00           H  
ATOM    661 HG12 VAL A  43      -5.058  -5.351  12.852  1.00  0.00           H  
ATOM    662 HG13 VAL A  43      -4.038  -3.988  13.305  1.00  0.00           H  
ATOM    663 HG21 VAL A  43      -6.535  -1.987  12.923  1.00  0.00           H  
ATOM    664 HG22 VAL A  43      -4.890  -1.539  12.478  1.00  0.00           H  
ATOM    665 HG23 VAL A  43      -6.171  -1.468  11.286  1.00  0.00           H  
ATOM    666  N   GLU A  44      -4.489  -5.894   9.818  1.00  6.89           N  
ATOM    667  CA  GLU A  44      -3.974  -7.242   9.580  1.00  7.73           C  
ATOM    668  C   GLU A  44      -2.751  -7.260   8.644  1.00  7.53           C  
ATOM    669  O   GLU A  44      -1.758  -7.900   8.982  1.00  7.81           O  
ATOM    670  CB  GLU A  44      -5.121  -8.151   9.090  1.00  8.05           C  
ATOM    671  CG  GLU A  44      -4.699  -9.608   8.795  1.00  8.71           C  
ATOM    672  CD  GLU A  44      -5.849 -10.516   8.355  1.00 10.75           C  
ATOM    673  OE1 GLU A  44      -7.019 -10.173   8.631  1.00 15.01           O  
ATOM    674  OE2 GLU A  44      -5.525 -11.559   7.747  1.00 14.96           O1-
ATOM    675  H   GLU A  44      -5.417  -5.703   9.462  1.00  0.00           H  
ATOM    676  HA  GLU A  44      -3.643  -7.632  10.544  1.00  0.00           H  
ATOM    677  HB3 GLU A  44      -5.573  -7.717   8.196  1.00  0.00           H  
ATOM    678  HB2 GLU A  44      -5.904  -8.151   9.849  1.00  0.00           H  
ATOM    679  HG3 GLU A  44      -4.241 -10.047   9.682  1.00  0.00           H  
ATOM    680  HG2 GLU A  44      -3.947  -9.632   8.007  1.00  0.00           H  
ATOM    681  N   ALA A  45      -2.836  -6.539   7.511  1.00  6.98           N  
ATOM    682  CA  ALA A  45      -1.761  -6.413   6.523  1.00  6.82           C  
ATOM    683  C   ALA A  45      -0.513  -5.692   7.062  1.00  7.04           C  
ATOM    684  O   ALA A  45       0.601  -6.077   6.706  1.00  7.97           O  
ATOM    685  CB  ALA A  45      -2.302  -5.704   5.273  1.00  7.17           C  
ATOM    686  H   ALA A  45      -3.690  -6.037   7.303  1.00  0.00           H  
ATOM    687  HA  ALA A  45      -1.462  -7.422   6.233  1.00  0.00           H  
ATOM    688  HB1 ALA A  45      -1.543  -5.649   4.493  1.00  0.00           H  
ATOM    689  HB2 ALA A  45      -3.154  -6.240   4.857  1.00  0.00           H  
ATOM    690  HB3 ALA A  45      -2.626  -4.686   5.496  1.00  0.00           H  
ATOM    691  N   GLN A  46      -0.724  -4.688   7.929  1.00  5.93           N  
ATOM    692  CA  GLN A  46       0.327  -3.945   8.619  1.00  5.84           C  
ATOM    693  C   GLN A  46       1.083  -4.783   9.664  1.00  5.86           C  
ATOM    694  O   GLN A  46       2.309  -4.716   9.704  1.00  6.05           O  
ATOM    695  CB  GLN A  46      -0.266  -2.684   9.273  1.00  5.46           C  
ATOM    696  CG  GLN A  46      -0.684  -1.552   8.310  1.00  5.92           C  
ATOM    697  CD  GLN A  46       0.460  -0.883   7.552  1.00  5.56           C  
ATOM    698  OE1 GLN A  46       1.635  -1.075   7.857  1.00  6.62           O  
ATOM    699  NE2 GLN A  46       0.102  -0.077   6.552  1.00  7.98           N  
ATOM    700  H   GLN A  46      -1.675  -4.418   8.149  1.00  0.00           H  
ATOM    701  HA  GLN A  46       1.058  -3.644   7.868  1.00  0.00           H  
ATOM    702  HB3 GLN A  46       0.469  -2.293   9.968  1.00  0.00           H  
ATOM    703  HB2 GLN A  46      -1.127  -2.961   9.882  1.00  0.00           H  
ATOM    704  HG3 GLN A  46      -1.206  -0.781   8.876  1.00  0.00           H  
ATOM    705  HG2 GLN A  46      -1.384  -1.923   7.566  1.00  0.00           H  
ATOM    706 HE22 GLN A  46       0.808   0.400   6.003  1.00  0.00           H  
ATOM    707 HE21 GLN A  46      -0.873   0.062   6.332  1.00  0.00           H  
ATOM    708  N   ASN A  47       0.354  -5.579  10.468  1.00  6.39           N  
ATOM    709  CA  ASN A  47       0.939  -6.512  11.441  1.00  6.60           C  
ATOM    710  C   ASN A  47       1.712  -7.656  10.758  1.00  7.67           C  
ATOM    711  O   ASN A  47       2.723  -8.090  11.304  1.00  8.20           O  
ATOM    712  CB  ASN A  47      -0.168  -7.074  12.368  1.00  6.79           C  
ATOM    713  CG  ASN A  47      -0.748  -6.071  13.375  1.00  7.00           C  
ATOM    714  OD1 ASN A  47      -0.241  -4.966  13.549  1.00  7.32           O  
ATOM    715  ND2 ASN A  47      -1.812  -6.474  14.072  1.00  7.85           N  
ATOM    716  H   ASN A  47      -0.655  -5.573  10.400  1.00  0.00           H  
ATOM    717  HA  ASN A  47       1.640  -5.926  12.040  1.00  0.00           H  
ATOM    718  HB3 ASN A  47       0.243  -7.892  12.962  1.00  0.00           H  
ATOM    719  HB2 ASN A  47      -0.976  -7.503  11.773  1.00  0.00           H  
ATOM    720 HD22 ASN A  47      -2.208  -5.876  14.785  1.00  0.00           H  
ATOM    721 HD21 ASN A  47      -2.210  -7.389  13.920  1.00  0.00           H  
ATOM    722  N   LYS A  48       1.256  -8.090   9.570  1.00  8.22           N  
ATOM    723  CA  LYS A  48       1.884  -9.132   8.754  1.00  9.78           C  
ATOM    724  C   LYS A  48       3.218  -8.742   8.087  1.00  9.28           C  
ATOM    725  O   LYS A  48       3.900  -9.648   7.611  1.00  9.84           O  
ATOM    726  CB  LYS A  48       0.860  -9.667   7.730  1.00 10.68           C  
ATOM    727  CG  LYS A  48      -0.121 -10.677   8.349  1.00 13.33           C  
ATOM    728  CD  LYS A  48      -1.186 -11.167   7.358  1.00 13.97           C  
ATOM    729  CE  LYS A  48      -2.029 -12.311   7.939  1.00 16.60           C  
ATOM    730  NZ  LYS A  48      -3.056 -12.770   6.989  1.00 19.45           N1+
ATOM    731  H   LYS A  48       0.411  -7.684   9.189  1.00  0.00           H  
ATOM    732  HA  LYS A  48       2.132  -9.952   9.432  1.00  0.00           H  
ATOM    733  HB3 LYS A  48       1.377 -10.184   6.920  1.00  0.00           H  
ATOM    734  HB2 LYS A  48       0.326  -8.840   7.260  1.00  0.00           H  
ATOM    735  HG3 LYS A  48      -0.608 -10.243   9.222  1.00  0.00           H  
ATOM    736  HG2 LYS A  48       0.444 -11.534   8.718  1.00  0.00           H  
ATOM    737  HD3 LYS A  48      -0.704 -11.498   6.437  1.00  0.00           H  
ATOM    738  HD2 LYS A  48      -1.832 -10.332   7.083  1.00  0.00           H  
ATOM    739  HE3 LYS A  48      -2.521 -11.998   8.861  1.00  0.00           H  
ATOM    740  HE2 LYS A  48      -1.387 -13.157   8.187  1.00  0.00           H  
ATOM    741  HZ1 LYS A  48      -3.750 -12.042   6.865  1.00  0.00           H  
ATOM    742  HZ2 LYS A  48      -2.635 -13.005   6.103  1.00  0.00           H  
ATOM    743  HZ3 LYS A  48      -3.524 -13.581   7.369  1.00  0.00           H  
ATOM    744  N   ILE A  49       3.591  -7.449   8.079  1.00  8.66           N  
ATOM    745  CA  ILE A  49       4.910  -6.986   7.623  1.00  8.94           C  
ATOM    746  C   ILE A  49       5.816  -6.545   8.790  1.00  8.67           C  
ATOM    747  O   ILE A  49       7.038  -6.593   8.641  1.00  8.45           O  
ATOM    748  CB  ILE A  49       4.808  -5.824   6.592  1.00  9.70           C  
ATOM    749  CG1 ILE A  49       4.138  -4.524   7.105  1.00  9.95           C  
ATOM    750  CG2 ILE A  49       4.141  -6.320   5.297  1.00 11.40           C  
ATOM    751  CD1 ILE A  49       4.491  -3.266   6.297  1.00 10.29           C  
ATOM    752  H   ILE A  49       2.971  -6.745   8.455  1.00  0.00           H  
ATOM    753  HA  ILE A  49       5.442  -7.802   7.130  1.00  0.00           H  
ATOM    754  HB  ILE A  49       5.832  -5.558   6.325  1.00  0.00           H  
ATOM    755 HG13 ILE A  49       4.423  -4.318   8.134  1.00  0.00           H  
ATOM    756 HG12 ILE A  49       3.057  -4.656   7.116  1.00  0.00           H  
ATOM    757 HG21 ILE A  49       4.122  -5.546   4.535  1.00  0.00           H  
ATOM    758 HG22 ILE A  49       4.673  -7.175   4.880  1.00  0.00           H  
ATOM    759 HG23 ILE A  49       3.108  -6.624   5.471  1.00  0.00           H  
ATOM    760 HD11 ILE A  49       3.660  -2.561   6.296  1.00  0.00           H  
ATOM    761 HD12 ILE A  49       5.348  -2.753   6.730  1.00  0.00           H  
ATOM    762 HD13 ILE A  49       4.742  -3.490   5.261  1.00  0.00           H  
ATOM    763  N   THR A  50       5.217  -6.156   9.929  1.00  7.94           N  
ATOM    764  CA  THR A  50       5.932  -5.657  11.102  1.00  7.68           C  
ATOM    765  C   THR A  50       6.390  -6.787  12.039  1.00  8.06           C  
ATOM    766  O   THR A  50       7.526  -6.734  12.506  1.00  8.66           O  
ATOM    767  CB  THR A  50       5.054  -4.672  11.913  1.00  7.56           C  
ATOM    768  OG1 THR A  50       4.714  -3.589  11.076  1.00  6.82           O  
ATOM    769  CG2 THR A  50       5.703  -4.096  13.185  1.00  8.56           C  
ATOM    770  H   THR A  50       4.208  -6.128   9.980  1.00  0.00           H  
ATOM    771  HA  THR A  50       6.820  -5.117  10.769  1.00  0.00           H  
ATOM    772  HB  THR A  50       4.117  -5.158  12.191  1.00  0.00           H  
ATOM    773  HG1 THR A  50       3.999  -3.103  11.500  1.00  0.00           H  
ATOM    774 HG21 THR A  50       5.135  -3.256  13.583  1.00  0.00           H  
ATOM    775 HG22 THR A  50       5.753  -4.841  13.976  1.00  0.00           H  
ATOM    776 HG23 THR A  50       6.716  -3.741  12.990  1.00  0.00           H  
ATOM    777  N   VAL A  51       5.529  -7.789  12.290  1.00  8.61           N  
ATOM    778  CA  VAL A  51       5.838  -8.906  13.189  1.00  9.37           C  
ATOM    779  C   VAL A  51       6.973  -9.834  12.684  1.00  9.46           C  
ATOM    780  O   VAL A  51       7.865 -10.114  13.485  1.00  9.57           O  
ATOM    781  CB  VAL A  51       4.565  -9.707  13.607  1.00  9.60           C  
ATOM    782  CG1 VAL A  51       4.831 -11.052  14.315  1.00 10.95           C  
ATOM    783  CG2 VAL A  51       3.644  -8.840  14.486  1.00 10.55           C  
ATOM    784  H   VAL A  51       4.609  -7.792  11.868  1.00  0.00           H  
ATOM    785  HA  VAL A  51       6.219  -8.450  14.106  1.00  0.00           H  
ATOM    786  HB  VAL A  51       3.989  -9.942  12.714  1.00  0.00           H  
ATOM    787 HG11 VAL A  51       3.902 -11.506  14.659  1.00  0.00           H  
ATOM    788 HG12 VAL A  51       5.306 -11.778  13.654  1.00  0.00           H  
ATOM    789 HG13 VAL A  51       5.472 -10.917  15.186  1.00  0.00           H  
ATOM    790 HG21 VAL A  51       2.725  -9.369  14.738  1.00  0.00           H  
ATOM    791 HG22 VAL A  51       4.134  -8.564  15.420  1.00  0.00           H  
ATOM    792 HG23 VAL A  51       3.355  -7.918  13.980  1.00  0.00           H  
ATOM    793  N   PRO A  52       7.018 -10.204  11.378  1.00  9.56           N  
ATOM    794  CA  PRO A  52       8.188 -10.896  10.801  1.00  9.74           C  
ATOM    795  C   PRO A  52       9.494 -10.083  10.794  1.00  9.61           C  
ATOM    796  O   PRO A  52      10.554 -10.692  10.908  1.00  9.93           O  
ATOM    797  CB  PRO A  52       7.755 -11.270   9.374  1.00  9.69           C  
ATOM    798  CG  PRO A  52       6.240 -11.276   9.429  1.00 10.13           C  
ATOM    799  CD  PRO A  52       5.938 -10.136  10.392  1.00  9.65           C  
ATOM    800  HA  PRO A  52       8.341 -11.812  11.377  1.00  0.00           H  
ATOM    801  HB3 PRO A  52       8.159 -12.229   9.050  1.00  0.00           H  
ATOM    802  HB2 PRO A  52       8.082 -10.515   8.656  1.00  0.00           H  
ATOM    803  HG3 PRO A  52       5.894 -12.217   9.859  1.00  0.00           H  
ATOM    804  HG2 PRO A  52       5.779 -11.165   8.450  1.00  0.00           H  
ATOM    805  HD2 PRO A  52       5.993  -9.180   9.875  1.00  0.00           H  
ATOM    806  HD3 PRO A  52       4.939 -10.243  10.808  1.00  0.00           H  
ATOM    807  N   PHE A  53       9.406  -8.743  10.685  1.00  8.93           N  
ATOM    808  CA  PHE A  53      10.562  -7.843  10.744  1.00  8.30           C  
ATOM    809  C   PHE A  53      11.258  -7.858  12.121  1.00  8.85           C  
ATOM    810  O   PHE A  53      12.487  -7.931  12.178  1.00  8.43           O  
ATOM    811  CB  PHE A  53      10.158  -6.422  10.280  1.00  8.40           C  
ATOM    812  CG  PHE A  53      11.266  -5.379  10.295  1.00  8.80           C  
ATOM    813  CD1 PHE A  53      11.556  -4.654  11.472  1.00  9.01           C  
ATOM    814  CD2 PHE A  53      12.128  -5.253   9.185  1.00  8.63           C  
ATOM    815  CE1 PHE A  53      12.655  -3.807  11.514  1.00  9.76           C  
ATOM    816  CE2 PHE A  53      13.210  -4.386   9.240  1.00  9.90           C  
ATOM    817  CZ  PHE A  53      13.478  -3.676  10.404  1.00  8.80           C  
ATOM    818  H   PHE A  53       8.500  -8.305  10.591  1.00  0.00           H  
ATOM    819  HA  PHE A  53      11.281  -8.218  10.017  1.00  0.00           H  
ATOM    820  HB3 PHE A  53       9.333  -6.046  10.883  1.00  0.00           H  
ATOM    821  HB2 PHE A  53       9.774  -6.478   9.260  1.00  0.00           H  
ATOM    822  HD1 PHE A  53      10.935  -4.769  12.349  1.00  0.00           H  
ATOM    823  HD2 PHE A  53      11.950  -5.832   8.290  1.00  0.00           H  
ATOM    824  HE1 PHE A  53      12.882  -3.258  12.416  1.00  0.00           H  
ATOM    825  HE2 PHE A  53      13.862  -4.284   8.386  1.00  0.00           H  
ATOM    826  HZ  PHE A  53      14.337  -3.024  10.447  1.00  0.00           H  
ATOM    827  N   LEU A  54      10.447  -7.818  13.192  1.00  8.27           N  
ATOM    828  CA  LEU A  54      10.883  -7.839  14.589  1.00  8.82           C  
ATOM    829  C   LEU A  54      11.435  -9.208  15.018  1.00  9.61           C  
ATOM    830  O   LEU A  54      12.463  -9.249  15.691  1.00  8.48           O  
ATOM    831  CB  LEU A  54       9.696  -7.447  15.494  1.00  9.37           C  
ATOM    832  CG  LEU A  54       9.203  -5.999  15.304  1.00  9.23           C  
ATOM    833  CD1 LEU A  54       7.819  -5.819  15.950  1.00  9.43           C  
ATOM    834  CD2 LEU A  54      10.225  -4.972  15.819  1.00 10.25           C  
ATOM    835  H   LEU A  54       9.448  -7.760  13.046  1.00  0.00           H  
ATOM    836  HA  LEU A  54      11.683  -7.107  14.710  1.00  0.00           H  
ATOM    837  HB3 LEU A  54       9.954  -7.594  16.545  1.00  0.00           H  
ATOM    838  HB2 LEU A  54       8.868  -8.131  15.298  1.00  0.00           H  
ATOM    839  HG  LEU A  54       9.077  -5.798  14.242  1.00  0.00           H  
ATOM    840 HD11 LEU A  54       7.609  -4.783  16.215  1.00  0.00           H  
ATOM    841 HD12 LEU A  54       7.036  -6.146  15.268  1.00  0.00           H  
ATOM    842 HD13 LEU A  54       7.719  -6.423  16.851  1.00  0.00           H  
ATOM    843 HD21 LEU A  54       9.764  -4.235  16.474  1.00  0.00           H  
ATOM    844 HD22 LEU A  54      11.035  -5.439  16.381  1.00  0.00           H  
ATOM    845 HD23 LEU A  54      10.679  -4.433  14.988  1.00  0.00           H  
ATOM    846  N   GLU A  55      10.744 -10.293  14.632  1.00  9.93           N  
ATOM    847  CA  GLU A  55      11.088 -11.669  15.000  1.00 11.35           C  
ATOM    848  C   GLU A  55      12.304 -12.236  14.247  1.00 11.02           C  
ATOM    849  O   GLU A  55      12.981 -13.104  14.797  1.00 11.69           O  
ATOM    850  CB  GLU A  55       9.848 -12.566  14.837  1.00 11.23           C  
ATOM    851  CG  GLU A  55       8.749 -12.252  15.876  1.00 13.05           C  
ATOM    852  CD  GLU A  55       7.492 -13.112  15.728  1.00 13.87           C  
ATOM    853  OE1 GLU A  55       7.262 -13.641  14.618  1.00 14.37           O  
ATOM    854  OE2 GLU A  55       6.764 -13.211  16.739  1.00 19.48           O1-
ATOM    855  H   GLU A  55       9.895 -10.179  14.094  1.00  0.00           H  
ATOM    856  HA  GLU A  55      11.365 -11.679  16.055  1.00  0.00           H  
ATOM    857  HB3 GLU A  55      10.131 -13.616  14.926  1.00  0.00           H  
ATOM    858  HB2 GLU A  55       9.451 -12.446  13.827  1.00  0.00           H  
ATOM    859  HG3 GLU A  55       8.447 -11.207  15.815  1.00  0.00           H  
ATOM    860  HG2 GLU A  55       9.147 -12.396  16.881  1.00  0.00           H  
ATOM    861  N   GLN A  56      12.586 -11.719  13.037  1.00 11.27           N  
ATOM    862  CA  GLN A  56      13.777 -12.055  12.249  1.00 11.26           C  
ATOM    863  C   GLN A  56      15.082 -11.484  12.845  1.00 10.95           C  
ATOM    864  O   GLN A  56      16.145 -12.043  12.582  1.00 12.16           O  
ATOM    865  CB  GLN A  56      13.542 -11.618  10.784  1.00  0.00           C  
ATOM    866  CG  GLN A  56      14.695 -11.844   9.778  1.00  0.00           C  
ATOM    867  CD  GLN A  56      15.127 -13.310   9.658  1.00  0.00           C  
ATOM    868  OE1 GLN A  56      14.294 -14.213   9.645  1.00  0.00           O  
ATOM    869  NE2 GLN A  56      16.434 -13.552   9.541  1.00  0.00           N  
ATOM    870  H   GLN A  56      11.966 -11.030  12.635  1.00  0.00           H  
ATOM    871  HA  GLN A  56      13.874 -13.142  12.263  1.00  0.00           H  
ATOM    872  HB2 GLN A  56      12.665 -12.146  10.407  1.00  0.00           H  
ATOM    873  HB3 GLN A  56      13.273 -10.563  10.773  1.00  0.00           H  
ATOM    874  HG2 GLN A  56      14.376 -11.511   8.790  1.00  0.00           H  
ATOM    875  HG3 GLN A  56      15.552 -11.222  10.039  1.00  0.00           H  
ATOM    876 HE22 GLN A  56      16.764 -14.502   9.452  1.00  0.00           H  
ATOM    877 HE21 GLN A  56      17.101 -12.794   9.560  1.00  0.00           H  
ATOM    878  N   CYS A  57      14.982 -10.412  13.654  1.00 10.27           N  
ATOM    879  CA  CYS A  57      16.094  -9.832  14.407  1.00 10.15           C  
ATOM    880  C   CYS A  57      16.523 -10.808  15.530  1.00 10.78           C  
ATOM    881  O   CYS A  57      15.703 -11.069  16.414  1.00 10.19           O  
ATOM    882  CB  CYS A  57      15.683  -8.465  14.993  1.00 10.13           C  
ATOM    883  SG  CYS A  57      17.076  -7.657  15.832  1.00  9.77           S  
ATOM    884  H   CYS A  57      14.069 -10.021  13.841  1.00  0.00           H  
ATOM    885  HA  CYS A  57      16.892  -9.647  13.690  1.00  0.00           H  
ATOM    886  HB3 CYS A  57      14.879  -8.575  15.718  1.00  0.00           H  
ATOM    887  HB2 CYS A  57      15.310  -7.810  14.207  1.00  0.00           H  
ATOM    888  HG  CYS A  57      16.429  -6.518  16.104  1.00  0.00           H  
ATOM    889  N   PRO A  58      17.768 -11.344  15.485  1.00 11.30           N  
ATOM    890  CA  PRO A  58      18.229 -12.338  16.475  1.00 12.03           C  
ATOM    891  C   PRO A  58      18.445 -11.785  17.899  1.00 12.22           C  
ATOM    892  O   PRO A  58      18.485 -12.578  18.839  1.00 13.33           O  
ATOM    893  CB  PRO A  58      19.521 -12.892  15.856  1.00 12.72           C  
ATOM    894  CG  PRO A  58      20.073 -11.738  15.035  1.00 13.41           C  
ATOM    895  CD  PRO A  58      18.819 -11.049  14.507  1.00 11.86           C  
ATOM    896  HA  PRO A  58      17.499 -13.146  16.549  1.00  0.00           H  
ATOM    897  HB3 PRO A  58      19.276 -13.725  15.197  1.00  0.00           H  
ATOM    898  HB2 PRO A  58      20.240 -13.260  16.591  1.00  0.00           H  
ATOM    899  HG3 PRO A  58      20.757 -12.054  14.247  1.00  0.00           H  
ATOM    900  HG2 PRO A  58      20.613 -11.057  15.691  1.00  0.00           H  
ATOM    901  HD2 PRO A  58      18.993  -9.979  14.383  1.00  0.00           H  
ATOM    902  HD3 PRO A  58      18.538 -11.470  13.541  1.00  0.00           H  
ATOM    903  N   ILE A  59      18.527 -10.448  18.041  1.00 11.97           N  
ATOM    904  CA  ILE A  59      18.565  -9.752  19.326  1.00 12.71           C  
ATOM    905  C   ILE A  59      17.229  -9.854  20.097  1.00 11.43           C  
ATOM    906  O   ILE A  59      17.277  -9.785  21.321  1.00 11.98           O  
ATOM    907  CB  ILE A  59      19.006  -8.251  19.185  1.00 13.37           C  
ATOM    908  CG1 ILE A  59      20.496  -8.131  18.776  1.00 16.54           C  
ATOM    909  CG2 ILE A  59      18.785  -7.388  20.453  1.00 16.28           C  
ATOM    910  CD1 ILE A  59      20.812  -8.466  17.311  1.00 17.61           C  
ATOM    911  H   ILE A  59      18.498  -9.859  17.221  1.00  0.00           H  
ATOM    912  HA  ILE A  59      19.314 -10.257  19.939  1.00  0.00           H  
ATOM    913  HB  ILE A  59      18.409  -7.794  18.397  1.00  0.00           H  
ATOM    914 HG13 ILE A  59      21.100  -8.760  19.426  1.00  0.00           H  
ATOM    915 HG12 ILE A  59      20.850  -7.115  18.955  1.00  0.00           H  
ATOM    916 HG21 ILE A  59      19.234  -6.401  20.358  1.00  0.00           H  
ATOM    917 HG22 ILE A  59      17.727  -7.219  20.658  1.00  0.00           H  
ATOM    918 HG23 ILE A  59      19.229  -7.857  21.331  1.00  0.00           H  
ATOM    919 HD11 ILE A  59      21.549  -7.772  16.906  1.00  0.00           H  
ATOM    920 HD12 ILE A  59      21.230  -9.469  17.230  1.00  0.00           H  
ATOM    921 HD13 ILE A  59      19.930  -8.412  16.673  1.00  0.00           H  
ATOM    922  N   ARG A  60      16.081 -10.058  19.416  1.00 10.02           N  
ATOM    923  CA  ARG A  60      14.766 -10.156  20.069  1.00  9.39           C  
ATOM    924  C   ARG A  60      14.652 -11.325  21.064  1.00  9.54           C  
ATOM    925  O   ARG A  60      14.101 -11.124  22.143  1.00  9.72           O  
ATOM    926  CB  ARG A  60      13.609 -10.215  19.043  1.00  8.83           C  
ATOM    927  CG  ARG A  60      12.246  -9.906  19.706  1.00  8.85           C  
ATOM    928  CD  ARG A  60      11.053  -9.861  18.746  1.00 10.06           C  
ATOM    929  NE  ARG A  60       9.796  -9.584  19.458  1.00 10.23           N  
ATOM    930  CZ  ARG A  60       9.135 -10.389  20.306  1.00 11.63           C  
ATOM    931  NH1 ARG A  60       9.552 -11.631  20.588  1.00 11.94           N  
ATOM    932  NH2 ARG A  60       8.023  -9.930  20.888  1.00 12.03           N1+
ATOM    933  H   ARG A  60      16.095 -10.146  18.409  1.00  0.00           H  
ATOM    934  HA  ARG A  60      14.648  -9.237  20.647  1.00  0.00           H  
ATOM    935  HB3 ARG A  60      13.578 -11.195  18.565  1.00  0.00           H  
ATOM    936  HB2 ARG A  60      13.788  -9.504  18.238  1.00  0.00           H  
ATOM    937  HG3 ARG A  60      12.336  -8.917  20.150  1.00  0.00           H  
ATOM    938  HG2 ARG A  60      12.028 -10.573  20.537  1.00  0.00           H  
ATOM    939  HD3 ARG A  60      10.989 -10.746  18.114  1.00  0.00           H  
ATOM    940  HD2 ARG A  60      11.188  -9.006  18.085  1.00  0.00           H  
ATOM    941  HE  ARG A  60       9.380  -8.671  19.296  1.00  0.00           H  
ATOM    942 HH12 ARG A  60       9.013 -12.204  21.222  1.00  0.00           H  
ATOM    943 HH11 ARG A  60      10.379 -12.002  20.146  1.00  0.00           H  
ATOM    944 HH22 ARG A  60       7.496 -10.508  21.540  1.00  0.00           H  
ATOM    945 HH21 ARG A  60       7.687  -9.000  20.649  1.00  0.00           H  
ATOM    946  N   GLY A  61      15.183 -12.503  20.693  1.00  9.52           N  
ATOM    947  CA  GLY A  61      15.150 -13.707  21.526  1.00  9.63           C  
ATOM    948  C   GLY A  61      16.125 -13.597  22.707  1.00  9.02           C  
ATOM    949  O   GLY A  61      15.786 -14.025  23.810  1.00  9.17           O  
ATOM    950  H   GLY A  61      15.632 -12.580  19.792  1.00  0.00           H  
ATOM    951  HA3 GLY A  61      15.431 -14.566  20.916  1.00  0.00           H  
ATOM    952  HA2 GLY A  61      14.137 -13.888  21.889  1.00  0.00           H  
ATOM    953  N   LEU A  62      17.305 -12.990  22.483  1.00  8.30           N  
ATOM    954  CA  LEU A  62      18.321 -12.706  23.500  1.00  8.39           C  
ATOM    955  C   LEU A  62      17.838 -11.668  24.525  1.00  8.34           C  
ATOM    956  O   LEU A  62      18.051 -11.856  25.722  1.00  8.48           O  
ATOM    957  CB  LEU A  62      19.608 -12.203  22.809  1.00  9.25           C  
ATOM    958  CG  LEU A  62      20.333 -13.260  21.947  1.00 10.44           C  
ATOM    959  CD1 LEU A  62      21.393 -12.604  21.037  1.00 11.71           C  
ATOM    960  CD2 LEU A  62      20.916 -14.404  22.804  1.00 12.89           C  
ATOM    961  H   LEU A  62      17.516 -12.661  21.551  1.00  0.00           H  
ATOM    962  HA  LEU A  62      18.534 -13.630  24.041  1.00  0.00           H  
ATOM    963  HB3 LEU A  62      20.309 -11.836  23.559  1.00  0.00           H  
ATOM    964  HB2 LEU A  62      19.357 -11.339  22.194  1.00  0.00           H  
ATOM    965  HG  LEU A  62      19.594 -13.699  21.276  1.00  0.00           H  
ATOM    966 HD11 LEU A  62      21.280 -12.942  20.007  1.00  0.00           H  
ATOM    967 HD12 LEU A  62      21.304 -11.518  21.023  1.00  0.00           H  
ATOM    968 HD13 LEU A  62      22.413 -12.831  21.346  1.00  0.00           H  
ATOM    969 HD21 LEU A  62      21.956 -14.622  22.565  1.00  0.00           H  
ATOM    970 HD22 LEU A  62      20.877 -14.179  23.871  1.00  0.00           H  
ATOM    971 HD23 LEU A  62      20.353 -15.325  22.648  1.00  0.00           H  
ATOM    972  N   TYR A  63      17.176 -10.609  24.030  1.00  8.04           N  
ATOM    973  CA  TYR A  63      16.585  -9.542  24.825  1.00  7.98           C  
ATOM    974  C   TYR A  63      15.384 -10.034  25.649  1.00  8.31           C  
ATOM    975  O   TYR A  63      15.314  -9.692  26.826  1.00  8.39           O  
ATOM    976  CB  TYR A  63      16.237  -8.343  23.915  1.00  7.70           C  
ATOM    977  CG  TYR A  63      15.752  -7.112  24.659  1.00  7.61           C  
ATOM    978  CD1 TYR A  63      14.422  -7.051  25.120  1.00  8.37           C  
ATOM    979  CD2 TYR A  63      16.637  -6.048  24.934  1.00  7.42           C  
ATOM    980  CE1 TYR A  63      13.996  -5.966  25.899  1.00  8.19           C  
ATOM    981  CE2 TYR A  63      16.206  -4.953  25.706  1.00  7.20           C  
ATOM    982  CZ  TYR A  63      14.887  -4.924  26.196  1.00  8.04           C  
ATOM    983  OH  TYR A  63      14.458  -3.885  26.954  1.00  8.70           O  
ATOM    984  H   TYR A  63      17.069 -10.521  23.027  1.00  0.00           H  
ATOM    985  HA  TYR A  63      17.343  -9.204  25.533  1.00  0.00           H  
ATOM    986  HB3 TYR A  63      15.482  -8.631  23.181  1.00  0.00           H  
ATOM    987  HB2 TYR A  63      17.120  -8.058  23.341  1.00  0.00           H  
ATOM    988  HD1 TYR A  63      13.734  -7.856  24.913  1.00  0.00           H  
ATOM    989  HD2 TYR A  63      17.652  -6.069  24.570  1.00  0.00           H  
ATOM    990  HE1 TYR A  63      12.988  -5.938  26.273  1.00  0.00           H  
ATOM    991  HE2 TYR A  63      16.888  -4.144  25.924  1.00  0.00           H  
ATOM    992  HH  TYR A  63      15.150  -3.245  27.150  1.00  0.00           H  
ATOM    993  N   LYS A  64      14.482 -10.823  25.034  1.00  8.51           N  
ATOM    994  CA  LYS A  64      13.306 -11.414  25.683  1.00  8.75           C  
ATOM    995  C   LYS A  64      13.677 -12.338  26.850  1.00  9.14           C  
ATOM    996  O   LYS A  64      13.069 -12.219  27.914  1.00  9.44           O  
ATOM    997  CB  LYS A  64      12.416 -12.129  24.638  1.00  9.22           C  
ATOM    998  CG  LYS A  64      11.232 -12.910  25.243  1.00  9.39           C  
ATOM    999  CD  LYS A  64      10.233 -13.422  24.200  1.00 10.73           C  
ATOM   1000  CE  LYS A  64       9.295 -14.484  24.794  1.00 12.89           C  
ATOM   1001  NZ  LYS A  64       8.202 -14.816  23.867  1.00 15.15           N1+
ATOM   1002  H   LYS A  64      14.599 -11.041  24.052  1.00  0.00           H  
ATOM   1003  HA  LYS A  64      12.728 -10.587  26.098  1.00  0.00           H  
ATOM   1004  HB3 LYS A  64      13.024 -12.825  24.058  1.00  0.00           H  
ATOM   1005  HB2 LYS A  64      12.039 -11.395  23.926  1.00  0.00           H  
ATOM   1006  HG3 LYS A  64      10.706 -12.280  25.963  1.00  0.00           H  
ATOM   1007  HG2 LYS A  64      11.610 -13.766  25.803  1.00  0.00           H  
ATOM   1008  HD3 LYS A  64      10.766 -13.834  23.342  1.00  0.00           H  
ATOM   1009  HD2 LYS A  64       9.648 -12.579  23.826  1.00  0.00           H  
ATOM   1010  HE3 LYS A  64       8.856 -14.126  25.726  1.00  0.00           H  
ATOM   1011  HE2 LYS A  64       9.853 -15.390  25.030  1.00  0.00           H  
ATOM   1012  HZ1 LYS A  64       7.639 -13.982  23.741  1.00  0.00           H  
ATOM   1013  HZ2 LYS A  64       8.574 -15.123  22.980  1.00  0.00           H  
ATOM   1014  HZ3 LYS A  64       7.626 -15.541  24.269  1.00  0.00           H  
ATOM   1015  N   GLU A  65      14.683 -13.203  26.631  1.00  9.26           N  
ATOM   1016  CA  GLU A  65      15.285 -14.073  27.640  1.00 10.17           C  
ATOM   1017  C   GLU A  65      15.816 -13.270  28.836  1.00  9.77           C  
ATOM   1018  O   GLU A  65      15.418 -13.540  29.966  1.00 10.10           O  
ATOM   1019  CB  GLU A  65      16.386 -14.928  26.974  1.00  0.00           C  
ATOM   1020  CG  GLU A  65      17.194 -15.829  27.931  1.00  0.00           C  
ATOM   1021  CD  GLU A  65      18.313 -16.556  27.190  1.00  0.00           C  
ATOM   1022  OE1 GLU A  65      19.425 -15.985  27.144  1.00  0.00           O  
ATOM   1023  OE2 GLU A  65      18.036 -17.660  26.673  1.00  0.00           O1-
ATOM   1024  H   GLU A  65      15.112 -13.236  25.716  1.00  0.00           H  
ATOM   1025  HA  GLU A  65      14.507 -14.744  28.009  1.00  0.00           H  
ATOM   1026  HB2 GLU A  65      15.924 -15.557  26.212  1.00  0.00           H  
ATOM   1027  HB3 GLU A  65      17.073 -14.275  26.434  1.00  0.00           H  
ATOM   1028  HG2 GLU A  65      17.652 -15.253  28.735  1.00  0.00           H  
ATOM   1029  HG3 GLU A  65      16.539 -16.560  28.406  1.00  0.00           H  
ATOM   1030  N   ARG A  66      16.676 -12.280  28.546  1.00  9.52           N  
ATOM   1031  CA  ARG A  66      17.328 -11.441  29.546  1.00  9.67           C  
ATOM   1032  C   ARG A  66      16.351 -10.546  30.334  1.00  8.93           C  
ATOM   1033  O   ARG A  66      16.552 -10.354  31.532  1.00  9.12           O  
ATOM   1034  CB  ARG A  66      18.440 -10.621  28.861  1.00 10.72           C  
ATOM   1035  CG  ARG A  66      19.505 -10.138  29.851  1.00 14.32           C  
ATOM   1036  CD  ARG A  66      20.495 -11.249  30.234  1.00 20.72           C  
ATOM   1037  NE  ARG A  66      21.227 -10.934  31.465  1.00 24.23           N  
ATOM   1038  CZ  ARG A  66      20.950 -11.430  32.683  1.00 26.76           C  
ATOM   1039  NH1 ARG A  66      21.682 -11.036  33.732  1.00 27.86           N  
ATOM   1040  NH2 ARG A  66      19.959 -12.316  32.870  1.00 28.73           N1+
ATOM   1041  H   ARG A  66      16.945 -12.121  27.584  1.00  0.00           H  
ATOM   1042  HA  ARG A  66      17.786 -12.117  30.269  1.00  0.00           H  
ATOM   1043  HB3 ARG A  66      17.994  -9.772  28.342  1.00  0.00           H  
ATOM   1044  HB2 ARG A  66      18.937 -11.215  28.094  1.00  0.00           H  
ATOM   1045  HG3 ARG A  66      19.082  -9.639  30.716  1.00  0.00           H  
ATOM   1046  HG2 ARG A  66      20.074  -9.378  29.315  1.00  0.00           H  
ATOM   1047  HD3 ARG A  66      21.285 -11.219  29.482  1.00  0.00           H  
ATOM   1048  HD2 ARG A  66      20.098 -12.263  30.185  1.00  0.00           H  
ATOM   1049  HE  ARG A  66      21.952 -10.233  31.372  1.00  0.00           H  
ATOM   1050 HH12 ARG A  66      21.491 -11.399  34.655  1.00  0.00           H  
ATOM   1051 HH11 ARG A  66      22.435 -10.376  33.606  1.00  0.00           H  
ATOM   1052 HH22 ARG A  66      19.765 -12.691  33.787  1.00  0.00           H  
ATOM   1053 HH21 ARG A  66      19.405 -12.624  32.085  1.00  0.00           H  
ATOM   1054  N   MET A  67      15.312 -10.049  29.652  1.00  8.25           N  
ATOM   1055  CA  MET A  67      14.218  -9.288  30.247  1.00  8.86           C  
ATOM   1056  C   MET A  67      13.401 -10.150  31.224  1.00  9.18           C  
ATOM   1057  O   MET A  67      13.183  -9.724  32.353  1.00  9.90           O  
ATOM   1058  CB  MET A  67      13.373  -8.645  29.122  1.00  8.55           C  
ATOM   1059  CG  MET A  67      12.107  -7.903  29.575  1.00  8.32           C  
ATOM   1060  SD  MET A  67      12.381  -6.443  30.616  1.00  8.72           S  
ATOM   1061  CE  MET A  67      10.658  -6.093  31.073  1.00  8.77           C  
ATOM   1062  H   MET A  67      15.270 -10.177  28.644  1.00  0.00           H  
ATOM   1063  HA  MET A  67      14.649  -8.480  30.839  1.00  0.00           H  
ATOM   1064  HB3 MET A  67      13.072  -9.415  28.411  1.00  0.00           H  
ATOM   1065  HB2 MET A  67      13.998  -7.952  28.557  1.00  0.00           H  
ATOM   1066  HG3 MET A  67      11.458  -8.589  30.112  1.00  0.00           H  
ATOM   1067  HG2 MET A  67      11.546  -7.589  28.695  1.00  0.00           H  
ATOM   1068  HE1 MET A  67      10.599  -5.192  31.681  1.00  0.00           H  
ATOM   1069  HE2 MET A  67      10.037  -5.947  30.190  1.00  0.00           H  
ATOM   1070  HE3 MET A  67      10.242  -6.919  31.650  1.00  0.00           H  
ATOM   1071  N   THR A  68      13.018 -11.366  30.809  1.00  9.34           N  
ATOM   1072  CA  THR A  68      12.259 -12.310  31.637  1.00 10.15           C  
ATOM   1073  C   THR A  68      13.026 -12.724  32.912  1.00 11.31           C  
ATOM   1074  O   THR A  68      12.413 -12.788  33.976  1.00 12.39           O  
ATOM   1075  CB  THR A  68      11.874 -13.589  30.842  1.00 10.26           C  
ATOM   1076  OG1 THR A  68      11.082 -13.221  29.729  1.00 10.18           O  
ATOM   1077  CG2 THR A  68      11.085 -14.653  31.627  1.00 11.75           C  
ATOM   1078  H   THR A  68      13.333 -11.709  29.911  1.00  0.00           H  
ATOM   1079  HA  THR A  68      11.340 -11.811  31.950  1.00  0.00           H  
ATOM   1080  HB  THR A  68      12.778 -14.055  30.447  1.00  0.00           H  
ATOM   1081  HG1 THR A  68      11.639 -12.742  29.106  1.00  0.00           H  
ATOM   1082 HG21 THR A  68      10.777 -15.471  30.975  1.00  0.00           H  
ATOM   1083 HG22 THR A  68      11.679 -15.095  32.428  1.00  0.00           H  
ATOM   1084 HG23 THR A  68      10.185 -14.227  32.070  1.00  0.00           H  
ATOM   1085  N   GLU A  69      14.347 -12.941  32.785  1.00 10.61           N  
ATOM   1086  CA  GLU A  69      15.268 -13.264  33.877  1.00 11.54           C  
ATOM   1087  C   GLU A  69      15.415 -12.127  34.905  1.00 11.39           C  
ATOM   1088  O   GLU A  69      15.264 -12.380  36.100  1.00 12.25           O  
ATOM   1089  CB  GLU A  69      16.648 -13.637  33.286  1.00  0.00           C  
ATOM   1090  CG  GLU A  69      16.708 -14.996  32.559  1.00  0.00           C  
ATOM   1091  CD  GLU A  69      16.691 -16.185  33.517  1.00  0.00           C  
ATOM   1092  OE1 GLU A  69      15.575 -16.637  33.851  1.00  0.00           O  
ATOM   1093  OE2 GLU A  69      17.801 -16.618  33.897  1.00  0.00           O1-
ATOM   1094  H   GLU A  69      14.766 -12.884  31.866  1.00  0.00           H  
ATOM   1095  HA  GLU A  69      14.863 -14.123  34.414  1.00  0.00           H  
ATOM   1096  HB2 GLU A  69      16.956 -12.863  32.583  1.00  0.00           H  
ATOM   1097  HB3 GLU A  69      17.406 -13.626  34.073  1.00  0.00           H  
ATOM   1098  HG2 GLU A  69      15.875 -15.105  31.867  1.00  0.00           H  
ATOM   1099  HG3 GLU A  69      17.616 -15.049  31.957  1.00  0.00           H  
ATOM   1100  N   LEU A  70      15.718 -10.907  34.430  1.00 11.27           N  
ATOM   1101  CA  LEU A  70      16.004  -9.752  35.286  1.00 11.40           C  
ATOM   1102  C   LEU A  70      14.747  -9.073  35.851  1.00 11.23           C  
ATOM   1103  O   LEU A  70      14.839  -8.487  36.928  1.00 11.46           O  
ATOM   1104  CB  LEU A  70      16.855  -8.724  34.515  1.00 12.11           C  
ATOM   1105  CG  LEU A  70      18.276  -9.194  34.148  1.00 14.88           C  
ATOM   1106  CD1 LEU A  70      18.934  -8.159  33.224  1.00 17.12           C  
ATOM   1107  CD2 LEU A  70      19.145  -9.482  35.388  1.00 16.86           C  
ATOM   1108  H   LEU A  70      15.829 -10.768  33.434  1.00  0.00           H  
ATOM   1109  HA  LEU A  70      16.576 -10.100  36.147  1.00  0.00           H  
ATOM   1110  HB3 LEU A  70      16.940  -7.808  35.102  1.00  0.00           H  
ATOM   1111  HB2 LEU A  70      16.327  -8.452  33.600  1.00  0.00           H  
ATOM   1112  HG  LEU A  70      18.204 -10.122  33.582  1.00  0.00           H  
ATOM   1113 HD11 LEU A  70      20.014  -8.290  33.151  1.00  0.00           H  
ATOM   1114 HD12 LEU A  70      18.522  -8.246  32.224  1.00  0.00           H  
ATOM   1115 HD13 LEU A  70      18.732  -7.140  33.553  1.00  0.00           H  
ATOM   1116 HD21 LEU A  70      20.118  -8.994  35.340  1.00  0.00           H  
ATOM   1117 HD22 LEU A  70      18.669  -9.138  36.305  1.00  0.00           H  
ATOM   1118 HD23 LEU A  70      19.321 -10.552  35.498  1.00  0.00           H  
ATOM   1119  N   TYR A  71      13.613  -9.164  35.142  1.00 10.49           N  
ATOM   1120  CA  TYR A  71      12.328  -8.646  35.613  1.00 10.74           C  
ATOM   1121  C   TYR A  71      11.699  -9.568  36.677  1.00 10.57           C  
ATOM   1122  O   TYR A  71      10.883  -9.096  37.465  1.00 10.91           O  
ATOM   1123  CB  TYR A  71      11.385  -8.427  34.411  1.00 11.55           C  
ATOM   1124  CG  TYR A  71      10.166  -7.559  34.671  1.00 13.32           C  
ATOM   1125  CD1 TYR A  71      10.245  -6.166  34.459  1.00 12.98           C  
ATOM   1126  CD2 TYR A  71       8.951  -8.128  35.110  1.00 14.54           C  
ATOM   1127  CE1 TYR A  71       9.115  -5.353  34.661  1.00 14.46           C  
ATOM   1128  CE2 TYR A  71       7.829  -7.307  35.336  1.00 14.83           C  
ATOM   1129  CZ  TYR A  71       7.907  -5.922  35.102  1.00 15.34           C  
ATOM   1130  OH  TYR A  71       6.821  -5.132  35.329  1.00 17.07           O  
ATOM   1131  H   TYR A  71      13.612  -9.608  34.228  1.00  0.00           H  
ATOM   1132  HA  TYR A  71      12.497  -7.677  36.087  1.00  0.00           H  
ATOM   1133  HB3 TYR A  71      11.067  -9.385  33.995  1.00  0.00           H  
ATOM   1134  HB2 TYR A  71      11.940  -7.926  33.617  1.00  0.00           H  
ATOM   1135  HD1 TYR A  71      11.167  -5.710  34.126  1.00  0.00           H  
ATOM   1136  HD2 TYR A  71       8.876  -9.190  35.298  1.00  0.00           H  
ATOM   1137  HE1 TYR A  71       9.191  -4.291  34.479  1.00  0.00           H  
ATOM   1138  HE2 TYR A  71       6.907  -7.741  35.695  1.00  0.00           H  
ATOM   1139  HH  TYR A  71       6.992  -4.207  35.126  1.00  0.00           H  
ATOM   1140  N   ASP A  72      12.105 -10.847  36.720  1.00 10.20           N  
ATOM   1141  CA  ASP A  72      11.707 -11.805  37.750  1.00 10.64           C  
ATOM   1142  C   ASP A  72      12.411 -11.449  39.075  1.00 10.99           C  
ATOM   1143  O   ASP A  72      13.518 -11.920  39.339  1.00 11.71           O  
ATOM   1144  CB  ASP A  72      11.981 -13.263  37.305  1.00 10.77           C  
ATOM   1145  CG  ASP A  72      11.400 -14.346  38.226  1.00 12.03           C  
ATOM   1146  OD1 ASP A  72      10.527 -14.016  39.059  1.00 11.79           O  
ATOM   1147  OD2 ASP A  72      11.793 -15.515  38.026  1.00 14.51           O1-
ATOM   1148  H   ASP A  72      12.852 -11.150  36.110  1.00  0.00           H  
ATOM   1149  HA  ASP A  72      10.630 -11.703  37.893  1.00  0.00           H  
ATOM   1150  HB3 ASP A  72      13.056 -13.424  37.222  1.00  0.00           H  
ATOM   1151  HB2 ASP A  72      11.555 -13.414  36.316  1.00  0.00           H  
ATOM   1152  N   TYR A  73      11.770 -10.579  39.858  1.00 11.71           N  
ATOM   1153  CA  TYR A  73      12.154 -10.216  41.217  1.00 12.80           C  
ATOM   1154  C   TYR A  73      10.869  -9.785  41.959  1.00 12.44           C  
ATOM   1155  O   TYR A  73       9.975  -9.241  41.307  1.00 11.59           O  
ATOM   1156  CB  TYR A  73      13.256  -9.123  41.194  1.00 14.06           C  
ATOM   1157  CG  TYR A  73      12.839  -7.696  40.862  1.00 15.32           C  
ATOM   1158  CD1 TYR A  73      12.844  -7.251  39.524  1.00 16.11           C  
ATOM   1159  CD2 TYR A  73      12.484  -6.797  41.891  1.00 16.50           C  
ATOM   1160  CE1 TYR A  73      12.506  -5.920  39.213  1.00 18.39           C  
ATOM   1161  CE2 TYR A  73      12.134  -5.470  41.581  1.00 17.48           C  
ATOM   1162  CZ  TYR A  73      12.145  -5.029  40.244  1.00 17.33           C  
ATOM   1163  OH  TYR A  73      11.788  -3.745  39.957  1.00 20.06           O  
ATOM   1164  H   TYR A  73      10.939 -10.116  39.507  1.00  0.00           H  
ATOM   1165  HA  TYR A  73      12.556 -11.117  41.680  1.00  0.00           H  
ATOM   1166  HB3 TYR A  73      14.064  -9.420  40.523  1.00  0.00           H  
ATOM   1167  HB2 TYR A  73      13.719  -9.084  42.180  1.00  0.00           H  
ATOM   1168  HD1 TYR A  73      13.123  -7.929  38.731  1.00  0.00           H  
ATOM   1169  HD2 TYR A  73      12.465  -7.119  42.923  1.00  0.00           H  
ATOM   1170  HE1 TYR A  73      12.523  -5.600  38.181  1.00  0.00           H  
ATOM   1171  HE2 TYR A  73      11.848  -4.793  42.373  1.00  0.00           H  
ATOM   1172  HH  TYR A  73      11.785  -3.558  39.014  1.00  0.00           H  
ATOM   1173  N   PRO A  74      10.777 -10.048  43.283  1.00 13.25           N  
ATOM   1174  CA  PRO A  74       9.592  -9.695  44.086  1.00 13.57           C  
ATOM   1175  C   PRO A  74       9.357  -8.175  44.175  1.00 13.66           C  
ATOM   1176  O   PRO A  74      10.259  -7.453  44.593  1.00 14.35           O  
ATOM   1177  CB  PRO A  74       9.888 -10.328  45.457  1.00 14.01           C  
ATOM   1178  CG  PRO A  74      11.401 -10.431  45.535  1.00 14.68           C  
ATOM   1179  CD  PRO A  74      11.794 -10.721  44.095  1.00 14.01           C  
ATOM   1180  HA  PRO A  74       8.711 -10.172  43.655  1.00  0.00           H  
ATOM   1181  HB3 PRO A  74       9.453 -11.328  45.491  1.00  0.00           H  
ATOM   1182  HB2 PRO A  74       9.476  -9.766  46.293  1.00  0.00           H  
ATOM   1183  HG3 PRO A  74      11.750 -11.186  46.241  1.00  0.00           H  
ATOM   1184  HG2 PRO A  74      11.818  -9.471  45.837  1.00  0.00           H  
ATOM   1185  HD2 PRO A  74      12.809 -10.375  43.898  1.00  0.00           H  
ATOM   1186  HD3 PRO A  74      11.747 -11.792  43.895  1.00  0.00           H  
ATOM   1187  N   LYS A  75       8.154  -7.732  43.793  1.00 12.75           N  
ATOM   1188  CA  LYS A  75       7.757  -6.326  43.787  1.00 13.37           C  
ATOM   1189  C   LYS A  75       6.607  -6.158  44.784  1.00 13.73           C  
ATOM   1190  O   LYS A  75       5.512  -6.670  44.531  1.00 14.87           O  
ATOM   1191  CB  LYS A  75       7.304  -5.905  42.369  1.00 13.57           C  
ATOM   1192  CG  LYS A  75       8.384  -6.088  41.292  1.00 14.90           C  
ATOM   1193  CD  LYS A  75       7.877  -5.812  39.867  1.00 17.97           C  
ATOM   1194  CE  LYS A  75       8.752  -6.465  38.786  1.00 17.79           C  
ATOM   1195  NZ  LYS A  75       8.640  -7.931  38.819  1.00 21.14           N1+
ATOM   1196  H   LYS A  75       7.436  -8.405  43.538  1.00  0.00           H  
ATOM   1197  HA  LYS A  75       8.586  -5.680  44.084  1.00  0.00           H  
ATOM   1198  HB3 LYS A  75       6.987  -4.861  42.385  1.00  0.00           H  
ATOM   1199  HB2 LYS A  75       6.424  -6.482  42.087  1.00  0.00           H  
ATOM   1200  HG3 LYS A  75       8.768  -7.102  41.346  1.00  0.00           H  
ATOM   1201  HG2 LYS A  75       9.236  -5.442  41.510  1.00  0.00           H  
ATOM   1202  HD3 LYS A  75       7.860  -4.734  39.698  1.00  0.00           H  
ATOM   1203  HD2 LYS A  75       6.846  -6.150  39.753  1.00  0.00           H  
ATOM   1204  HE3 LYS A  75       9.796  -6.185  38.913  1.00  0.00           H  
ATOM   1205  HE2 LYS A  75       8.449  -6.116  37.801  1.00  0.00           H  
ATOM   1206  HZ1 LYS A  75       9.244  -8.335  38.115  1.00  0.00           H  
ATOM   1207  HZ2 LYS A  75       8.933  -8.271  39.726  1.00  0.00           H  
ATOM   1208  HZ3 LYS A  75       7.689  -8.217  38.640  1.00  0.00           H  
ATOM   1209  N   TYR A  76       6.874  -5.450  45.885  1.00 14.29           N  
ATOM   1210  CA  TYR A  76       5.880  -5.082  46.889  1.00 14.51           C  
ATOM   1211  C   TYR A  76       5.487  -3.609  46.705  1.00 13.94           C  
ATOM   1212  O   TYR A  76       6.320  -2.799  46.294  1.00 13.92           O  
ATOM   1213  CB  TYR A  76       6.488  -5.290  48.291  1.00 15.20           C  
ATOM   1214  CG  TYR A  76       6.748  -6.734  48.684  1.00 15.95           C  
ATOM   1215  CD1 TYR A  76       7.954  -7.367  48.316  1.00 17.03           C  
ATOM   1216  CD2 TYR A  76       5.795  -7.439  49.448  1.00 16.70           C  
ATOM   1217  CE1 TYR A  76       8.208  -8.692  48.721  1.00 17.64           C  
ATOM   1218  CE2 TYR A  76       6.047  -8.766  49.848  1.00 17.37           C  
ATOM   1219  CZ  TYR A  76       7.256  -9.392  49.485  1.00 17.22           C  
ATOM   1220  OH  TYR A  76       7.505 -10.677  49.869  1.00 18.65           O  
ATOM   1221  H   TYR A  76       7.795  -5.056  46.015  1.00  0.00           H  
ATOM   1222  HA  TYR A  76       4.988  -5.706  46.800  1.00  0.00           H  
ATOM   1223  HB3 TYR A  76       5.823  -4.863  49.044  1.00  0.00           H  
ATOM   1224  HB2 TYR A  76       7.423  -4.736  48.377  1.00  0.00           H  
ATOM   1225  HD1 TYR A  76       8.694  -6.836  47.736  1.00  0.00           H  
ATOM   1226  HD2 TYR A  76       4.869  -6.962  49.735  1.00  0.00           H  
ATOM   1227  HE1 TYR A  76       9.140  -9.167  48.454  1.00  0.00           H  
ATOM   1228  HE2 TYR A  76       5.312  -9.299  50.432  1.00  0.00           H  
ATOM   1229  HH  TYR A  76       6.759 -11.089  50.312  1.00  0.00           H  
ATOM   1230  N   SER A  77       4.244  -3.285  47.093  1.00 13.21           N  
ATOM   1231  CA  SER A  77       3.792  -1.916  47.346  1.00 12.05           C  
ATOM   1232  C   SER A  77       3.926  -1.589  48.844  1.00 10.42           C  
ATOM   1233  O   SER A  77       4.201  -2.478  49.653  1.00 10.50           O  
ATOM   1234  CB  SER A  77       2.336  -1.762  46.849  1.00 11.93           C  
ATOM   1235  OG  SER A  77       1.373  -2.297  47.742  1.00 13.35           O  
ATOM   1236  H   SER A  77       3.612  -4.014  47.398  1.00  0.00           H  
ATOM   1237  HA  SER A  77       4.414  -1.215  46.788  1.00  0.00           H  
ATOM   1238  HB3 SER A  77       2.217  -2.221  45.868  1.00  0.00           H  
ATOM   1239  HB2 SER A  77       2.104  -0.704  46.719  1.00  0.00           H  
ATOM   1240  HG  SER A  77       1.364  -1.764  48.543  1.00  0.00           H  
ATOM   1241  N   CYS A  78       3.645  -0.321  49.186  1.00  8.86           N  
ATOM   1242  CA  CYS A  78       3.435   0.138  50.560  1.00  8.16           C  
ATOM   1243  C   CYS A  78       2.295  -0.638  51.238  1.00  8.14           C  
ATOM   1244  O   CYS A  78       1.250  -0.854  50.619  1.00  8.85           O  
ATOM   1245  CB  CYS A  78       3.074   1.635  50.605  1.00  7.95           C  
ATOM   1246  SG  CYS A  78       4.505   2.633  50.138  1.00  8.26           S  
ATOM   1247  H   CYS A  78       3.450   0.357  48.464  1.00  0.00           H  
ATOM   1248  HA  CYS A  78       4.358  -0.028  51.120  1.00  0.00           H  
ATOM   1249  HB3 CYS A  78       2.768   1.938  51.607  1.00  0.00           H  
ATOM   1250  HB2 CYS A  78       2.243   1.864  49.936  1.00  0.00           H  
ATOM   1251  HG  CYS A  78       3.910   3.817  50.310  1.00  0.00           H  
ATOM   1252  N   HIS A  79       2.510  -0.991  52.513  1.00  7.57           N  
ATOM   1253  CA  HIS A  79       1.456  -1.465  53.406  1.00  7.59           C  
ATOM   1254  C   HIS A  79       0.560  -0.291  53.815  1.00  7.81           C  
ATOM   1255  O   HIS A  79       1.070   0.809  54.004  1.00  7.38           O  
ATOM   1256  CB  HIS A  79       2.085  -2.126  54.644  1.00  7.86           C  
ATOM   1257  CG  HIS A  79       2.568  -3.533  54.419  1.00 10.05           C  
ATOM   1258  ND1 HIS A  79       3.501  -3.883  53.435  1.00 11.47           N  
ATOM   1259  CD2 HIS A  79       2.188  -4.671  55.094  1.00 13.05           C  
ATOM   1260  CE1 HIS A  79       3.644  -5.196  53.555  1.00 11.36           C  
ATOM   1261  NE2 HIS A  79       2.901  -5.713  54.532  1.00 13.55           N  
ATOM   1262  H   HIS A  79       3.401  -0.798  52.946  1.00  0.00           H  
ATOM   1263  HA  HIS A  79       0.849  -2.199  52.882  1.00  0.00           H  
ATOM   1264  HB3 HIS A  79       1.364  -2.159  55.464  1.00  0.00           H  
ATOM   1265  HB2 HIS A  79       2.922  -1.532  55.004  1.00  0.00           H  
ATOM   1266  HD2 HIS A  79       1.487  -4.811  55.902  1.00  0.00           H  
ATOM   1267  HE1 HIS A  79       4.297  -5.784  52.927  1.00  0.00           H  
ATOM   1268  HE2 HIS A  79       2.845  -6.686  54.802  1.00  0.00           H  
ATOM   1269  N   PHE A  80      -0.749  -0.539  53.942  1.00  7.20           N  
ATOM   1270  CA  PHE A  80      -1.734   0.480  54.292  1.00  7.73           C  
ATOM   1271  C   PHE A  80      -2.836  -0.164  55.138  1.00  7.87           C  
ATOM   1272  O   PHE A  80      -3.354  -1.220  54.772  1.00  7.93           O  
ATOM   1273  CB  PHE A  80      -2.240   1.192  53.013  1.00  7.80           C  
ATOM   1274  CG  PHE A  80      -3.062   0.387  52.017  1.00  8.80           C  
ATOM   1275  CD1 PHE A  80      -2.428  -0.443  51.067  1.00 10.41           C  
ATOM   1276  CD2 PHE A  80      -4.469   0.374  52.102  1.00  9.99           C  
ATOM   1277  CE1 PHE A  80      -3.188  -1.203  50.187  1.00 10.85           C  
ATOM   1278  CE2 PHE A  80      -5.213  -0.388  51.211  1.00 10.11           C  
ATOM   1279  CZ  PHE A  80      -4.576  -1.166  50.251  1.00  9.56           C  
ATOM   1280  H   PHE A  80      -1.111  -1.464  53.743  1.00  0.00           H  
ATOM   1281  HA  PHE A  80      -1.250   1.234  54.917  1.00  0.00           H  
ATOM   1282  HB3 PHE A  80      -1.385   1.599  52.473  1.00  0.00           H  
ATOM   1283  HB2 PHE A  80      -2.831   2.059  53.309  1.00  0.00           H  
ATOM   1284  HD1 PHE A  80      -1.350  -0.485  51.017  1.00  0.00           H  
ATOM   1285  HD2 PHE A  80      -4.969   0.968  52.851  1.00  0.00           H  
ATOM   1286  HE1 PHE A  80      -2.699  -1.828  49.454  1.00  0.00           H  
ATOM   1287  HE2 PHE A  80      -6.290  -0.377  51.272  1.00  0.00           H  
ATOM   1288  HZ  PHE A  80      -5.162  -1.757  49.563  1.00  0.00           H  
ATOM   1289  N   LYS A  81      -3.153   0.482  56.271  1.00  8.33           N  
ATOM   1290  CA  LYS A  81      -4.113  -0.019  57.249  1.00  8.36           C  
ATOM   1291  C   LYS A  81      -5.524   0.487  56.922  1.00  7.69           C  
ATOM   1292  O   LYS A  81      -5.702   1.680  56.673  1.00  8.13           O  
ATOM   1293  CB  LYS A  81      -3.663   0.408  58.659  1.00  8.85           C  
ATOM   1294  CG  LYS A  81      -4.335  -0.403  59.779  1.00 10.10           C  
ATOM   1295  CD  LYS A  81      -3.818  -0.014  61.169  1.00 10.05           C  
ATOM   1296  CE  LYS A  81      -4.258  -1.000  62.259  1.00 12.34           C  
ATOM   1297  NZ  LYS A  81      -3.657  -0.652  63.556  1.00 14.67           N1+
ATOM   1298  H   LYS A  81      -2.702   1.356  56.500  1.00  0.00           H  
ATOM   1299  HA  LYS A  81      -4.114  -1.107  57.218  1.00  0.00           H  
ATOM   1300  HB3 LYS A  81      -3.819   1.479  58.808  1.00  0.00           H  
ATOM   1301  HB2 LYS A  81      -2.587   0.250  58.743  1.00  0.00           H  
ATOM   1302  HG3 LYS A  81      -4.146  -1.464  59.610  1.00  0.00           H  
ATOM   1303  HG2 LYS A  81      -5.417  -0.275  59.743  1.00  0.00           H  
ATOM   1304  HD3 LYS A  81      -4.180   0.985  61.415  1.00  0.00           H  
ATOM   1305  HD2 LYS A  81      -2.730   0.056  61.150  1.00  0.00           H  
ATOM   1306  HE3 LYS A  81      -3.952  -2.014  61.999  1.00  0.00           H  
ATOM   1307  HE2 LYS A  81      -5.344  -1.006  62.357  1.00  0.00           H  
ATOM   1308  HZ1 LYS A  81      -2.650  -0.675  63.473  1.00  0.00           H  
ATOM   1309  HZ2 LYS A  81      -3.950   0.277  63.826  1.00  0.00           H  
ATOM   1310  HZ3 LYS A  81      -3.952  -1.317  64.257  1.00  0.00           H  
ATOM   1311  N   LYS A  82      -6.493  -0.438  56.948  1.00  8.00           N  
ATOM   1312  CA  LYS A  82      -7.918  -0.177  56.767  1.00  8.53           C  
ATOM   1313  C   LYS A  82      -8.664  -1.022  57.801  1.00  8.79           C  
ATOM   1314  O   LYS A  82      -8.702  -2.249  57.680  1.00  8.67           O  
ATOM   1315  CB  LYS A  82      -8.356  -0.510  55.323  1.00  9.04           C  
ATOM   1316  CG  LYS A  82      -7.744   0.393  54.238  1.00 10.07           C  
ATOM   1317  CD  LYS A  82      -8.207   1.857  54.315  1.00 12.86           C  
ATOM   1318  CE  LYS A  82      -7.690   2.703  53.145  1.00 14.60           C  
ATOM   1319  NZ  LYS A  82      -8.147   4.098  53.256  1.00 17.42           N1+
ATOM   1320  H   LYS A  82      -6.254  -1.396  57.176  1.00  0.00           H  
ATOM   1321  HA  LYS A  82      -8.136   0.871  56.978  1.00  0.00           H  
ATOM   1322  HB3 LYS A  82      -9.443  -0.447  55.248  1.00  0.00           H  
ATOM   1323  HB2 LYS A  82      -8.105  -1.545  55.094  1.00  0.00           H  
ATOM   1324  HG3 LYS A  82      -7.998  -0.015  53.263  1.00  0.00           H  
ATOM   1325  HG2 LYS A  82      -6.658   0.346  54.289  1.00  0.00           H  
ATOM   1326  HD3 LYS A  82      -7.863   2.306  55.246  1.00  0.00           H  
ATOM   1327  HD2 LYS A  82      -9.296   1.895  54.350  1.00  0.00           H  
ATOM   1328  HE3 LYS A  82      -8.035   2.291  52.196  1.00  0.00           H  
ATOM   1329  HE2 LYS A  82      -6.600   2.694  53.125  1.00  0.00           H  
ATOM   1330  HZ1 LYS A  82      -9.156   4.126  53.253  1.00  0.00           H  
ATOM   1331  HZ2 LYS A  82      -7.805   4.495  54.119  1.00  0.00           H  
ATOM   1332  HZ3 LYS A  82      -7.793   4.634  52.476  1.00  0.00           H  
ATOM   1333  N   GLY A  83      -9.217  -0.345  58.820  1.00  9.80           N  
ATOM   1334  CA  GLY A  83      -9.825  -0.987  59.980  1.00 10.33           C  
ATOM   1335  C   GLY A  83      -8.714  -1.536  60.883  1.00 10.63           C  
ATOM   1336  O   GLY A  83      -7.715  -0.860  61.129  1.00 10.86           O  
ATOM   1337  H   GLY A  83      -9.135   0.661  58.849  1.00  0.00           H  
ATOM   1338  HA3 GLY A  83     -10.500  -1.785  59.665  1.00  0.00           H  
ATOM   1339  HA2 GLY A  83     -10.414  -0.255  60.533  1.00  0.00           H  
ATOM   1340  N   LYS A  84      -8.912  -2.767  61.376  1.00 11.50           N  
ATOM   1341  CA  LYS A  84      -7.940  -3.507  62.185  1.00 12.96           C  
ATOM   1342  C   LYS A  84      -6.864  -4.233  61.346  1.00 11.39           C  
ATOM   1343  O   LYS A  84      -5.884  -4.692  61.931  1.00 13.16           O  
ATOM   1344  CB  LYS A  84      -8.715  -4.476  63.109  1.00 13.61           C  
ATOM   1345  CG  LYS A  84      -9.442  -5.638  62.394  1.00 16.71           C  
ATOM   1346  CD  LYS A  84     -10.331  -6.493  63.317  1.00 18.00           C  
ATOM   1347  CE  LYS A  84     -11.797  -6.031  63.418  1.00 21.53           C  
ATOM   1348  NZ  LYS A  84     -11.941  -4.699  64.029  1.00 24.42           N1+
ATOM   1349  H   LYS A  84      -9.762  -3.260  61.142  1.00  0.00           H  
ATOM   1350  HA  LYS A  84      -7.413  -2.800  62.828  1.00  0.00           H  
ATOM   1351  HB3 LYS A  84      -9.419  -3.895  63.703  1.00  0.00           H  
ATOM   1352  HB2 LYS A  84      -8.017  -4.906  63.828  1.00  0.00           H  
ATOM   1353  HG3 LYS A  84      -8.692  -6.297  61.955  1.00  0.00           H  
ATOM   1354  HG2 LYS A  84     -10.034  -5.266  61.557  1.00  0.00           H  
ATOM   1355  HD3 LYS A  84      -9.895  -6.529  64.316  1.00  0.00           H  
ATOM   1356  HD2 LYS A  84     -10.318  -7.523  62.959  1.00  0.00           H  
ATOM   1357  HE3 LYS A  84     -12.364  -6.742  64.019  1.00  0.00           H  
ATOM   1358  HE2 LYS A  84     -12.255  -6.022  62.429  1.00  0.00           H  
ATOM   1359  HZ1 LYS A  84     -11.454  -4.016  63.466  1.00  0.00           H  
ATOM   1360  HZ2 LYS A  84     -12.921  -4.456  64.070  1.00  0.00           H  
ATOM   1361  HZ3 LYS A  84     -11.554  -4.707  64.962  1.00  0.00           H  
ATOM   1362  N   ARG A  85      -7.065  -4.343  60.021  1.00  9.56           N  
ATOM   1363  CA  ARG A  85      -6.233  -5.135  59.112  1.00  9.05           C  
ATOM   1364  C   ARG A  85      -5.320  -4.242  58.258  1.00  7.98           C  
ATOM   1365  O   ARG A  85      -5.695  -3.119  57.922  1.00  8.02           O  
ATOM   1366  CB  ARG A  85      -7.146  -5.972  58.188  1.00  8.02           C  
ATOM   1367  CG  ARG A  85      -8.178  -6.842  58.928  1.00  8.28           C  
ATOM   1368  CD  ARG A  85      -8.996  -7.725  57.976  1.00  8.51           C  
ATOM   1369  NE  ARG A  85     -10.160  -8.327  58.643  1.00 10.25           N  
ATOM   1370  CZ  ARG A  85     -11.327  -7.705  58.893  1.00  8.39           C  
ATOM   1371  NH1 ARG A  85     -11.531  -6.425  58.551  1.00  8.41           N  
ATOM   1372  NH2 ARG A  85     -12.321  -8.368  59.495  1.00 11.34           N1+
ATOM   1373  H   ARG A  85      -7.866  -3.892  59.602  1.00  0.00           H  
ATOM   1374  HA  ARG A  85      -5.605  -5.823  59.682  1.00  0.00           H  
ATOM   1375  HB3 ARG A  85      -6.529  -6.611  57.555  1.00  0.00           H  
ATOM   1376  HB2 ARG A  85      -7.686  -5.305  57.514  1.00  0.00           H  
ATOM   1377  HG3 ARG A  85      -8.838  -6.262  59.572  1.00  0.00           H  
ATOM   1378  HG2 ARG A  85      -7.606  -7.499  59.584  1.00  0.00           H  
ATOM   1379  HD3 ARG A  85      -8.376  -8.593  57.746  1.00  0.00           H  
ATOM   1380  HD2 ARG A  85      -9.220  -7.254  57.019  1.00  0.00           H  
ATOM   1381  HE  ARG A  85     -10.035  -9.270  58.985  1.00  0.00           H  
ATOM   1382 HH12 ARG A  85     -12.430  -5.994  58.752  1.00  0.00           H  
ATOM   1383 HH11 ARG A  85     -10.814  -5.890  58.085  1.00  0.00           H  
ATOM   1384 HH22 ARG A  85     -13.201  -7.891  59.661  1.00  0.00           H  
ATOM   1385 HH21 ARG A  85     -12.227  -9.341  59.749  1.00  0.00           H  
ATOM   1386  N   TYR A  86      -4.159  -4.798  57.882  1.00  7.99           N  
ATOM   1387  CA  TYR A  86      -3.224  -4.236  56.908  1.00  7.88           C  
ATOM   1388  C   TYR A  86      -3.411  -4.921  55.552  1.00  7.64           C  
ATOM   1389  O   TYR A  86      -3.712  -6.113  55.498  1.00  7.45           O  
ATOM   1390  CB  TYR A  86      -1.778  -4.435  57.394  1.00  8.54           C  
ATOM   1391  CG  TYR A  86      -1.412  -3.603  58.604  1.00  8.72           C  
ATOM   1392  CD1 TYR A  86      -0.853  -2.320  58.434  1.00  8.44           C  
ATOM   1393  CD2 TYR A  86      -1.628  -4.111  59.901  1.00 10.31           C  
ATOM   1394  CE1 TYR A  86      -0.502  -1.552  59.560  1.00  9.46           C  
ATOM   1395  CE2 TYR A  86      -1.284  -3.339  61.027  1.00 10.21           C  
ATOM   1396  CZ  TYR A  86      -0.721  -2.059  60.857  1.00 10.36           C  
ATOM   1397  OH  TYR A  86      -0.402  -1.310  61.951  1.00 11.22           O  
ATOM   1398  H   TYR A  86      -3.955  -5.745  58.177  1.00  0.00           H  
ATOM   1399  HA  TYR A  86      -3.404  -3.169  56.787  1.00  0.00           H  
ATOM   1400  HB3 TYR A  86      -1.080  -4.172  56.597  1.00  0.00           H  
ATOM   1401  HB2 TYR A  86      -1.591  -5.484  57.615  1.00  0.00           H  
ATOM   1402  HD1 TYR A  86      -0.688  -1.923  57.443  1.00  0.00           H  
ATOM   1403  HD2 TYR A  86      -2.062  -5.091  60.034  1.00  0.00           H  
ATOM   1404  HE1 TYR A  86      -0.071  -0.571  59.420  1.00  0.00           H  
ATOM   1405  HE2 TYR A  86      -1.454  -3.729  62.019  1.00  0.00           H  
ATOM   1406  HH  TYR A  86      -0.035  -0.445  61.719  1.00  0.00           H  
ATOM   1407  N   PHE A  87      -3.198  -4.136  54.489  1.00  6.83           N  
ATOM   1408  CA  PHE A  87      -3.295  -4.547  53.093  1.00  6.96           C  
ATOM   1409  C   PHE A  87      -2.028  -4.127  52.350  1.00  7.03           C  
ATOM   1410  O   PHE A  87      -1.446  -3.097  52.683  1.00  6.92           O  
ATOM   1411  CB  PHE A  87      -4.518  -3.870  52.444  1.00  7.08           C  
ATOM   1412  CG  PHE A  87      -5.855  -4.338  52.975  1.00  6.70           C  
ATOM   1413  CD1 PHE A  87      -6.387  -3.760  54.148  1.00  7.22           C  
ATOM   1414  CD2 PHE A  87      -6.487  -5.466  52.411  1.00  5.94           C  
ATOM   1415  CE1 PHE A  87      -7.542  -4.279  54.711  1.00  7.39           C  
ATOM   1416  CE2 PHE A  87      -7.657  -5.952  52.975  1.00  7.39           C  
ATOM   1417  CZ  PHE A  87      -8.171  -5.366  54.123  1.00  7.13           C  
ATOM   1418  H   PHE A  87      -2.966  -3.161  54.632  1.00  0.00           H  
ATOM   1419  HA  PHE A  87      -3.392  -5.629  53.027  1.00  0.00           H  
ATOM   1420  HB3 PHE A  87      -4.510  -4.035  51.365  1.00  0.00           H  
ATOM   1421  HB2 PHE A  87      -4.453  -2.791  52.587  1.00  0.00           H  
ATOM   1422  HD1 PHE A  87      -5.889  -2.925  54.621  1.00  0.00           H  
ATOM   1423  HD2 PHE A  87      -6.070  -5.949  51.539  1.00  0.00           H  
ATOM   1424  HE1 PHE A  87      -7.947  -3.843  55.611  1.00  0.00           H  
ATOM   1425  HE2 PHE A  87      -8.155  -6.804  52.537  1.00  0.00           H  
ATOM   1426  HZ  PHE A  87      -9.060  -5.765  54.574  1.00  0.00           H  
ATOM   1427  N   TYR A  88      -1.651  -4.907  51.329  1.00  6.44           N  
ATOM   1428  CA  TYR A  88      -0.520  -4.613  50.452  1.00  6.67           C  
ATOM   1429  C   TYR A  88      -0.667  -5.414  49.155  1.00  6.80           C  
ATOM   1430  O   TYR A  88      -1.146  -6.548  49.187  1.00  6.38           O  
ATOM   1431  CB  TYR A  88       0.822  -4.911  51.169  1.00  7.13           C  
ATOM   1432  CG  TYR A  88       1.136  -6.376  51.438  1.00  7.15           C  
ATOM   1433  CD1 TYR A  88       0.597  -7.024  52.570  1.00  9.09           C  
ATOM   1434  CD2 TYR A  88       1.977  -7.092  50.560  1.00  7.74           C  
ATOM   1435  CE1 TYR A  88       0.903  -8.375  52.827  1.00 10.33           C  
ATOM   1436  CE2 TYR A  88       2.274  -8.444  50.810  1.00  8.93           C  
ATOM   1437  CZ  TYR A  88       1.744  -9.084  51.945  1.00  9.23           C  
ATOM   1438  OH  TYR A  88       2.050 -10.391  52.183  1.00 11.66           O  
ATOM   1439  H   TYR A  88      -2.175  -5.743  51.109  1.00  0.00           H  
ATOM   1440  HA  TYR A  88      -0.551  -3.552  50.195  1.00  0.00           H  
ATOM   1441  HB3 TYR A  88       0.875  -4.373  52.114  1.00  0.00           H  
ATOM   1442  HB2 TYR A  88       1.635  -4.502  50.567  1.00  0.00           H  
ATOM   1443  HD1 TYR A  88      -0.045  -6.484  53.251  1.00  0.00           H  
ATOM   1444  HD2 TYR A  88       2.393  -6.606  49.690  1.00  0.00           H  
ATOM   1445  HE1 TYR A  88       0.490  -8.860  53.699  1.00  0.00           H  
ATOM   1446  HE2 TYR A  88       2.914  -8.991  50.134  1.00  0.00           H  
ATOM   1447  HH  TYR A  88       1.632 -10.741  52.973  1.00  0.00           H  
ATOM   1448  N   PHE A  89      -0.198  -4.826  48.046  1.00  7.14           N  
ATOM   1449  CA  PHE A  89      -0.045  -5.517  46.770  1.00  7.14           C  
ATOM   1450  C   PHE A  89       1.342  -6.164  46.695  1.00  8.04           C  
ATOM   1451  O   PHE A  89       2.312  -5.591  47.194  1.00  8.36           O  
ATOM   1452  CB  PHE A  89      -0.234  -4.539  45.601  1.00  7.14           C  
ATOM   1453  CG  PHE A  89      -1.627  -3.957  45.468  1.00  6.58           C  
ATOM   1454  CD1 PHE A  89      -2.623  -4.662  44.762  1.00  5.61           C  
ATOM   1455  CD2 PHE A  89      -1.985  -2.794  46.183  1.00  7.87           C  
ATOM   1456  CE1 PHE A  89      -3.917  -4.164  44.711  1.00  7.56           C  
ATOM   1457  CE2 PHE A  89      -3.289  -2.324  46.133  1.00  7.75           C  
ATOM   1458  CZ  PHE A  89      -4.250  -3.001  45.393  1.00  7.85           C  
ATOM   1459  H   PHE A  89       0.206  -3.899  48.094  1.00  0.00           H  
ATOM   1460  HA  PHE A  89      -0.805  -6.291  46.683  1.00  0.00           H  
ATOM   1461  HB3 PHE A  89      -0.007  -5.063  44.674  1.00  0.00           H  
ATOM   1462  HB2 PHE A  89       0.482  -3.722  45.662  1.00  0.00           H  
ATOM   1463  HD1 PHE A  89      -2.386  -5.589  44.258  1.00  0.00           H  
ATOM   1464  HD2 PHE A  89      -1.249  -2.271  46.776  1.00  0.00           H  
ATOM   1465  HE1 PHE A  89      -4.672  -4.703  44.160  1.00  0.00           H  
ATOM   1466  HE2 PHE A  89      -3.560  -1.437  46.684  1.00  0.00           H  
ATOM   1467  HZ  PHE A  89      -5.264  -2.632  45.364  1.00  0.00           H  
ATOM   1468  N   TYR A  90       1.408  -7.334  46.045  1.00  8.34           N  
ATOM   1469  CA  TYR A  90       2.640  -8.087  45.857  1.00  8.89           C  
ATOM   1470  C   TYR A  90       2.566  -8.937  44.582  1.00  8.72           C  
ATOM   1471  O   TYR A  90       1.603  -9.677  44.380  1.00  7.75           O  
ATOM   1472  CB  TYR A  90       2.983  -8.872  47.147  1.00  9.96           C  
ATOM   1473  CG  TYR A  90       4.032  -9.966  47.034  1.00 11.21           C  
ATOM   1474  CD1 TYR A  90       5.327  -9.660  46.568  1.00 15.57           C  
ATOM   1475  CD2 TYR A  90       3.723 -11.293  47.402  1.00 14.67           C  
ATOM   1476  CE1 TYR A  90       6.293 -10.675  46.450  1.00 14.12           C  
ATOM   1477  CE2 TYR A  90       4.694 -12.307  47.292  1.00 15.87           C  
ATOM   1478  CZ  TYR A  90       5.981 -11.998  46.814  1.00 14.23           C  
ATOM   1479  OH  TYR A  90       6.927 -12.975  46.704  1.00 16.08           O  
ATOM   1480  H   TYR A  90       0.564  -7.761  45.683  1.00  0.00           H  
ATOM   1481  HA  TYR A  90       3.436  -7.359  45.710  1.00  0.00           H  
ATOM   1482  HB3 TYR A  90       2.074  -9.323  47.540  1.00  0.00           H  
ATOM   1483  HB2 TYR A  90       3.311  -8.171  47.914  1.00  0.00           H  
ATOM   1484  HD1 TYR A  90       5.583  -8.648  46.294  1.00  0.00           H  
ATOM   1485  HD2 TYR A  90       2.742 -11.542  47.775  1.00  0.00           H  
ATOM   1486  HE1 TYR A  90       7.274 -10.431  46.078  1.00  0.00           H  
ATOM   1487  HE2 TYR A  90       4.444 -13.319  47.576  1.00  0.00           H  
ATOM   1488  HH  TYR A  90       6.619 -13.836  46.996  1.00  0.00           H  
ATOM   1489  N   ASN A  91       3.624  -8.814  43.770  1.00  8.64           N  
ATOM   1490  CA  ASN A  91       3.910  -9.634  42.601  1.00  7.89           C  
ATOM   1491  C   ASN A  91       5.151 -10.471  42.940  1.00  8.16           C  
ATOM   1492  O   ASN A  91       6.165  -9.893  43.331  1.00  7.97           O  
ATOM   1493  CB  ASN A  91       4.200  -8.710  41.393  1.00  7.93           C  
ATOM   1494  CG  ASN A  91       4.026  -9.399  40.037  1.00  7.96           C  
ATOM   1495  OD1 ASN A  91       4.656 -10.418  39.763  1.00  7.14           O  
ATOM   1496  ND2 ASN A  91       3.185  -8.833  39.169  1.00  8.43           N  
ATOM   1497  H   ASN A  91       4.362  -8.172  44.030  1.00  0.00           H  
ATOM   1498  HA  ASN A  91       3.102 -10.326  42.359  1.00  0.00           H  
ATOM   1499  HB3 ASN A  91       5.193  -8.265  41.453  1.00  0.00           H  
ATOM   1500  HB2 ASN A  91       3.505  -7.872  41.423  1.00  0.00           H  
ATOM   1501 HD22 ASN A  91       3.033  -9.266  38.266  1.00  0.00           H  
ATOM   1502 HD21 ASN A  91       2.680  -7.993  39.406  1.00  0.00           H  
ATOM   1503  N   THR A  92       5.067 -11.801  42.761  1.00  8.50           N  
ATOM   1504  CA  THR A  92       6.183 -12.729  42.990  1.00  9.13           C  
ATOM   1505  C   THR A  92       7.356 -12.543  41.997  1.00  8.90           C  
ATOM   1506  O   THR A  92       8.493 -12.825  42.375  1.00 10.19           O  
ATOM   1507  CB  THR A  92       5.718 -14.208  42.948  1.00  9.41           C  
ATOM   1508  OG1 THR A  92       5.338 -14.622  41.647  1.00  9.45           O  
ATOM   1509  CG2 THR A  92       4.585 -14.526  43.936  1.00 11.38           C  
ATOM   1510  H   THR A  92       4.204 -12.214  42.435  1.00  0.00           H  
ATOM   1511  HA  THR A  92       6.576 -12.529  43.988  1.00  0.00           H  
ATOM   1512  HB  THR A  92       6.568 -14.833  43.227  1.00  0.00           H  
ATOM   1513  HG1 THR A  92       5.015 -15.525  41.697  1.00  0.00           H  
ATOM   1514 HG21 THR A  92       4.325 -15.585  43.911  1.00  0.00           H  
ATOM   1515 HG22 THR A  92       4.882 -14.286  44.957  1.00  0.00           H  
ATOM   1516 HG23 THR A  92       3.680 -13.960  43.717  1.00  0.00           H  
ATOM   1517  N   GLY A  93       7.073 -12.005  40.799  1.00  8.62           N  
ATOM   1518  CA  GLY A  93       8.091 -11.524  39.873  1.00  8.51           C  
ATOM   1519  C   GLY A  93       7.621 -11.608  38.420  1.00  8.15           C  
ATOM   1520  O   GLY A  93       7.994 -10.733  37.640  1.00  9.29           O  
ATOM   1521  H   GLY A  93       6.112 -11.790  40.571  1.00  0.00           H  
ATOM   1522  HA3 GLY A  93       9.028 -12.071  39.974  1.00  0.00           H  
ATOM   1523  HA2 GLY A  93       8.291 -10.481  40.109  1.00  0.00           H  
ATOM   1524  N   LEU A  94       6.807 -12.614  38.048  1.00  7.37           N  
ATOM   1525  CA  LEU A  94       6.328 -12.811  36.672  1.00  7.03           C  
ATOM   1526  C   LEU A  94       4.812 -13.074  36.589  1.00  6.78           C  
ATOM   1527  O   LEU A  94       4.344 -13.474  35.522  1.00  7.44           O  
ATOM   1528  CB  LEU A  94       7.152 -13.910  35.948  1.00  7.15           C  
ATOM   1529  CG  LEU A  94       8.642 -13.586  35.700  1.00  7.51           C  
ATOM   1530  CD1 LEU A  94       9.371 -14.826  35.144  1.00 10.19           C  
ATOM   1531  CD2 LEU A  94       8.855 -12.346  34.799  1.00  9.74           C  
ATOM   1532  H   LEU A  94       6.543 -13.316  38.724  1.00  0.00           H  
ATOM   1533  HA  LEU A  94       6.441 -11.882  36.115  1.00  0.00           H  
ATOM   1534  HB3 LEU A  94       6.706 -14.134  34.978  1.00  0.00           H  
ATOM   1535  HB2 LEU A  94       7.080 -14.833  36.526  1.00  0.00           H  
ATOM   1536  HG  LEU A  94       9.100 -13.363  36.663  1.00  0.00           H  
ATOM   1537 HD11 LEU A  94      10.214 -14.566  34.505  1.00  0.00           H  
ATOM   1538 HD12 LEU A  94       9.771 -15.433  35.956  1.00  0.00           H  
ATOM   1539 HD13 LEU A  94       8.704 -15.464  34.564  1.00  0.00           H  
ATOM   1540 HD21 LEU A  94       9.489 -12.555  33.938  1.00  0.00           H  
ATOM   1541 HD22 LEU A  94       7.917 -11.957  34.403  1.00  0.00           H  
ATOM   1542 HD23 LEU A  94       9.334 -11.541  35.356  1.00  0.00           H  
ATOM   1543  N   GLN A  95       4.048 -12.788  37.662  1.00  6.51           N  
ATOM   1544  CA  GLN A  95       2.582 -12.720  37.599  1.00  6.43           C  
ATOM   1545  C   GLN A  95       2.148 -11.538  36.718  1.00  6.11           C  
ATOM   1546  O   GLN A  95       2.763 -10.473  36.799  1.00  7.02           O  
ATOM   1547  CB  GLN A  95       1.975 -12.575  39.008  1.00  6.82           C  
ATOM   1548  CG  GLN A  95       2.208 -13.788  39.921  1.00  6.56           C  
ATOM   1549  CD  GLN A  95       1.616 -13.562  41.314  1.00  7.19           C  
ATOM   1550  OE1 GLN A  95       2.032 -12.653  42.029  1.00  8.70           O  
ATOM   1551  NE2 GLN A  95       0.653 -14.395  41.713  1.00 10.43           N  
ATOM   1552  H   GLN A  95       4.477 -12.430  38.504  1.00  0.00           H  
ATOM   1553  HA  GLN A  95       2.211 -13.647  37.155  1.00  0.00           H  
ATOM   1554  HB3 GLN A  95       0.898 -12.423  38.913  1.00  0.00           H  
ATOM   1555  HB2 GLN A  95       2.357 -11.674  39.485  1.00  0.00           H  
ATOM   1556  HG3 GLN A  95       3.275 -13.974  40.034  1.00  0.00           H  
ATOM   1557  HG2 GLN A  95       1.779 -14.685  39.470  1.00  0.00           H  
ATOM   1558 HE22 GLN A  95       0.233 -14.283  42.624  1.00  0.00           H  
ATOM   1559 HE21 GLN A  95       0.328 -15.134  41.106  1.00  0.00           H  
ATOM   1560  N   ASN A  96       1.108 -11.747  35.896  1.00  6.13           N  
ATOM   1561  CA  ASN A  96       0.573 -10.744  34.968  1.00  6.43           C  
ATOM   1562  C   ASN A  96       0.047  -9.491  35.682  1.00  6.18           C  
ATOM   1563  O   ASN A  96       0.365  -8.384  35.252  1.00  6.77           O  
ATOM   1564  CB  ASN A  96      -0.503 -11.395  34.078  1.00  6.63           C  
ATOM   1565  CG  ASN A  96       0.072 -12.319  32.997  1.00  7.68           C  
ATOM   1566  OD1 ASN A  96       1.078 -11.999  32.366  1.00  7.68           O  
ATOM   1567  ND2 ASN A  96      -0.585 -13.454  32.755  1.00  9.78           N  
ATOM   1568  H   ASN A  96       0.646 -12.645  35.895  1.00  0.00           H  
ATOM   1569  HA  ASN A  96       1.414 -10.453  34.345  1.00  0.00           H  
ATOM   1570  HB3 ASN A  96      -1.046 -10.613  33.556  1.00  0.00           H  
ATOM   1571  HB2 ASN A  96      -1.242 -11.920  34.685  1.00  0.00           H  
ATOM   1572 HD22 ASN A  96      -0.255 -14.084  32.038  1.00  0.00           H  
ATOM   1573 HD21 ASN A  96      -1.420 -13.689  33.272  1.00  0.00           H  
ATOM   1574  N   GLN A  97      -0.691  -9.696  36.779  1.00  6.03           N  
ATOM   1575  CA  GLN A  97      -1.164  -8.651  37.678  1.00  5.59           C  
ATOM   1576  C   GLN A  97      -0.614  -8.928  39.082  1.00  5.61           C  
ATOM   1577  O   GLN A  97      -0.438 -10.089  39.456  1.00  5.99           O  
ATOM   1578  CB  GLN A  97      -2.710  -8.658  37.678  1.00  5.25           C  
ATOM   1579  CG  GLN A  97      -3.362  -8.363  36.306  1.00  5.56           C  
ATOM   1580  CD  GLN A  97      -2.984  -7.001  35.716  1.00  5.54           C  
ATOM   1581  OE1 GLN A  97      -2.801  -6.025  36.440  1.00  7.19           O  
ATOM   1582  NE2 GLN A  97      -2.905  -6.924  34.388  1.00  5.32           N  
ATOM   1583  H   GLN A  97      -0.900 -10.645  37.064  1.00  0.00           H  
ATOM   1584  HA  GLN A  97      -0.796  -7.672  37.367  1.00  0.00           H  
ATOM   1585  HB3 GLN A  97      -3.073  -7.930  38.405  1.00  0.00           H  
ATOM   1586  HB2 GLN A  97      -3.068  -9.626  38.031  1.00  0.00           H  
ATOM   1587  HG3 GLN A  97      -4.446  -8.392  36.394  1.00  0.00           H  
ATOM   1588  HG2 GLN A  97      -3.101  -9.150  35.598  1.00  0.00           H  
ATOM   1589 HE22 GLN A  97      -2.700  -6.043  33.936  1.00  0.00           H  
ATOM   1590 HE21 GLN A  97      -3.124  -7.732  33.819  1.00  0.00           H  
ATOM   1591  N   ARG A  98      -0.372  -7.853  39.849  1.00  6.46           N  
ATOM   1592  CA  ARG A  98      -0.009  -7.957  41.261  1.00  6.69           C  
ATOM   1593  C   ARG A  98      -1.268  -8.220  42.107  1.00  6.12           C  
ATOM   1594  O   ARG A  98      -2.315  -7.615  41.867  1.00  6.47           O  
ATOM   1595  CB  ARG A  98       0.796  -6.718  41.703  1.00  8.55           C  
ATOM   1596  CG  ARG A  98       0.039  -5.383  41.797  1.00 10.84           C  
ATOM   1597  CD  ARG A  98       0.989  -4.241  42.189  1.00 15.11           C  
ATOM   1598  NE  ARG A  98       0.260  -3.042  42.621  1.00 17.56           N  
ATOM   1599  CZ  ARG A  98       0.830  -1.903  43.049  1.00 17.99           C  
ATOM   1600  NH1 ARG A  98       2.164  -1.758  43.079  1.00 19.22           N  
ATOM   1601  NH2 ARG A  98       0.051  -0.895  43.461  1.00 19.38           N1+
ATOM   1602  H   ARG A  98      -0.549  -6.926  39.491  1.00  0.00           H  
ATOM   1603  HA  ARG A  98       0.661  -8.813  41.380  1.00  0.00           H  
ATOM   1604  HB3 ARG A  98       1.645  -6.593  41.031  1.00  0.00           H  
ATOM   1605  HB2 ARG A  98       1.222  -6.931  42.684  1.00  0.00           H  
ATOM   1606  HG3 ARG A  98      -0.824  -5.423  42.462  1.00  0.00           H  
ATOM   1607  HG2 ARG A  98      -0.353  -5.172  40.801  1.00  0.00           H  
ATOM   1608  HD3 ARG A  98       1.524  -3.922  41.294  1.00  0.00           H  
ATOM   1609  HD2 ARG A  98       1.743  -4.561  42.909  1.00  0.00           H  
ATOM   1610  HE  ARG A  98      -0.748  -3.108  42.615  1.00  0.00           H  
ATOM   1611 HH12 ARG A  98       2.583  -0.895  43.393  1.00  0.00           H  
ATOM   1612 HH11 ARG A  98       2.759  -2.513  42.770  1.00  0.00           H  
ATOM   1613 HH22 ARG A  98       0.460  -0.029  43.781  1.00  0.00           H  
ATOM   1614 HH21 ARG A  98      -0.954  -0.992  43.456  1.00  0.00           H  
ATOM   1615  N   VAL A  99      -1.130  -9.146  43.063  1.00  5.61           N  
ATOM   1616  CA  VAL A  99      -2.213  -9.648  43.901  1.00  5.07           C  
ATOM   1617  C   VAL A  99      -2.281  -8.829  45.199  1.00  5.20           C  
ATOM   1618  O   VAL A  99      -1.240  -8.591  45.808  1.00  5.33           O  
ATOM   1619  CB  VAL A  99      -1.946 -11.140  44.255  1.00  4.87           C  
ATOM   1620  CG1 VAL A  99      -2.941 -11.762  45.255  1.00  5.65           C  
ATOM   1621  CG2 VAL A  99      -1.888 -11.996  42.979  1.00  5.69           C  
ATOM   1622  H   VAL A  99      -0.226  -9.573  43.217  1.00  0.00           H  
ATOM   1623  HA  VAL A  99      -3.167  -9.573  43.373  1.00  0.00           H  
ATOM   1624  HB  VAL A  99      -0.960 -11.214  44.713  1.00  0.00           H  
ATOM   1625 HG11 VAL A  99      -2.751 -12.828  45.380  1.00  0.00           H  
ATOM   1626 HG12 VAL A  99      -2.867 -11.316  46.246  1.00  0.00           H  
ATOM   1627 HG13 VAL A  99      -3.968 -11.653  44.909  1.00  0.00           H  
ATOM   1628 HG21 VAL A  99      -1.816 -13.060  43.205  1.00  0.00           H  
ATOM   1629 HG22 VAL A  99      -2.780 -11.837  42.377  1.00  0.00           H  
ATOM   1630 HG23 VAL A  99      -1.027 -11.740  42.361  1.00  0.00           H  
ATOM   1631  N   LEU A 100      -3.500  -8.440  45.608  1.00  4.78           N  
ATOM   1632  CA  LEU A 100      -3.765  -7.796  46.894  1.00  5.58           C  
ATOM   1633  C   LEU A 100      -3.872  -8.867  47.988  1.00  5.44           C  
ATOM   1634  O   LEU A 100      -4.614  -9.835  47.822  1.00  5.35           O  
ATOM   1635  CB  LEU A 100      -5.055  -6.949  46.792  1.00  5.54           C  
ATOM   1636  CG  LEU A 100      -5.408  -6.073  48.022  1.00  6.21           C  
ATOM   1637  CD1 LEU A 100      -4.263  -5.143  48.473  1.00  6.95           C  
ATOM   1638  CD2 LEU A 100      -6.704  -5.274  47.769  1.00  6.87           C  
ATOM   1639  H   LEU A 100      -4.315  -8.706  45.071  1.00  0.00           H  
ATOM   1640  HA  LEU A 100      -2.930  -7.136  47.121  1.00  0.00           H  
ATOM   1641  HB3 LEU A 100      -5.890  -7.616  46.586  1.00  0.00           H  
ATOM   1642  HB2 LEU A 100      -4.980  -6.304  45.919  1.00  0.00           H  
ATOM   1643  HG  LEU A 100      -5.618  -6.750  48.852  1.00  0.00           H  
ATOM   1644 HD11 LEU A 100      -4.610  -4.135  48.702  1.00  0.00           H  
ATOM   1645 HD12 LEU A 100      -3.793  -5.527  49.378  1.00  0.00           H  
ATOM   1646 HD13 LEU A 100      -3.487  -5.043  47.715  1.00  0.00           H  
ATOM   1647 HD21 LEU A 100      -7.308  -5.212  48.675  1.00  0.00           H  
ATOM   1648 HD22 LEU A 100      -6.499  -4.254  47.445  1.00  0.00           H  
ATOM   1649 HD23 LEU A 100      -7.322  -5.734  46.997  1.00  0.00           H  
ATOM   1650  N   TYR A 101      -3.134  -8.650  49.082  1.00  5.66           N  
ATOM   1651  CA  TYR A 101      -3.107  -9.494  50.273  1.00  6.19           C  
ATOM   1652  C   TYR A 101      -3.712  -8.732  51.456  1.00  7.10           C  
ATOM   1653  O   TYR A 101      -3.753  -7.501  51.442  1.00  7.28           O  
ATOM   1654  CB  TYR A 101      -1.646  -9.886  50.583  1.00  6.68           C  
ATOM   1655  CG  TYR A 101      -1.027 -10.825  49.566  1.00  6.45           C  
ATOM   1656  CD1 TYR A 101      -0.464 -10.311  48.382  1.00  6.93           C  
ATOM   1657  CD2 TYR A 101      -1.030 -12.218  49.789  1.00  7.85           C  
ATOM   1658  CE1 TYR A 101       0.051 -11.184  47.407  1.00  8.29           C  
ATOM   1659  CE2 TYR A 101      -0.501 -13.091  48.818  1.00  8.56           C  
ATOM   1660  CZ  TYR A 101       0.030 -12.575  47.621  1.00  7.82           C  
ATOM   1661  OH  TYR A 101       0.528 -13.418  46.671  1.00  9.90           O  
ATOM   1662  H   TYR A 101      -2.546  -7.827  49.124  1.00  0.00           H  
ATOM   1663  HA  TYR A 101      -3.693 -10.399  50.108  1.00  0.00           H  
ATOM   1664  HB3 TYR A 101      -1.593 -10.377  51.556  1.00  0.00           H  
ATOM   1665  HB2 TYR A 101      -1.024  -8.993  50.668  1.00  0.00           H  
ATOM   1666  HD1 TYR A 101      -0.444  -9.244  48.212  1.00  0.00           H  
ATOM   1667  HD2 TYR A 101      -1.442 -12.622  50.701  1.00  0.00           H  
ATOM   1668  HE1 TYR A 101       0.466 -10.780  46.497  1.00  0.00           H  
ATOM   1669  HE2 TYR A 101      -0.514 -14.157  48.991  1.00  0.00           H  
ATOM   1670  HH  TYR A 101       0.860 -12.958  45.896  1.00  0.00           H  
ATOM   1671  N   VAL A 102      -4.138  -9.499  52.468  1.00  7.39           N  
ATOM   1672  CA  VAL A 102      -4.607  -9.002  53.757  1.00  7.91           C  
ATOM   1673  C   VAL A 102      -3.926  -9.791  54.889  1.00  9.36           C  
ATOM   1674  O   VAL A 102      -3.682 -10.989  54.746  1.00  8.55           O  
ATOM   1675  CB  VAL A 102      -6.156  -9.112  53.887  1.00  7.43           C  
ATOM   1676  CG1 VAL A 102      -6.705 -10.552  53.863  1.00  7.92           C  
ATOM   1677  CG2 VAL A 102      -6.700  -8.384  55.131  1.00  8.33           C  
ATOM   1678  H   VAL A 102      -4.072 -10.506  52.389  1.00  0.00           H  
ATOM   1679  HA  VAL A 102      -4.324  -7.954  53.859  1.00  0.00           H  
ATOM   1680  HB  VAL A 102      -6.570  -8.601  53.018  1.00  0.00           H  
ATOM   1681 HG11 VAL A 102      -7.794 -10.551  53.817  1.00  0.00           H  
ATOM   1682 HG12 VAL A 102      -6.343 -11.108  52.999  1.00  0.00           H  
ATOM   1683 HG13 VAL A 102      -6.423 -11.103  54.758  1.00  0.00           H  
ATOM   1684 HG21 VAL A 102      -7.788  -8.325  55.100  1.00  0.00           H  
ATOM   1685 HG22 VAL A 102      -6.429  -8.893  56.056  1.00  0.00           H  
ATOM   1686 HG23 VAL A 102      -6.316  -7.365  55.189  1.00  0.00           H  
ATOM   1687  N   GLN A 103      -3.656  -9.093  55.998  1.00 10.75           N  
ATOM   1688  CA  GLN A 103      -3.132  -9.646  57.243  1.00 13.15           C  
ATOM   1689  C   GLN A 103      -3.724  -8.842  58.408  1.00 14.24           C  
ATOM   1690  O   GLN A 103      -3.939  -7.637  58.280  1.00 13.39           O  
ATOM   1691  CB  GLN A 103      -1.586  -9.641  57.221  1.00 14.11           C  
ATOM   1692  CG  GLN A 103      -0.941  -8.242  57.126  1.00 15.29           C  
ATOM   1693  CD  GLN A 103       0.578  -8.245  56.929  1.00 15.84           C  
ATOM   1694  OE1 GLN A 103       1.122  -7.268  56.429  1.00 19.46           O  
ATOM   1695  NE2 GLN A 103       1.286  -9.306  57.319  1.00 19.48           N  
ATOM   1696  H   GLN A 103      -3.871  -8.104  56.024  1.00  0.00           H  
ATOM   1697  HA  GLN A 103      -3.475 -10.678  57.343  1.00  0.00           H  
ATOM   1698  HB3 GLN A 103      -1.245 -10.240  56.379  1.00  0.00           H  
ATOM   1699  HB2 GLN A 103      -1.222 -10.149  58.116  1.00  0.00           H  
ATOM   1700  HG3 GLN A 103      -1.159  -7.667  58.024  1.00  0.00           H  
ATOM   1701  HG2 GLN A 103      -1.375  -7.689  56.292  1.00  0.00           H  
ATOM   1702 HE22 GLN A 103       2.290  -9.306  57.219  1.00  0.00           H  
ATOM   1703 HE21 GLN A 103       0.843 -10.098  57.768  1.00  0.00           H  
ATOM   1704  N   ASP A 104      -3.979  -9.528  59.530  1.00 16.38           N  
ATOM   1705  CA  ASP A 104      -4.628  -8.958  60.721  1.00 18.32           C  
ATOM   1706  C   ASP A 104      -3.675  -8.126  61.605  1.00 19.12           C  
ATOM   1707  O   ASP A 104      -4.152  -7.374  62.454  1.00 20.06           O  
ATOM   1708  CB  ASP A 104      -5.378 -10.033  61.544  1.00 18.98           C  
ATOM   1709  CG  ASP A 104      -6.283 -10.951  60.705  1.00 20.92           C  
ATOM   1710  OD1 ASP A 104      -6.887 -10.457  59.726  1.00 25.02           O  
ATOM   1711  OD2 ASP A 104      -6.401 -12.133  61.090  1.00 27.78           O1-
ATOM   1712  H   ASP A 104      -3.775 -10.516  59.568  1.00  0.00           H  
ATOM   1713  HA  ASP A 104      -5.386  -8.255  60.372  1.00  0.00           H  
ATOM   1714  HB3 ASP A 104      -5.986  -9.567  62.319  1.00  0.00           H  
ATOM   1715  HB2 ASP A 104      -4.639 -10.658  62.048  1.00  0.00           H  
ATOM   1716  N   SER A 105      -2.359  -8.245  61.368  1.00 19.82           N  
ATOM   1717  CA  SER A 105      -1.296  -7.442  61.970  1.00 20.85           C  
ATOM   1718  C   SER A 105      -0.047  -7.508  61.077  1.00 21.44           C  
ATOM   1719  O   SER A 105       0.050  -8.391  60.224  1.00 20.90           O  
ATOM   1720  CB  SER A 105      -1.028  -7.888  63.427  1.00 20.99           C  
ATOM   1721  OG  SER A 105      -0.375  -9.140  63.505  1.00 22.54           O  
ATOM   1722  H   SER A 105      -2.051  -8.878  60.643  1.00  0.00           H  
ATOM   1723  HA  SER A 105      -1.635  -6.405  61.985  1.00  0.00           H  
ATOM   1724  HB3 SER A 105      -1.952  -7.931  64.005  1.00  0.00           H  
ATOM   1725  HB2 SER A 105      -0.393  -7.154  63.924  1.00  0.00           H  
ATOM   1726  HG  SER A 105      -1.010  -9.827  63.290  1.00  0.00           H  
ATOM   1727  N   LEU A 106       0.895  -6.580  61.310  1.00 22.38           N  
ATOM   1728  CA  LEU A 106       2.168  -6.460  60.586  1.00 23.10           C  
ATOM   1729  C   LEU A 106       3.092  -7.692  60.737  1.00 23.68           C  
ATOM   1730  O   LEU A 106       3.838  -7.993  59.807  1.00 24.37           O  
ATOM   1731  CB  LEU A 106       2.860  -5.147  61.045  1.00 23.35           C  
ATOM   1732  CG  LEU A 106       3.424  -4.261  59.912  1.00 24.10           C  
ATOM   1733  CD1 LEU A 106       2.353  -3.867  58.873  1.00 22.78           C  
ATOM   1734  CD2 LEU A 106       4.127  -3.016  60.493  1.00 23.23           C  
ATOM   1735  H   LEU A 106       0.740  -5.891  62.031  1.00  0.00           H  
ATOM   1736  HA  LEU A 106       1.912  -6.397  59.528  1.00  0.00           H  
ATOM   1737  HB3 LEU A 106       3.650  -5.376  61.762  1.00  0.00           H  
ATOM   1738  HB2 LEU A 106       2.151  -4.531  61.602  1.00  0.00           H  
ATOM   1739  HG  LEU A 106       4.185  -4.850  59.397  1.00  0.00           H  
ATOM   1740 HD11 LEU A 106       2.306  -2.793  58.696  1.00  0.00           H  
ATOM   1741 HD12 LEU A 106       2.563  -4.340  57.916  1.00  0.00           H  
ATOM   1742 HD13 LEU A 106       1.354  -4.176  59.179  1.00  0.00           H  
ATOM   1743 HD21 LEU A 106       5.014  -2.760  59.915  1.00  0.00           H  
ATOM   1744 HD22 LEU A 106       3.479  -2.139  60.496  1.00  0.00           H  
ATOM   1745 HD23 LEU A 106       4.448  -3.172  61.523  1.00  0.00           H  
ATOM   1746  N   GLU A 107       2.981  -8.395  61.880  1.00 24.03           N  
ATOM   1747  CA  GLU A 107       3.664  -9.656  62.188  1.00 24.17           C  
ATOM   1748  C   GLU A 107       2.841 -10.900  61.796  1.00 24.10           C  
ATOM   1749  O   GLU A 107       3.406 -11.993  61.754  1.00 24.71           O  
ATOM   1750  CB  GLU A 107       3.951  -9.694  63.709  1.00  0.00           C  
ATOM   1751  CG  GLU A 107       4.930  -8.624  64.232  1.00  0.00           C  
ATOM   1752  CD  GLU A 107       6.371  -8.858  63.777  1.00  0.00           C  
ATOM   1753  OE1 GLU A 107       6.693  -8.439  62.644  1.00  0.00           O  
ATOM   1754  OE2 GLU A 107       7.128  -9.454  64.575  1.00  0.00           O1-
ATOM   1755  H   GLU A 107       2.341  -8.067  62.589  1.00  0.00           H  
ATOM   1756  HA  GLU A 107       4.604  -9.710  61.637  1.00  0.00           H  
ATOM   1757  HB2 GLU A 107       3.010  -9.591  64.251  1.00  0.00           H  
ATOM   1758  HB3 GLU A 107       4.335 -10.678  63.989  1.00  0.00           H  
ATOM   1759  HG2 GLU A 107       4.615  -7.626  63.927  1.00  0.00           H  
ATOM   1760  HG3 GLU A 107       4.912  -8.624  65.323  1.00  0.00           H  
ATOM   1761  N   GLY A 108       1.531 -10.730  61.545  1.00 23.63           N  
ATOM   1762  CA  GLY A 108       0.581 -11.809  61.274  1.00 22.96           C  
ATOM   1763  C   GLY A 108       0.757 -12.380  59.862  1.00 22.12           C  
ATOM   1764  O   GLY A 108       1.278 -11.713  58.968  1.00 21.78           O  
ATOM   1765  H   GLY A 108       1.152  -9.794  61.571  1.00  0.00           H  
ATOM   1766  HA3 GLY A 108      -0.430 -11.414  61.370  1.00  0.00           H  
ATOM   1767  HA2 GLY A 108       0.691 -12.599  62.020  1.00  0.00           H  
ATOM   1768  N   GLU A 109       0.282 -13.622  59.666  1.00 21.24           N  
ATOM   1769  CA  GLU A 109       0.310 -14.333  58.387  1.00 20.86           C  
ATOM   1770  C   GLU A 109      -0.610 -13.670  57.348  1.00 19.01           C  
ATOM   1771  O   GLU A 109      -1.778 -13.407  57.642  1.00 19.21           O  
ATOM   1772  CB  GLU A 109      -0.040 -15.818  58.625  1.00 20.95           C  
ATOM   1773  CG  GLU A 109      -0.053 -16.691  57.348  1.00 23.28           C  
ATOM   1774  CD  GLU A 109      -0.335 -18.176  57.602  1.00 23.80           C  
ATOM   1775  OE1 GLU A 109      -0.544 -18.551  58.777  1.00 28.24           O  
ATOM   1776  OE2 GLU A 109      -0.338 -18.919  56.596  1.00 28.42           O1-
ATOM   1777  H   GLU A 109      -0.144 -14.119  60.435  1.00  0.00           H  
ATOM   1778  HA  GLU A 109       1.337 -14.293  58.016  1.00  0.00           H  
ATOM   1779  HB3 GLU A 109      -1.013 -15.885  59.115  1.00  0.00           H  
ATOM   1780  HB2 GLU A 109       0.681 -16.234  59.331  1.00  0.00           H  
ATOM   1781  HG3 GLU A 109       0.907 -16.610  56.837  1.00  0.00           H  
ATOM   1782  HG2 GLU A 109      -0.810 -16.337  56.648  1.00  0.00           H  
ATOM   1783  N   ALA A 110      -0.053 -13.429  56.152  1.00 17.27           N  
ATOM   1784  CA  ALA A 110      -0.774 -12.874  55.014  1.00 15.95           C  
ATOM   1785  C   ALA A 110      -1.468 -13.973  54.200  1.00 14.98           C  
ATOM   1786  O   ALA A 110      -0.927 -15.067  54.044  1.00 14.71           O  
ATOM   1787  CB  ALA A 110       0.202 -12.077  54.141  1.00 15.70           C  
ATOM   1788  H   ALA A 110       0.909 -13.690  55.987  1.00  0.00           H  
ATOM   1789  HA  ALA A 110      -1.535 -12.190  55.383  1.00  0.00           H  
ATOM   1790  HB1 ALA A 110      -0.313 -11.622  53.295  1.00  0.00           H  
ATOM   1791  HB2 ALA A 110       0.666 -11.272  54.714  1.00  0.00           H  
ATOM   1792  HB3 ALA A 110       0.998 -12.711  53.747  1.00  0.00           H  
ATOM   1793  N   ARG A 111      -2.648 -13.622  53.678  1.00 12.94           N  
ATOM   1794  CA  ARG A 111      -3.482 -14.452  52.813  1.00 13.34           C  
ATOM   1795  C   ARG A 111      -3.945 -13.593  51.627  1.00 11.17           C  
ATOM   1796  O   ARG A 111      -4.076 -12.377  51.771  1.00  9.89           O  
ATOM   1797  CB  ARG A 111      -4.663 -15.017  53.641  1.00 14.35           C  
ATOM   1798  CG  ARG A 111      -5.627 -13.958  54.217  1.00 15.85           C  
ATOM   1799  CD  ARG A 111      -6.730 -14.544  55.108  1.00 17.79           C  
ATOM   1800  NE  ARG A 111      -7.496 -13.485  55.784  1.00 20.59           N  
ATOM   1801  CZ  ARG A 111      -7.125 -12.831  56.901  1.00 21.84           C  
ATOM   1802  NH1 ARG A 111      -5.990 -13.129  57.548  1.00 22.09           N  
ATOM   1803  NH2 ARG A 111      -7.903 -11.855  57.386  1.00 22.97           N1+
ATOM   1804  H   ARG A 111      -3.008 -12.693  53.859  1.00  0.00           H  
ATOM   1805  HA  ARG A 111      -2.897 -15.284  52.415  1.00  0.00           H  
ATOM   1806  HB3 ARG A 111      -4.250 -15.601  54.464  1.00  0.00           H  
ATOM   1807  HB2 ARG A 111      -5.230 -15.722  53.032  1.00  0.00           H  
ATOM   1808  HG3 ARG A 111      -6.116 -13.487  53.364  1.00  0.00           H  
ATOM   1809  HG2 ARG A 111      -5.103 -13.165  54.748  1.00  0.00           H  
ATOM   1810  HD3 ARG A 111      -6.388 -15.340  55.770  1.00  0.00           H  
ATOM   1811  HD2 ARG A 111      -7.466 -14.998  54.443  1.00  0.00           H  
ATOM   1812  HE  ARG A 111      -8.344 -13.195  55.320  1.00  0.00           H  
ATOM   1813 HH12 ARG A 111      -5.760 -12.653  58.411  1.00  0.00           H  
ATOM   1814 HH11 ARG A 111      -5.378 -13.852  57.201  1.00  0.00           H  
ATOM   1815 HH22 ARG A 111      -7.622 -11.361  58.232  1.00  0.00           H  
ATOM   1816 HH21 ARG A 111      -8.769 -11.607  56.931  1.00  0.00           H  
ATOM   1817  N   VAL A 112      -4.195 -14.244  50.479  1.00  9.74           N  
ATOM   1818  CA  VAL A 112      -4.720 -13.607  49.268  1.00  8.77           C  
ATOM   1819  C   VAL A 112      -6.135 -13.051  49.515  1.00  8.70           C  
ATOM   1820  O   VAL A 112      -6.999 -13.784  50.000  1.00  9.87           O  
ATOM   1821  CB  VAL A 112      -4.765 -14.607  48.075  1.00  8.46           C  
ATOM   1822  CG1 VAL A 112      -5.521 -14.098  46.826  1.00  9.35           C  
ATOM   1823  CG2 VAL A 112      -3.345 -15.041  47.670  1.00  9.51           C  
ATOM   1824  H   VAL A 112      -4.069 -15.244  50.432  1.00  0.00           H  
ATOM   1825  HA  VAL A 112      -4.053 -12.781  49.006  1.00  0.00           H  
ATOM   1826  HB  VAL A 112      -5.284 -15.507  48.409  1.00  0.00           H  
ATOM   1827 HG11 VAL A 112      -5.404 -14.791  45.992  1.00  0.00           H  
ATOM   1828 HG12 VAL A 112      -6.593 -14.002  47.000  1.00  0.00           H  
ATOM   1829 HG13 VAL A 112      -5.148 -13.126  46.506  1.00  0.00           H  
ATOM   1830 HG21 VAL A 112      -3.369 -15.760  46.851  1.00  0.00           H  
ATOM   1831 HG22 VAL A 112      -2.751 -14.188  47.343  1.00  0.00           H  
ATOM   1832 HG23 VAL A 112      -2.817 -15.514  48.498  1.00  0.00           H  
ATOM   1833  N   PHE A 113      -6.322 -11.767  49.182  1.00  7.98           N  
ATOM   1834  CA  PHE A 113      -7.574 -11.043  49.364  1.00  7.67           C  
ATOM   1835  C   PHE A 113      -8.308 -10.851  48.029  1.00  7.79           C  
ATOM   1836  O   PHE A 113      -9.494 -11.167  47.952  1.00  7.80           O  
ATOM   1837  CB  PHE A 113      -7.287  -9.716  50.092  1.00  7.79           C  
ATOM   1838  CG  PHE A 113      -8.515  -8.877  50.370  1.00  7.20           C  
ATOM   1839  CD1 PHE A 113      -9.469  -9.325  51.305  1.00  8.68           C  
ATOM   1840  CD2 PHE A 113      -8.792  -7.733  49.596  1.00  7.57           C  
ATOM   1841  CE1 PHE A 113     -10.653  -8.626  51.471  1.00  9.07           C  
ATOM   1842  CE2 PHE A 113      -9.969  -7.029  49.802  1.00  8.34           C  
ATOM   1843  CZ  PHE A 113     -10.901  -7.478  50.729  1.00  8.87           C  
ATOM   1844  H   PHE A 113      -5.560 -11.238  48.778  1.00  0.00           H  
ATOM   1845  HA  PHE A 113      -8.241 -11.620  50.008  1.00  0.00           H  
ATOM   1846  HB3 PHE A 113      -6.557  -9.118  49.544  1.00  0.00           H  
ATOM   1847  HB2 PHE A 113      -6.821  -9.941  51.049  1.00  0.00           H  
ATOM   1848  HD1 PHE A 113      -9.294 -10.226  51.874  1.00  0.00           H  
ATOM   1849  HD2 PHE A 113      -8.094  -7.408  48.841  1.00  0.00           H  
ATOM   1850  HE1 PHE A 113     -11.381  -8.997  52.171  1.00  0.00           H  
ATOM   1851  HE2 PHE A 113     -10.164  -6.139  49.226  1.00  0.00           H  
ATOM   1852  HZ  PHE A 113     -11.831  -6.943  50.855  1.00  0.00           H  
ATOM   1853  N   LEU A 114      -7.585 -10.372  47.004  1.00  7.57           N  
ATOM   1854  CA  LEU A 114      -8.099 -10.181  45.650  1.00  7.79           C  
ATOM   1855  C   LEU A 114      -6.965 -10.478  44.663  1.00  7.18           C  
ATOM   1856  O   LEU A 114      -5.916  -9.839  44.737  1.00  7.50           O  
ATOM   1857  CB  LEU A 114      -8.676  -8.750  45.502  1.00  8.09           C  
ATOM   1858  CG  LEU A 114      -9.252  -8.406  44.107  1.00 10.05           C  
ATOM   1859  CD1 LEU A 114     -10.463  -9.290  43.740  1.00 13.60           C  
ATOM   1860  CD2 LEU A 114      -9.573  -6.902  43.999  1.00 11.72           C  
ATOM   1861  H   LEU A 114      -6.608 -10.151  47.139  1.00  0.00           H  
ATOM   1862  HA  LEU A 114      -8.898 -10.903  45.471  1.00  0.00           H  
ATOM   1863  HB3 LEU A 114      -7.892  -8.034  45.740  1.00  0.00           H  
ATOM   1864  HB2 LEU A 114      -9.452  -8.593  46.253  1.00  0.00           H  
ATOM   1865  HG  LEU A 114      -8.476  -8.593  43.364  1.00  0.00           H  
ATOM   1866 HD11 LEU A 114     -11.295  -8.714  43.336  1.00  0.00           H  
ATOM   1867 HD12 LEU A 114     -10.189 -10.024  42.982  1.00  0.00           H  
ATOM   1868 HD13 LEU A 114     -10.849  -9.837  44.601  1.00  0.00           H  
ATOM   1869 HD21 LEU A 114      -9.225  -6.494  43.050  1.00  0.00           H  
ATOM   1870 HD22 LEU A 114     -10.642  -6.707  44.069  1.00  0.00           H  
ATOM   1871 HD23 LEU A 114      -9.098  -6.321  44.790  1.00  0.00           H  
ATOM   1872  N   ASP A 115      -7.216 -11.432  43.756  1.00  7.12           N  
ATOM   1873  CA  ASP A 115      -6.281 -11.904  42.739  1.00  6.68           C  
ATOM   1874  C   ASP A 115      -6.912 -11.602  41.360  1.00  6.66           C  
ATOM   1875  O   ASP A 115      -7.837 -12.313  40.966  1.00  6.79           O  
ATOM   1876  CB  ASP A 115      -6.010 -13.417  42.950  1.00  5.96           C  
ATOM   1877  CG  ASP A 115      -4.980 -14.047  42.004  1.00  7.26           C  
ATOM   1878  OD1 ASP A 115      -4.413 -13.313  41.165  1.00  6.46           O  
ATOM   1879  OD2 ASP A 115      -4.760 -15.268  42.149  1.00  9.89           O1-
ATOM   1880  H   ASP A 115      -8.117 -11.889  43.758  1.00  0.00           H  
ATOM   1881  HA  ASP A 115      -5.318 -11.403  42.840  1.00  0.00           H  
ATOM   1882  HB3 ASP A 115      -6.944 -13.974  42.864  1.00  0.00           H  
ATOM   1883  HB2 ASP A 115      -5.637 -13.553  43.965  1.00  0.00           H  
ATOM   1884  N   PRO A 116      -6.416 -10.568  40.639  1.00  6.36           N  
ATOM   1885  CA  PRO A 116      -6.861 -10.291  39.258  1.00  6.62           C  
ATOM   1886  C   PRO A 116      -6.447 -11.328  38.189  1.00  6.35           C  
ATOM   1887  O   PRO A 116      -7.032 -11.305  37.106  1.00  6.25           O  
ATOM   1888  CB  PRO A 116      -6.277  -8.900  38.947  1.00  7.10           C  
ATOM   1889  CG  PRO A 116      -5.895  -8.303  40.291  1.00  7.98           C  
ATOM   1890  CD  PRO A 116      -5.507  -9.524  41.110  1.00  6.83           C  
ATOM   1891  HA  PRO A 116      -7.948 -10.216  39.269  1.00  0.00           H  
ATOM   1892  HB3 PRO A 116      -6.970  -8.265  38.394  1.00  0.00           H  
ATOM   1893  HB2 PRO A 116      -5.379  -8.998  38.343  1.00  0.00           H  
ATOM   1894  HG3 PRO A 116      -6.771  -7.831  40.739  1.00  0.00           H  
ATOM   1895  HG2 PRO A 116      -5.105  -7.555  40.227  1.00  0.00           H  
ATOM   1896  HD2 PRO A 116      -4.479  -9.828  40.904  1.00  0.00           H  
ATOM   1897  HD3 PRO A 116      -5.595  -9.300  42.172  1.00  0.00           H  
ATOM   1898  N   ASN A 117      -5.462 -12.200  38.484  1.00  6.41           N  
ATOM   1899  CA  ASN A 117      -4.920 -13.190  37.538  1.00  7.16           C  
ATOM   1900  C   ASN A 117      -5.884 -14.347  37.232  1.00  7.77           C  
ATOM   1901  O   ASN A 117      -5.756 -14.932  36.161  1.00  9.44           O  
ATOM   1902  CB  ASN A 117      -3.587 -13.791  38.042  1.00  6.38           C  
ATOM   1903  CG  ASN A 117      -2.480 -12.761  38.256  1.00  7.33           C  
ATOM   1904  OD1 ASN A 117      -1.815 -12.356  37.306  1.00  7.20           O  
ATOM   1905  ND2 ASN A 117      -2.272 -12.348  39.505  1.00  6.97           N  
ATOM   1906  H   ASN A 117      -5.042 -12.195  39.405  1.00  0.00           H  
ATOM   1907  HA  ASN A 117      -4.724 -12.674  36.596  1.00  0.00           H  
ATOM   1908  HB3 ASN A 117      -3.210 -14.507  37.309  1.00  0.00           H  
ATOM   1909  HB2 ASN A 117      -3.740 -14.368  38.955  1.00  0.00           H  
ATOM   1910 HD22 ASN A 117      -1.555 -11.661  39.704  1.00  0.00           H  
ATOM   1911 HD21 ASN A 117      -2.855 -12.704  40.258  1.00  0.00           H  
ATOM   1912  N   ILE A 118      -6.809 -14.667  38.153  1.00  7.82           N  
ATOM   1913  CA  ILE A 118      -7.813 -15.724  37.969  1.00  8.52           C  
ATOM   1914  C   ILE A 118      -9.098 -15.240  37.258  1.00  8.20           C  
ATOM   1915  O   ILE A 118      -9.960 -16.067  36.959  1.00  8.91           O  
ATOM   1916  CB  ILE A 118      -8.191 -16.395  39.321  1.00  8.74           C  
ATOM   1917  CG1 ILE A 118      -8.742 -15.413  40.381  1.00  9.33           C  
ATOM   1918  CG2 ILE A 118      -7.008 -17.209  39.876  1.00  9.95           C  
ATOM   1919  CD1 ILE A 118      -9.446 -16.099  41.560  1.00 10.27           C  
ATOM   1920  H   ILE A 118      -6.846 -14.157  39.024  1.00  0.00           H  
ATOM   1921  HA  ILE A 118      -7.391 -16.500  37.328  1.00  0.00           H  
ATOM   1922  HB  ILE A 118      -8.981 -17.120  39.116  1.00  0.00           H  
ATOM   1923 HG13 ILE A 118      -9.437 -14.702  39.935  1.00  0.00           H  
ATOM   1924 HG12 ILE A 118      -7.914 -14.823  40.768  1.00  0.00           H  
ATOM   1925 HG21 ILE A 118      -7.289 -17.766  40.770  1.00  0.00           H  
ATOM   1926 HG22 ILE A 118      -6.650 -17.933  39.143  1.00  0.00           H  
ATOM   1927 HG23 ILE A 118      -6.169 -16.564  40.139  1.00  0.00           H  
ATOM   1928 HD11 ILE A 118     -10.116 -15.404  42.065  1.00  0.00           H  
ATOM   1929 HD12 ILE A 118     -10.041 -16.953  41.234  1.00  0.00           H  
ATOM   1930 HD13 ILE A 118      -8.724 -16.453  42.296  1.00  0.00           H  
ATOM   1931  N   LEU A 119      -9.197 -13.929  36.973  1.00  7.61           N  
ATOM   1932  CA  LEU A 119     -10.321 -13.306  36.268  1.00  7.39           C  
ATOM   1933  C   LEU A 119     -10.180 -13.355  34.729  1.00  7.41           C  
ATOM   1934  O   LEU A 119     -11.099 -12.916  34.039  1.00  7.62           O  
ATOM   1935  CB  LEU A 119     -10.489 -11.852  36.772  1.00  7.63           C  
ATOM   1936  CG  LEU A 119     -10.717 -11.711  38.298  1.00  7.34           C  
ATOM   1937  CD1 LEU A 119     -10.758 -10.232  38.722  1.00  8.99           C  
ATOM   1938  CD2 LEU A 119     -11.963 -12.474  38.792  1.00  9.60           C  
ATOM   1939  H   LEU A 119      -8.444 -13.310  37.240  1.00  0.00           H  
ATOM   1940  HA  LEU A 119     -11.232 -13.857  36.504  1.00  0.00           H  
ATOM   1941  HB3 LEU A 119     -11.331 -11.389  36.257  1.00  0.00           H  
ATOM   1942  HB2 LEU A 119      -9.610 -11.274  36.483  1.00  0.00           H  
ATOM   1943  HG  LEU A 119      -9.850 -12.140  38.803  1.00  0.00           H  
ATOM   1944 HD11 LEU A 119     -10.259 -10.087  39.680  1.00  0.00           H  
ATOM   1945 HD12 LEU A 119     -10.263  -9.584  37.999  1.00  0.00           H  
ATOM   1946 HD13 LEU A 119     -11.780  -9.871  38.831  1.00  0.00           H  
ATOM   1947 HD21 LEU A 119     -12.535 -11.905  39.525  1.00  0.00           H  
ATOM   1948 HD22 LEU A 119     -12.643 -12.720  37.976  1.00  0.00           H  
ATOM   1949 HD23 LEU A 119     -11.674 -13.410  39.272  1.00  0.00           H  
ATOM   1950  N   SER A 120      -9.057 -13.892  34.219  1.00  7.30           N  
ATOM   1951  CA  SER A 120      -8.745 -14.064  32.797  1.00  7.97           C  
ATOM   1952  C   SER A 120      -7.555 -15.024  32.630  1.00  8.89           C  
ATOM   1953  O   SER A 120      -6.764 -15.178  33.557  1.00 10.04           O  
ATOM   1954  CB  SER A 120      -8.492 -12.688  32.138  1.00  8.23           C  
ATOM   1955  OG  SER A 120      -7.360 -12.042  32.683  1.00 10.14           O  
ATOM   1956  H   SER A 120      -8.354 -14.251  34.852  1.00  0.00           H  
ATOM   1957  HA  SER A 120      -9.611 -14.529  32.320  1.00  0.00           H  
ATOM   1958  HB3 SER A 120      -9.358 -12.039  32.241  1.00  0.00           H  
ATOM   1959  HB2 SER A 120      -8.328 -12.810  31.067  1.00  0.00           H  
ATOM   1960  HG  SER A 120      -7.513 -11.911  33.623  1.00  0.00           H  
ATOM   1961  N   ASP A 121      -7.436 -15.645  31.445  1.00  8.94           N  
ATOM   1962  CA  ASP A 121      -6.368 -16.608  31.126  1.00  9.69           C  
ATOM   1963  C   ASP A 121      -5.063 -15.947  30.635  1.00  9.71           C  
ATOM   1964  O   ASP A 121      -4.037 -16.626  30.594  1.00 11.53           O  
ATOM   1965  CB  ASP A 121      -6.822 -17.707  30.131  1.00  9.58           C  
ATOM   1966  CG  ASP A 121      -8.099 -18.466  30.522  1.00 12.90           C  
ATOM   1967  OD1 ASP A 121      -8.490 -18.410  31.709  1.00 13.71           O  
ATOM   1968  OD2 ASP A 121      -8.635 -19.148  29.622  1.00 14.12           O1-
ATOM   1969  H   ASP A 121      -8.125 -15.491  30.723  1.00  0.00           H  
ATOM   1970  HA  ASP A 121      -6.100 -17.128  32.049  1.00  0.00           H  
ATOM   1971  HB3 ASP A 121      -6.026 -18.442  30.007  1.00  0.00           H  
ATOM   1972  HB2 ASP A 121      -6.997 -17.239  29.160  1.00  0.00           H  
ATOM   1973  N   ASP A 122      -5.118 -14.652  30.282  1.00  8.83           N  
ATOM   1974  CA  ASP A 122      -4.002 -13.853  29.753  1.00  8.56           C  
ATOM   1975  C   ASP A 122      -3.606 -12.694  30.692  1.00  7.77           C  
ATOM   1976  O   ASP A 122      -2.611 -12.019  30.418  1.00  8.16           O  
ATOM   1977  CB  ASP A 122      -4.266 -13.338  28.309  1.00  8.66           C  
ATOM   1978  CG  ASP A 122      -5.677 -12.809  28.012  1.00 10.20           C  
ATOM   1979  OD1 ASP A 122      -6.395 -12.422  28.963  1.00  9.73           O  
ATOM   1980  OD2 ASP A 122      -5.996 -12.720  26.808  1.00 13.12           O1-
ATOM   1981  H   ASP A 122      -6.004 -14.168  30.329  1.00  0.00           H  
ATOM   1982  HA  ASP A 122      -3.113 -14.483  29.699  1.00  0.00           H  
ATOM   1983  HB3 ASP A 122      -4.088 -14.176  27.634  1.00  0.00           H  
ATOM   1984  HB2 ASP A 122      -3.548 -12.562  28.039  1.00  0.00           H  
ATOM   1985  N   GLY A 123      -4.372 -12.480  31.776  1.00  7.08           N  
ATOM   1986  CA  GLY A 123      -4.139 -11.430  32.768  1.00  6.60           C  
ATOM   1987  C   GLY A 123      -4.584 -10.037  32.289  1.00  6.48           C  
ATOM   1988  O   GLY A 123      -4.251  -9.054  32.946  1.00  7.20           O  
ATOM   1989  H   GLY A 123      -5.176 -13.072  31.930  1.00  0.00           H  
ATOM   1990  HA3 GLY A 123      -3.086 -11.401  33.035  1.00  0.00           H  
ATOM   1991  HA2 GLY A 123      -4.686 -11.680  33.677  1.00  0.00           H  
ATOM   1992  N   THR A 124      -5.315  -9.937  31.164  1.00  6.61           N  
ATOM   1993  CA  THR A 124      -5.791  -8.678  30.578  1.00  6.99           C  
ATOM   1994  C   THR A 124      -6.960  -8.018  31.348  1.00  6.78           C  
ATOM   1995  O   THR A 124      -7.229  -6.844  31.092  1.00  7.10           O  
ATOM   1996  CB  THR A 124      -6.217  -8.871  29.099  1.00  7.38           C  
ATOM   1997  OG1 THR A 124      -7.326  -9.743  28.977  1.00  8.33           O  
ATOM   1998  CG2 THR A 124      -5.063  -9.349  28.202  1.00  9.11           C  
ATOM   1999  H   THR A 124      -5.567 -10.780  30.666  1.00  0.00           H  
ATOM   2000  HA  THR A 124      -4.962  -7.969  30.594  1.00  0.00           H  
ATOM   2001  HB  THR A 124      -6.542  -7.912  28.700  1.00  0.00           H  
ATOM   2002  HG1 THR A 124      -7.013 -10.653  29.053  1.00  0.00           H  
ATOM   2003 HG21 THR A 124      -5.408  -9.567  27.192  1.00  0.00           H  
ATOM   2004 HG22 THR A 124      -4.294  -8.580  28.124  1.00  0.00           H  
ATOM   2005 HG23 THR A 124      -4.582 -10.246  28.590  1.00  0.00           H  
ATOM   2006  N   VAL A 125      -7.588  -8.731  32.303  1.00  6.01           N  
ATOM   2007  CA  VAL A 125      -8.454  -8.126  33.317  1.00  6.30           C  
ATOM   2008  C   VAL A 125      -7.576  -7.649  34.487  1.00  5.92           C  
ATOM   2009  O   VAL A 125      -6.868  -8.458  35.089  1.00  6.61           O  
ATOM   2010  CB  VAL A 125      -9.546  -9.102  33.839  1.00  6.49           C  
ATOM   2011  CG1 VAL A 125     -10.334  -8.568  35.058  1.00  8.57           C  
ATOM   2012  CG2 VAL A 125     -10.539  -9.451  32.716  1.00  6.92           C  
ATOM   2013  H   VAL A 125      -7.323  -9.694  32.458  1.00  0.00           H  
ATOM   2014  HA  VAL A 125      -8.968  -7.266  32.886  1.00  0.00           H  
ATOM   2015  HB  VAL A 125      -9.062 -10.032  34.143  1.00  0.00           H  
ATOM   2016 HG11 VAL A 125     -11.169  -9.222  35.305  1.00  0.00           H  
ATOM   2017 HG12 VAL A 125      -9.713  -8.500  35.951  1.00  0.00           H  
ATOM   2018 HG13 VAL A 125     -10.743  -7.576  34.860  1.00  0.00           H  
ATOM   2019 HG21 VAL A 125     -11.258 -10.201  33.046  1.00  0.00           H  
ATOM   2020 HG22 VAL A 125     -11.099  -8.571  32.399  1.00  0.00           H  
ATOM   2021 HG23 VAL A 125     -10.032  -9.849  31.838  1.00  0.00           H  
ATOM   2022  N   ALA A 126      -7.638  -6.337  34.757  1.00  5.43           N  
ATOM   2023  CA  ALA A 126      -6.808  -5.643  35.736  1.00  5.30           C  
ATOM   2024  C   ALA A 126      -7.666  -4.759  36.646  1.00  5.68           C  
ATOM   2025  O   ALA A 126      -8.747  -4.326  36.247  1.00  5.60           O  
ATOM   2026  CB  ALA A 126      -5.799  -4.779  34.967  1.00  5.89           C  
ATOM   2027  H   ALA A 126      -8.254  -5.748  34.212  1.00  0.00           H  
ATOM   2028  HA  ALA A 126      -6.265  -6.358  36.359  1.00  0.00           H  
ATOM   2029  HB1 ALA A 126      -5.093  -4.292  35.642  1.00  0.00           H  
ATOM   2030  HB2 ALA A 126      -5.223  -5.388  34.273  1.00  0.00           H  
ATOM   2031  HB3 ALA A 126      -6.296  -4.002  34.384  1.00  0.00           H  
ATOM   2032  N   LEU A 127      -7.131  -4.471  37.842  1.00  6.54           N  
ATOM   2033  CA  LEU A 127      -7.691  -3.515  38.795  1.00  7.04           C  
ATOM   2034  C   LEU A 127      -7.498  -2.071  38.287  1.00  6.65           C  
ATOM   2035  O   LEU A 127      -6.388  -1.725  37.880  1.00  7.39           O  
ATOM   2036  CB  LEU A 127      -7.000  -3.747  40.161  1.00  7.54           C  
ATOM   2037  CG  LEU A 127      -7.515  -2.889  41.340  1.00  9.44           C  
ATOM   2038  CD1 LEU A 127      -8.961  -3.252  41.726  1.00 12.63           C  
ATOM   2039  CD2 LEU A 127      -6.577  -3.021  42.550  1.00 10.92           C  
ATOM   2040  H   LEU A 127      -6.231  -4.859  38.085  1.00  0.00           H  
ATOM   2041  HA  LEU A 127      -8.755  -3.727  38.892  1.00  0.00           H  
ATOM   2042  HB3 LEU A 127      -5.930  -3.565  40.041  1.00  0.00           H  
ATOM   2043  HB2 LEU A 127      -7.086  -4.801  40.432  1.00  0.00           H  
ATOM   2044  HG  LEU A 127      -7.503  -1.837  41.053  1.00  0.00           H  
ATOM   2045 HD11 LEU A 127      -9.034  -3.560  42.769  1.00  0.00           H  
ATOM   2046 HD12 LEU A 127      -9.626  -2.401  41.589  1.00  0.00           H  
ATOM   2047 HD13 LEU A 127      -9.358  -4.074  41.130  1.00  0.00           H  
ATOM   2048 HD21 LEU A 127      -7.047  -2.673  43.470  1.00  0.00           H  
ATOM   2049 HD22 LEU A 127      -6.283  -4.059  42.700  1.00  0.00           H  
ATOM   2050 HD23 LEU A 127      -5.671  -2.433  42.407  1.00  0.00           H  
ATOM   2051  N   ARG A 128      -8.563  -1.257  38.354  1.00  6.36           N  
ATOM   2052  CA  ARG A 128      -8.522   0.170  38.032  1.00  6.34           C  
ATOM   2053  C   ARG A 128      -9.354   0.930  39.074  1.00  5.86           C  
ATOM   2054  O   ARG A 128     -10.557   1.120  38.886  1.00  6.39           O  
ATOM   2055  CB  ARG A 128      -8.979   0.427  36.576  1.00  6.73           C  
ATOM   2056  CG  ARG A 128      -8.772   1.895  36.132  1.00  7.74           C  
ATOM   2057  CD  ARG A 128      -9.377   2.248  34.764  1.00  8.87           C  
ATOM   2058  NE  ARG A 128      -8.697   1.597  33.639  1.00 10.55           N  
ATOM   2059  CZ  ARG A 128      -7.643   2.075  32.960  1.00  9.76           C  
ATOM   2060  NH1 ARG A 128      -7.072   3.242  33.288  1.00 11.71           N  
ATOM   2061  NH2 ARG A 128      -7.163   1.374  31.928  1.00  8.78           N1+
ATOM   2062  H   ARG A 128      -9.446  -1.613  38.700  1.00  0.00           H  
ATOM   2063  HA  ARG A 128      -7.497   0.535  38.122  1.00  0.00           H  
ATOM   2064  HB3 ARG A 128     -10.029   0.151  36.477  1.00  0.00           H  
ATOM   2065  HB2 ARG A 128      -8.435  -0.229  35.895  1.00  0.00           H  
ATOM   2066  HG3 ARG A 128      -7.692   2.043  36.080  1.00  0.00           H  
ATOM   2067  HG2 ARG A 128      -9.135   2.615  36.865  1.00  0.00           H  
ATOM   2068  HD3 ARG A 128      -9.558   3.314  34.623  1.00  0.00           H  
ATOM   2069  HD2 ARG A 128     -10.360   1.789  34.732  1.00  0.00           H  
ATOM   2070  HE  ARG A 128      -9.092   0.707  33.360  1.00  0.00           H  
ATOM   2071 HH12 ARG A 128      -6.308   3.607  32.739  1.00  0.00           H  
ATOM   2072 HH11 ARG A 128      -7.437   3.780  34.060  1.00  0.00           H  
ATOM   2073 HH22 ARG A 128      -6.390   1.720  31.378  1.00  0.00           H  
ATOM   2074 HH21 ARG A 128      -7.624   0.524  31.636  1.00  0.00           H  
ATOM   2075  N   GLY A 129      -8.679   1.343  40.158  1.00  5.87           N  
ATOM   2076  CA  GLY A 129      -9.262   2.099  41.264  1.00  5.59           C  
ATOM   2077  C   GLY A 129      -9.938   1.163  42.274  1.00  5.71           C  
ATOM   2078  O   GLY A 129     -10.418   0.082  41.932  1.00  4.48           O  
ATOM   2079  H   GLY A 129      -7.696   1.126  40.230  1.00  0.00           H  
ATOM   2080  HA3 GLY A 129      -9.988   2.827  40.898  1.00  0.00           H  
ATOM   2081  HA2 GLY A 129      -8.465   2.659  41.754  1.00  0.00           H  
ATOM   2082  N   TYR A 130      -9.991   1.618  43.531  1.00  5.22           N  
ATOM   2083  CA  TYR A 130     -10.611   0.920  44.654  1.00  5.77           C  
ATOM   2084  C   TYR A 130     -10.827   1.908  45.808  1.00  5.30           C  
ATOM   2085  O   TYR A 130     -10.175   2.954  45.859  1.00  6.96           O  
ATOM   2086  CB  TYR A 130      -9.762  -0.309  45.079  1.00  6.34           C  
ATOM   2087  CG  TYR A 130      -8.394  -0.011  45.677  1.00  7.16           C  
ATOM   2088  CD1 TYR A 130      -8.248   0.177  47.069  1.00  8.32           C  
ATOM   2089  CD2 TYR A 130      -7.263   0.083  44.840  1.00  8.74           C  
ATOM   2090  CE1 TYR A 130      -6.985   0.472  47.617  1.00  9.09           C  
ATOM   2091  CE2 TYR A 130      -5.999   0.381  45.387  1.00  9.00           C  
ATOM   2092  CZ  TYR A 130      -5.861   0.582  46.775  1.00  8.37           C  
ATOM   2093  OH  TYR A 130      -4.644   0.892  47.307  1.00 12.15           O  
ATOM   2094  H   TYR A 130      -9.595   2.520  43.758  1.00  0.00           H  
ATOM   2095  HA  TYR A 130     -11.597   0.583  44.336  1.00  0.00           H  
ATOM   2096  HB3 TYR A 130      -9.637  -0.995  44.241  1.00  0.00           H  
ATOM   2097  HB2 TYR A 130     -10.320  -0.879  45.820  1.00  0.00           H  
ATOM   2098  HD1 TYR A 130      -9.106   0.108  47.721  1.00  0.00           H  
ATOM   2099  HD2 TYR A 130      -7.364  -0.063  43.774  1.00  0.00           H  
ATOM   2100  HE1 TYR A 130      -6.881   0.622  48.681  1.00  0.00           H  
ATOM   2101  HE2 TYR A 130      -5.141   0.460  44.737  1.00  0.00           H  
ATOM   2102  HH  TYR A 130      -3.955   0.987  46.646  1.00  0.00           H  
ATOM   2103  N   ALA A 131     -11.711   1.525  46.739  1.00  5.41           N  
ATOM   2104  CA  ALA A 131     -11.930   2.244  47.986  1.00  5.11           C  
ATOM   2105  C   ALA A 131     -12.497   1.293  49.035  1.00  4.67           C  
ATOM   2106  O   ALA A 131     -13.497   0.623  48.780  1.00  4.78           O  
ATOM   2107  CB  ALA A 131     -12.870   3.438  47.771  1.00  5.47           C  
ATOM   2108  H   ALA A 131     -12.211   0.651  46.633  1.00  0.00           H  
ATOM   2109  HA  ALA A 131     -10.969   2.619  48.346  1.00  0.00           H  
ATOM   2110  HB1 ALA A 131     -13.016   3.997  48.696  1.00  0.00           H  
ATOM   2111  HB2 ALA A 131     -12.451   4.130  47.042  1.00  0.00           H  
ATOM   2112  HB3 ALA A 131     -13.851   3.120  47.418  1.00  0.00           H  
ATOM   2113  N   PHE A 132     -11.873   1.313  50.218  1.00  5.23           N  
ATOM   2114  CA  PHE A 132     -12.398   0.704  51.435  1.00  5.53           C  
ATOM   2115  C   PHE A 132     -13.396   1.648  52.116  1.00  5.49           C  
ATOM   2116  O   PHE A 132     -13.236   2.869  52.040  1.00  6.15           O  
ATOM   2117  CB  PHE A 132     -11.230   0.389  52.389  1.00  5.26           C  
ATOM   2118  CG  PHE A 132     -10.371  -0.793  51.980  1.00  5.76           C  
ATOM   2119  CD1 PHE A 132      -9.352  -0.644  51.014  1.00  5.88           C  
ATOM   2120  CD2 PHE A 132     -10.678  -2.085  52.458  1.00  6.70           C  
ATOM   2121  CE1 PHE A 132      -8.613  -1.748  50.610  1.00  6.28           C  
ATOM   2122  CE2 PHE A 132      -9.928  -3.174  52.038  1.00  7.23           C  
ATOM   2123  CZ  PHE A 132      -8.894  -3.005  51.127  1.00  7.40           C  
ATOM   2124  H   PHE A 132     -11.062   1.901  50.339  1.00  0.00           H  
ATOM   2125  HA  PHE A 132     -12.910  -0.226  51.191  1.00  0.00           H  
ATOM   2126  HB3 PHE A 132     -11.607   0.191  53.394  1.00  0.00           H  
ATOM   2127  HB2 PHE A 132     -10.588   1.265  52.483  1.00  0.00           H  
ATOM   2128  HD1 PHE A 132      -9.134   0.328  50.595  1.00  0.00           H  
ATOM   2129  HD2 PHE A 132     -11.489  -2.229  53.158  1.00  0.00           H  
ATOM   2130  HE1 PHE A 132      -7.825  -1.633  49.879  1.00  0.00           H  
ATOM   2131  HE2 PHE A 132     -10.155  -4.160  52.415  1.00  0.00           H  
ATOM   2132  HZ  PHE A 132      -8.321  -3.860  50.800  1.00  0.00           H  
ATOM   2133  N   SER A 133     -14.369   1.057  52.824  1.00  5.62           N  
ATOM   2134  CA  SER A 133     -15.236   1.747  53.780  1.00  5.40           C  
ATOM   2135  C   SER A 133     -14.439   2.278  54.988  1.00  5.71           C  
ATOM   2136  O   SER A 133     -13.311   1.837  55.222  1.00  6.06           O  
ATOM   2137  CB  SER A 133     -16.373   0.785  54.176  1.00  5.68           C  
ATOM   2138  OG  SER A 133     -15.894  -0.312  54.926  1.00  6.20           O  
ATOM   2139  H   SER A 133     -14.432   0.047  52.836  1.00  0.00           H  
ATOM   2140  HA  SER A 133     -15.677   2.605  53.275  1.00  0.00           H  
ATOM   2141  HB3 SER A 133     -16.885   0.416  53.287  1.00  0.00           H  
ATOM   2142  HB2 SER A 133     -17.121   1.308  54.773  1.00  0.00           H  
ATOM   2143  HG  SER A 133     -16.144  -0.193  55.854  1.00  0.00           H  
ATOM   2144  N   GLU A 134     -15.033   3.233  55.723  1.00  5.12           N  
ATOM   2145  CA  GLU A 134     -14.382   3.931  56.836  1.00  5.93           C  
ATOM   2146  C   GLU A 134     -13.974   3.017  58.011  1.00  5.29           C  
ATOM   2147  O   GLU A 134     -12.914   3.237  58.598  1.00  6.69           O  
ATOM   2148  CB  GLU A 134     -15.279   5.111  57.279  1.00  6.44           C  
ATOM   2149  CG  GLU A 134     -14.709   6.009  58.400  1.00  8.91           C  
ATOM   2150  CD  GLU A 134     -13.409   6.740  58.041  1.00 12.31           C  
ATOM   2151  OE1 GLU A 134     -13.088   6.844  56.837  1.00 14.21           O  
ATOM   2152  OE2 GLU A 134     -12.756   7.212  58.995  1.00 16.73           O1-
ATOM   2153  H   GLU A 134     -15.959   3.553  55.479  1.00  0.00           H  
ATOM   2154  HA  GLU A 134     -13.456   4.338  56.428  1.00  0.00           H  
ATOM   2155  HB3 GLU A 134     -16.243   4.722  57.608  1.00  0.00           H  
ATOM   2156  HB2 GLU A 134     -15.503   5.735  56.412  1.00  0.00           H  
ATOM   2157  HG3 GLU A 134     -14.547   5.429  59.309  1.00  0.00           H  
ATOM   2158  HG2 GLU A 134     -15.453   6.758  58.666  1.00  0.00           H  
ATOM   2159  N   ASP A 135     -14.789   1.985  58.291  1.00  5.29           N  
ATOM   2160  CA  ASP A 135     -14.506   0.929  59.272  1.00  4.70           C  
ATOM   2161  C   ASP A 135     -13.512  -0.134  58.750  1.00  4.97           C  
ATOM   2162  O   ASP A 135     -12.977  -0.889  59.560  1.00  5.41           O  
ATOM   2163  CB  ASP A 135     -15.790   0.244  59.820  1.00  5.25           C  
ATOM   2164  CG  ASP A 135     -16.828  -0.223  58.788  1.00  6.47           C  
ATOM   2165  OD1 ASP A 135     -16.506  -0.251  57.580  1.00  6.68           O  
ATOM   2166  OD2 ASP A 135     -17.931  -0.596  59.240  1.00  7.61           O1-
ATOM   2167  H   ASP A 135     -15.634   1.857  57.750  1.00  0.00           H  
ATOM   2168  HA  ASP A 135     -14.020   1.402  60.127  1.00  0.00           H  
ATOM   2169  HB3 ASP A 135     -16.286   0.963  60.473  1.00  0.00           H  
ATOM   2170  HB2 ASP A 135     -15.519  -0.613  60.439  1.00  0.00           H  
ATOM   2171  N   GLY A 136     -13.293  -0.182  57.424  1.00  4.34           N  
ATOM   2172  CA  GLY A 136     -12.405  -1.128  56.750  1.00  4.63           C  
ATOM   2173  C   GLY A 136     -13.013  -2.532  56.613  1.00  5.29           C  
ATOM   2174  O   GLY A 136     -12.266  -3.467  56.329  1.00  5.92           O  
ATOM   2175  H   GLY A 136     -13.765   0.488  56.832  1.00  0.00           H  
ATOM   2176  HA3 GLY A 136     -11.460  -1.197  57.285  1.00  0.00           H  
ATOM   2177  HA2 GLY A 136     -12.180  -0.747  55.753  1.00  0.00           H  
ATOM   2178  N   GLU A 137     -14.332  -2.691  56.832  1.00  5.11           N  
ATOM   2179  CA  GLU A 137     -15.038  -3.977  56.794  1.00  4.94           C  
ATOM   2180  C   GLU A 137     -15.720  -4.266  55.442  1.00  4.63           C  
ATOM   2181  O   GLU A 137     -16.180  -5.390  55.248  1.00  4.82           O  
ATOM   2182  CB  GLU A 137     -16.053  -4.044  57.958  1.00  5.42           C  
ATOM   2183  CG  GLU A 137     -15.451  -3.872  59.375  1.00  6.76           C  
ATOM   2184  CD  GLU A 137     -14.387  -4.904  59.775  1.00  9.61           C  
ATOM   2185  OE1 GLU A 137     -14.381  -6.017  59.201  1.00  8.71           O  
ATOM   2186  OE2 GLU A 137     -13.578  -4.565  60.666  1.00 13.65           O1-
ATOM   2187  H   GLU A 137     -14.894  -1.886  57.078  1.00  0.00           H  
ATOM   2188  HA  GLU A 137     -14.318  -4.782  56.934  1.00  0.00           H  
ATOM   2189  HB3 GLU A 137     -16.593  -4.992  57.921  1.00  0.00           H  
ATOM   2190  HB2 GLU A 137     -16.813  -3.274  57.813  1.00  0.00           H  
ATOM   2191  HG3 GLU A 137     -16.253  -3.921  60.111  1.00  0.00           H  
ATOM   2192  HG2 GLU A 137     -15.019  -2.876  59.471  1.00  0.00           H  
ATOM   2193  N   TYR A 138     -15.751  -3.283  54.526  1.00  5.09           N  
ATOM   2194  CA  TYR A 138     -16.244  -3.413  53.153  1.00  4.95           C  
ATOM   2195  C   TYR A 138     -15.262  -2.752  52.177  1.00  4.70           C  
ATOM   2196  O   TYR A 138     -14.436  -1.930  52.579  1.00  5.16           O  
ATOM   2197  CB  TYR A 138     -17.668  -2.829  53.032  1.00  5.92           C  
ATOM   2198  CG  TYR A 138     -18.730  -3.679  53.704  1.00  5.05           C  
ATOM   2199  CD1 TYR A 138     -19.093  -3.438  55.045  1.00  5.82           C  
ATOM   2200  CD2 TYR A 138     -19.328  -4.743  52.998  1.00  5.79           C  
ATOM   2201  CE1 TYR A 138     -20.029  -4.274  55.684  1.00  5.42           C  
ATOM   2202  CE2 TYR A 138     -20.272  -5.571  53.633  1.00  7.13           C  
ATOM   2203  CZ  TYR A 138     -20.615  -5.345  54.979  1.00  6.67           C  
ATOM   2204  OH  TYR A 138     -21.510  -6.166  55.600  1.00  7.75           O  
ATOM   2205  H   TYR A 138     -15.368  -2.376  54.761  1.00  0.00           H  
ATOM   2206  HA  TYR A 138     -16.279  -4.470  52.886  1.00  0.00           H  
ATOM   2207  HB3 TYR A 138     -17.946  -2.749  51.980  1.00  0.00           H  
ATOM   2208  HB2 TYR A 138     -17.709  -1.814  53.426  1.00  0.00           H  
ATOM   2209  HD1 TYR A 138     -18.636  -2.628  55.595  1.00  0.00           H  
ATOM   2210  HD2 TYR A 138     -19.052  -4.935  51.972  1.00  0.00           H  
ATOM   2211  HE1 TYR A 138     -20.288  -4.093  56.717  1.00  0.00           H  
ATOM   2212  HE2 TYR A 138     -20.723  -6.388  53.089  1.00  0.00           H  
ATOM   2213  HH  TYR A 138     -21.696  -5.900  56.503  1.00  0.00           H  
ATOM   2214  N   PHE A 139     -15.348  -3.177  50.909  1.00  5.09           N  
ATOM   2215  CA  PHE A 139     -14.369  -2.884  49.871  1.00  5.17           C  
ATOM   2216  C   PHE A 139     -15.034  -2.847  48.494  1.00  5.37           C  
ATOM   2217  O   PHE A 139     -15.639  -3.837  48.092  1.00  6.40           O  
ATOM   2218  CB  PHE A 139     -13.228  -3.922  49.970  1.00  5.61           C  
ATOM   2219  CG  PHE A 139     -12.203  -3.951  48.851  1.00  4.97           C  
ATOM   2220  CD1 PHE A 139     -11.258  -2.914  48.727  1.00  6.07           C  
ATOM   2221  CD2 PHE A 139     -12.214  -4.986  47.892  1.00  6.26           C  
ATOM   2222  CE1 PHE A 139     -10.283  -2.980  47.741  1.00  7.69           C  
ATOM   2223  CE2 PHE A 139     -11.234  -5.031  46.911  1.00  6.26           C  
ATOM   2224  CZ  PHE A 139     -10.261  -4.041  46.846  1.00  6.14           C  
ATOM   2225  H   PHE A 139     -16.050  -3.864  50.661  1.00  0.00           H  
ATOM   2226  HA  PHE A 139     -13.942  -1.896  50.048  1.00  0.00           H  
ATOM   2227  HB3 PHE A 139     -13.652  -4.924  50.071  1.00  0.00           H  
ATOM   2228  HB2 PHE A 139     -12.681  -3.748  50.897  1.00  0.00           H  
ATOM   2229  HD1 PHE A 139     -11.268  -2.087  49.422  1.00  0.00           H  
ATOM   2230  HD2 PHE A 139     -12.955  -5.767  47.938  1.00  0.00           H  
ATOM   2231  HE1 PHE A 139      -9.533  -2.209  47.676  1.00  0.00           H  
ATOM   2232  HE2 PHE A 139     -11.229  -5.844  46.201  1.00  0.00           H  
ATOM   2233  HZ  PHE A 139      -9.497  -4.086  46.084  1.00  0.00           H  
ATOM   2234  N   ALA A 140     -14.870  -1.717  47.795  1.00  4.81           N  
ATOM   2235  CA  ALA A 140     -15.233  -1.528  46.394  1.00  4.70           C  
ATOM   2236  C   ALA A 140     -13.961  -1.586  45.540  1.00  4.59           C  
ATOM   2237  O   ALA A 140     -12.900  -1.167  46.006  1.00  4.43           O  
ATOM   2238  CB  ALA A 140     -15.889  -0.152  46.248  1.00  4.92           C  
ATOM   2239  H   ALA A 140     -14.345  -0.955  48.207  1.00  0.00           H  
ATOM   2240  HA  ALA A 140     -15.937  -2.295  46.072  1.00  0.00           H  
ATOM   2241  HB1 ALA A 140     -16.293  -0.011  45.244  1.00  0.00           H  
ATOM   2242  HB2 ALA A 140     -16.710  -0.033  46.953  1.00  0.00           H  
ATOM   2243  HB3 ALA A 140     -15.178   0.654  46.437  1.00  0.00           H  
ATOM   2244  N   TYR A 141     -14.091  -2.082  44.301  1.00  4.90           N  
ATOM   2245  CA  TYR A 141     -12.969  -2.243  43.380  1.00  4.64           C  
ATOM   2246  C   TYR A 141     -13.457  -2.235  41.930  1.00  4.84           C  
ATOM   2247  O   TYR A 141     -14.396  -2.957  41.599  1.00  4.57           O  
ATOM   2248  CB  TYR A 141     -12.170  -3.517  43.732  1.00  5.19           C  
ATOM   2249  CG  TYR A 141     -12.843  -4.858  43.479  1.00  5.20           C  
ATOM   2250  CD1 TYR A 141     -13.790  -5.367  44.392  1.00  4.95           C  
ATOM   2251  CD2 TYR A 141     -12.514  -5.605  42.328  1.00  5.89           C  
ATOM   2252  CE1 TYR A 141     -14.412  -6.607  44.148  1.00  5.96           C  
ATOM   2253  CE2 TYR A 141     -13.121  -6.853  42.098  1.00  6.39           C  
ATOM   2254  CZ  TYR A 141     -14.072  -7.357  43.006  1.00  6.01           C  
ATOM   2255  OH  TYR A 141     -14.663  -8.563  42.763  1.00  8.41           O  
ATOM   2256  H   TYR A 141     -14.986  -2.428  43.981  1.00  0.00           H  
ATOM   2257  HA  TYR A 141     -12.300  -1.390  43.498  1.00  0.00           H  
ATOM   2258  HB3 TYR A 141     -11.861  -3.471  44.772  1.00  0.00           H  
ATOM   2259  HB2 TYR A 141     -11.245  -3.506  43.162  1.00  0.00           H  
ATOM   2260  HD1 TYR A 141     -14.054  -4.804  45.275  1.00  0.00           H  
ATOM   2261  HD2 TYR A 141     -11.789  -5.226  41.623  1.00  0.00           H  
ATOM   2262  HE1 TYR A 141     -15.156  -6.974  44.836  1.00  0.00           H  
ATOM   2263  HE2 TYR A 141     -12.852  -7.429  41.226  1.00  0.00           H  
ATOM   2264  HH  TYR A 141     -15.206  -8.900  43.487  1.00  0.00           H  
ATOM   2265  N   GLY A 142     -12.777  -1.440  41.092  1.00  4.76           N  
ATOM   2266  CA  GLY A 142     -13.037  -1.338  39.663  1.00  4.76           C  
ATOM   2267  C   GLY A 142     -12.228  -2.398  38.916  1.00  4.85           C  
ATOM   2268  O   GLY A 142     -11.075  -2.657  39.258  1.00  4.80           O  
ATOM   2269  H   GLY A 142     -11.998  -0.898  41.446  1.00  0.00           H  
ATOM   2270  HA3 GLY A 142     -12.722  -0.355  39.318  1.00  0.00           H  
ATOM   2271  HA2 GLY A 142     -14.099  -1.429  39.444  1.00  0.00           H  
ATOM   2272  N   LEU A 143     -12.837  -2.973  37.869  1.00  4.47           N  
ATOM   2273  CA  LEU A 143     -12.232  -3.966  36.984  1.00  4.29           C  
ATOM   2274  C   LEU A 143     -12.312  -3.455  35.544  1.00  4.54           C  
ATOM   2275  O   LEU A 143     -13.393  -3.080  35.092  1.00  4.93           O  
ATOM   2276  CB  LEU A 143     -12.987  -5.307  37.111  1.00  4.43           C  
ATOM   2277  CG  LEU A 143     -12.819  -6.002  38.477  1.00  4.68           C  
ATOM   2278  CD1 LEU A 143     -13.793  -7.192  38.600  1.00  7.59           C  
ATOM   2279  CD2 LEU A 143     -11.350  -6.397  38.751  1.00  6.16           C  
ATOM   2280  H   LEU A 143     -13.796  -2.732  37.661  1.00  0.00           H  
ATOM   2281  HA  LEU A 143     -11.182  -4.118  37.236  1.00  0.00           H  
ATOM   2282  HB3 LEU A 143     -12.654  -5.992  36.329  1.00  0.00           H  
ATOM   2283  HB2 LEU A 143     -14.048  -5.132  36.923  1.00  0.00           H  
ATOM   2284  HG  LEU A 143     -13.111  -5.293  39.253  1.00  0.00           H  
ATOM   2285 HD11 LEU A 143     -13.288  -8.136  38.797  1.00  0.00           H  
ATOM   2286 HD12 LEU A 143     -14.491  -7.023  39.419  1.00  0.00           H  
ATOM   2287 HD13 LEU A 143     -14.388  -7.335  37.698  1.00  0.00           H  
ATOM   2288 HD21 LEU A 143     -11.257  -7.369  39.234  1.00  0.00           H  
ATOM   2289 HD22 LEU A 143     -10.758  -6.434  37.836  1.00  0.00           H  
ATOM   2290 HD23 LEU A 143     -10.875  -5.671  39.412  1.00  0.00           H  
ATOM   2291  N   SER A 144     -11.165  -3.488  34.854  1.00  4.83           N  
ATOM   2292  CA  SER A 144     -11.002  -3.043  33.476  1.00  4.83           C  
ATOM   2293  C   SER A 144     -10.484  -4.205  32.624  1.00  4.82           C  
ATOM   2294  O   SER A 144      -9.363  -4.666  32.844  1.00  5.22           O  
ATOM   2295  CB  SER A 144     -10.017  -1.862  33.449  1.00  5.41           C  
ATOM   2296  OG  SER A 144     -10.705  -0.669  33.758  1.00  7.44           O  
ATOM   2297  H   SER A 144     -10.323  -3.824  35.306  1.00  0.00           H  
ATOM   2298  HA  SER A 144     -11.954  -2.718  33.050  1.00  0.00           H  
ATOM   2299  HB3 SER A 144      -9.570  -1.752  32.461  1.00  0.00           H  
ATOM   2300  HB2 SER A 144      -9.194  -2.007  34.150  1.00  0.00           H  
ATOM   2301  HG  SER A 144     -11.372  -0.515  33.079  1.00  0.00           H  
ATOM   2302  N   ALA A 145     -11.311  -4.638  31.660  1.00  4.86           N  
ATOM   2303  CA  ALA A 145     -10.979  -5.677  30.691  1.00  4.87           C  
ATOM   2304  C   ALA A 145     -10.268  -5.073  29.473  1.00  5.36           C  
ATOM   2305  O   ALA A 145     -10.708  -4.045  28.955  1.00  5.37           O  
ATOM   2306  CB  ALA A 145     -12.272  -6.388  30.267  1.00  5.61           C  
ATOM   2307  H   ALA A 145     -12.210  -4.194  31.540  1.00  0.00           H  
ATOM   2308  HA  ALA A 145     -10.325  -6.416  31.157  1.00  0.00           H  
ATOM   2309  HB1 ALA A 145     -12.068  -7.184  29.550  1.00  0.00           H  
ATOM   2310  HB2 ALA A 145     -12.766  -6.843  31.125  1.00  0.00           H  
ATOM   2311  HB3 ALA A 145     -12.979  -5.697  29.805  1.00  0.00           H  
ATOM   2312  N   SER A 146      -9.194  -5.748  29.030  1.00  5.79           N  
ATOM   2313  CA  SER A 146      -8.391  -5.427  27.844  1.00  6.24           C  
ATOM   2314  C   SER A 146      -7.697  -4.047  27.892  1.00  6.02           C  
ATOM   2315  O   SER A 146      -7.464  -3.453  26.843  1.00  6.50           O  
ATOM   2316  CB  SER A 146      -9.221  -5.654  26.556  1.00  7.14           C  
ATOM   2317  OG  SER A 146      -9.442  -7.036  26.353  1.00  7.95           O  
ATOM   2318  H   SER A 146      -8.888  -6.562  29.546  1.00  0.00           H  
ATOM   2319  HA  SER A 146      -7.568  -6.139  27.832  1.00  0.00           H  
ATOM   2320  HB3 SER A 146      -8.691  -5.292  25.677  1.00  0.00           H  
ATOM   2321  HB2 SER A 146     -10.175  -5.128  26.583  1.00  0.00           H  
ATOM   2322  HG  SER A 146     -10.026  -7.353  27.046  1.00  0.00           H  
ATOM   2323  N   GLY A 147      -7.368  -3.558  29.101  1.00  5.47           N  
ATOM   2324  CA  GLY A 147      -6.650  -2.297  29.322  1.00  5.69           C  
ATOM   2325  C   GLY A 147      -7.494  -1.032  29.067  1.00  5.07           C  
ATOM   2326  O   GLY A 147      -6.936   0.064  29.103  1.00  5.92           O  
ATOM   2327  H   GLY A 147      -7.593  -4.102  29.922  1.00  0.00           H  
ATOM   2328  HA3 GLY A 147      -5.757  -2.266  28.696  1.00  0.00           H  
ATOM   2329  HA2 GLY A 147      -6.305  -2.278  30.356  1.00  0.00           H  
ATOM   2330  N   SER A 148      -8.809  -1.167  28.815  1.00  4.68           N  
ATOM   2331  CA  SER A 148      -9.756  -0.070  28.593  1.00  4.29           C  
ATOM   2332  C   SER A 148      -9.965   0.797  29.851  1.00  4.84           C  
ATOM   2333  O   SER A 148      -9.926   0.271  30.963  1.00  5.00           O  
ATOM   2334  CB  SER A 148     -11.082  -0.693  28.103  1.00  4.54           C  
ATOM   2335  OG  SER A 148     -12.131   0.248  27.994  1.00  5.25           O  
ATOM   2336  H   SER A 148      -9.207  -2.095  28.798  1.00  0.00           H  
ATOM   2337  HA  SER A 148      -9.354   0.563  27.800  1.00  0.00           H  
ATOM   2338  HB3 SER A 148     -11.416  -1.466  28.795  1.00  0.00           H  
ATOM   2339  HB2 SER A 148     -10.939  -1.174  27.135  1.00  0.00           H  
ATOM   2340  HG  SER A 148     -11.873   0.947  27.383  1.00  0.00           H  
ATOM   2341  N   ASP A 149     -10.233   2.098  29.644  1.00  4.78           N  
ATOM   2342  CA  ASP A 149     -10.667   3.040  30.682  1.00  4.89           C  
ATOM   2343  C   ASP A 149     -12.047   2.720  31.288  1.00  4.70           C  
ATOM   2344  O   ASP A 149     -12.276   3.131  32.426  1.00  5.39           O  
ATOM   2345  CB  ASP A 149     -10.620   4.521  30.233  1.00  4.58           C  
ATOM   2346  CG  ASP A 149      -9.239   5.037  29.820  1.00  5.28           C  
ATOM   2347  OD1 ASP A 149      -8.238   4.623  30.448  1.00  5.57           O  
ATOM   2348  OD2 ASP A 149      -9.214   5.966  28.984  1.00  5.07           O1-
ATOM   2349  H   ASP A 149     -10.232   2.456  28.694  1.00  0.00           H  
ATOM   2350  HA  ASP A 149      -9.957   2.934  31.503  1.00  0.00           H  
ATOM   2351  HB3 ASP A 149     -10.987   5.176  31.024  1.00  0.00           H  
ATOM   2352  HB2 ASP A 149     -11.291   4.638  29.381  1.00  0.00           H  
ATOM   2353  N   TRP A 150     -12.925   1.993  30.564  1.00  4.28           N  
ATOM   2354  CA  TRP A 150     -14.200   1.495  31.094  1.00  5.18           C  
ATOM   2355  C   TRP A 150     -13.991   0.544  32.284  1.00  4.72           C  
ATOM   2356  O   TRP A 150     -13.211  -0.405  32.188  1.00  4.98           O  
ATOM   2357  CB  TRP A 150     -15.046   0.799  30.007  1.00  5.34           C  
ATOM   2358  CG  TRP A 150     -15.650   1.675  28.950  1.00  5.53           C  
ATOM   2359  CD1 TRP A 150     -15.256   1.735  27.659  1.00  6.22           C  
ATOM   2360  CD2 TRP A 150     -16.736   2.646  29.079  1.00  5.28           C  
ATOM   2361  NE1 TRP A 150     -16.039   2.639  26.975  1.00  5.95           N  
ATOM   2362  CE2 TRP A 150     -16.967   3.237  27.798  1.00  6.30           C  
ATOM   2363  CE3 TRP A 150     -17.544   3.105  30.148  1.00  4.90           C  
ATOM   2364  CZ2 TRP A 150     -17.942   4.227  27.586  1.00  5.89           C  
ATOM   2365  CZ3 TRP A 150     -18.509   4.115  29.952  1.00  5.88           C  
ATOM   2366  CH2 TRP A 150     -18.709   4.676  28.676  1.00  6.45           C  
ATOM   2367  H   TRP A 150     -12.670   1.679  29.637  1.00  0.00           H  
ATOM   2368  HA  TRP A 150     -14.766   2.358  31.452  1.00  0.00           H  
ATOM   2369  HB3 TRP A 150     -15.889   0.290  30.479  1.00  0.00           H  
ATOM   2370  HB2 TRP A 150     -14.463   0.012  29.526  1.00  0.00           H  
ATOM   2371  HD1 TRP A 150     -14.459   1.146  27.235  1.00  0.00           H  
ATOM   2372  HE1 TRP A 150     -15.917   2.828  25.980  1.00  0.00           H  
ATOM   2373  HE3 TRP A 150     -17.404   2.688  31.135  1.00  0.00           H  
ATOM   2374  HZ2 TRP A 150     -18.084   4.651  26.604  1.00  0.00           H  
ATOM   2375  HZ3 TRP A 150     -19.100   4.465  30.783  1.00  0.00           H  
ATOM   2376  HH2 TRP A 150     -19.446   5.452  28.536  1.00  0.00           H  
ATOM   2377  N   VAL A 151     -14.703   0.848  33.375  1.00  4.56           N  
ATOM   2378  CA  VAL A 151     -14.664   0.153  34.653  1.00  5.29           C  
ATOM   2379  C   VAL A 151     -16.030  -0.499  34.926  1.00  4.74           C  
ATOM   2380  O   VAL A 151     -17.071   0.056  34.568  1.00  4.39           O  
ATOM   2381  CB  VAL A 151     -14.341   1.162  35.801  1.00  5.15           C  
ATOM   2382  CG1 VAL A 151     -14.628   0.672  37.233  1.00  7.08           C  
ATOM   2383  CG2 VAL A 151     -12.881   1.624  35.724  1.00  6.68           C  
ATOM   2384  H   VAL A 151     -15.325   1.647  33.347  1.00  0.00           H  
ATOM   2385  HA  VAL A 151     -13.895  -0.619  34.635  1.00  0.00           H  
ATOM   2386  HB  VAL A 151     -14.949   2.053  35.651  1.00  0.00           H  
ATOM   2387 HG11 VAL A 151     -14.241   1.363  37.982  1.00  0.00           H  
ATOM   2388 HG12 VAL A 151     -15.696   0.573  37.422  1.00  0.00           H  
ATOM   2389 HG13 VAL A 151     -14.164  -0.298  37.397  1.00  0.00           H  
ATOM   2390 HG21 VAL A 151     -12.644   2.346  36.505  1.00  0.00           H  
ATOM   2391 HG22 VAL A 151     -12.204   0.777  35.835  1.00  0.00           H  
ATOM   2392 HG23 VAL A 151     -12.671   2.101  34.769  1.00  0.00           H  
ATOM   2393  N   THR A 152     -15.980  -1.646  35.615  1.00  4.62           N  
ATOM   2394  CA  THR A 152     -17.119  -2.265  36.279  1.00  4.82           C  
ATOM   2395  C   THR A 152     -16.748  -2.395  37.766  1.00  4.19           C  
ATOM   2396  O   THR A 152     -15.872  -3.197  38.094  1.00  4.02           O  
ATOM   2397  CB  THR A 152     -17.411  -3.674  35.700  1.00  5.01           C  
ATOM   2398  OG1 THR A 152     -17.798  -3.535  34.348  1.00  7.34           O  
ATOM   2399  CG2 THR A 152     -18.530  -4.447  36.420  1.00  7.15           C  
ATOM   2400  H   THR A 152     -15.080  -2.062  35.814  1.00  0.00           H  
ATOM   2401  HA  THR A 152     -18.009  -1.645  36.180  1.00  0.00           H  
ATOM   2402  HB  THR A 152     -16.502  -4.278  35.712  1.00  0.00           H  
ATOM   2403  HG1 THR A 152     -17.081  -3.109  33.872  1.00  0.00           H  
ATOM   2404 HG21 THR A 152     -18.747  -5.388  35.913  1.00  0.00           H  
ATOM   2405 HG22 THR A 152     -18.267  -4.692  37.449  1.00  0.00           H  
ATOM   2406 HG23 THR A 152     -19.451  -3.862  36.439  1.00  0.00           H  
ATOM   2407  N   ILE A 153     -17.386  -1.585  38.633  1.00  3.67           N  
ATOM   2408  CA  ILE A 153     -17.156  -1.638  40.080  1.00  4.41           C  
ATOM   2409  C   ILE A 153     -17.943  -2.814  40.673  1.00  4.58           C  
ATOM   2410  O   ILE A 153     -19.151  -2.896  40.463  1.00  4.79           O  
ATOM   2411  CB  ILE A 153     -17.561  -0.345  40.854  1.00  3.93           C  
ATOM   2412  CG1 ILE A 153     -16.903   0.914  40.248  1.00  4.54           C  
ATOM   2413  CG2 ILE A 153     -17.235  -0.434  42.367  1.00  5.50           C  
ATOM   2414  CD1 ILE A 153     -17.343   2.236  40.901  1.00  5.62           C  
ATOM   2415  H   ILE A 153     -18.113  -0.962  38.307  1.00  0.00           H  
ATOM   2416  HA  ILE A 153     -16.096  -1.793  40.251  1.00  0.00           H  
ATOM   2417  HB  ILE A 153     -18.639  -0.223  40.774  1.00  0.00           H  
ATOM   2418 HG13 ILE A 153     -17.127   0.970  39.185  1.00  0.00           H  
ATOM   2419 HG12 ILE A 153     -15.819   0.818  40.319  1.00  0.00           H  
ATOM   2420 HG21 ILE A 153     -17.550   0.460  42.900  1.00  0.00           H  
ATOM   2421 HG22 ILE A 153     -17.741  -1.263  42.861  1.00  0.00           H  
ATOM   2422 HG23 ILE A 153     -16.165  -0.557  42.533  1.00  0.00           H  
ATOM   2423 HD11 ILE A 153     -17.371   3.051  40.179  1.00  0.00           H  
ATOM   2424 HD12 ILE A 153     -18.337   2.161  41.338  1.00  0.00           H  
ATOM   2425 HD13 ILE A 153     -16.654   2.526  41.692  1.00  0.00           H  
ATOM   2426  N   LYS A 154     -17.237  -3.673  41.416  1.00  5.24           N  
ATOM   2427  CA  LYS A 154     -17.802  -4.766  42.201  1.00  5.42           C  
ATOM   2428  C   LYS A 154     -17.439  -4.561  43.678  1.00  4.90           C  
ATOM   2429  O   LYS A 154     -16.548  -3.769  43.989  1.00  4.82           O  
ATOM   2430  CB  LYS A 154     -17.272  -6.107  41.663  1.00  6.65           C  
ATOM   2431  CG  LYS A 154     -17.685  -6.373  40.206  1.00  8.07           C  
ATOM   2432  CD  LYS A 154     -17.477  -7.833  39.789  1.00  7.98           C  
ATOM   2433  CE  LYS A 154     -17.795  -8.062  38.306  1.00 12.15           C  
ATOM   2434  NZ  LYS A 154     -17.602  -9.473  37.933  1.00 14.88           N1+
ATOM   2435  H   LYS A 154     -16.242  -3.522  41.534  1.00  0.00           H  
ATOM   2436  HA  LYS A 154     -18.891  -4.765  42.132  1.00  0.00           H  
ATOM   2437  HB3 LYS A 154     -17.655  -6.915  42.290  1.00  0.00           H  
ATOM   2438  HB2 LYS A 154     -16.186  -6.145  41.740  1.00  0.00           H  
ATOM   2439  HG3 LYS A 154     -17.108  -5.724  39.545  1.00  0.00           H  
ATOM   2440  HG2 LYS A 154     -18.730  -6.097  40.062  1.00  0.00           H  
ATOM   2441  HD3 LYS A 154     -18.117  -8.471  40.400  1.00  0.00           H  
ATOM   2442  HD2 LYS A 154     -16.453  -8.137  40.005  1.00  0.00           H  
ATOM   2443  HE3 LYS A 154     -17.153  -7.441  37.680  1.00  0.00           H  
ATOM   2444  HE2 LYS A 154     -18.826  -7.779  38.091  1.00  0.00           H  
ATOM   2445  HZ1 LYS A 154     -16.643  -9.740  38.105  1.00  0.00           H  
ATOM   2446  HZ2 LYS A 154     -18.215 -10.055  38.487  1.00  0.00           H  
ATOM   2447  HZ3 LYS A 154     -17.816  -9.597  36.954  1.00  0.00           H  
ATOM   2448  N   PHE A 155     -18.173  -5.254  44.561  1.00  4.86           N  
ATOM   2449  CA  PHE A 155     -18.094  -5.078  46.010  1.00  5.45           C  
ATOM   2450  C   PHE A 155     -17.809  -6.407  46.721  1.00  5.75           C  
ATOM   2451  O   PHE A 155     -18.250  -7.461  46.262  1.00  5.84           O  
ATOM   2452  CB  PHE A 155     -19.410  -4.456  46.520  1.00  5.27           C  
ATOM   2453  CG  PHE A 155     -19.633  -2.999  46.142  1.00  4.68           C  
ATOM   2454  CD1 PHE A 155     -20.090  -2.654  44.852  1.00  4.92           C  
ATOM   2455  CD2 PHE A 155     -19.258  -1.969  47.029  1.00  5.57           C  
ATOM   2456  CE1 PHE A 155     -20.234  -1.321  44.496  1.00  5.59           C  
ATOM   2457  CE2 PHE A 155     -19.421  -0.639  46.658  1.00  5.68           C  
ATOM   2458  CZ  PHE A 155     -19.908  -0.317  45.398  1.00  5.58           C  
ATOM   2459  H   PHE A 155     -18.878  -5.899  44.233  1.00  0.00           H  
ATOM   2460  HA  PHE A 155     -17.282  -4.397  46.262  1.00  0.00           H  
ATOM   2461  HB3 PHE A 155     -19.460  -4.527  47.607  1.00  0.00           H  
ATOM   2462  HB2 PHE A 155     -20.252  -5.039  46.146  1.00  0.00           H  
ATOM   2463  HD1 PHE A 155     -20.334  -3.423  44.135  1.00  0.00           H  
ATOM   2464  HD2 PHE A 155     -18.862  -2.211  48.003  1.00  0.00           H  
ATOM   2465  HE1 PHE A 155     -20.595  -1.072  43.511  1.00  0.00           H  
ATOM   2466  HE2 PHE A 155     -19.156   0.150  47.346  1.00  0.00           H  
ATOM   2467  HZ  PHE A 155     -20.022   0.719  45.114  1.00  0.00           H  
ATOM   2468  N   MET A 156     -17.104  -6.308  47.858  1.00  5.67           N  
ATOM   2469  CA  MET A 156     -16.808  -7.394  48.787  1.00  6.57           C  
ATOM   2470  C   MET A 156     -17.030  -6.913  50.228  1.00  6.53           C  
ATOM   2471  O   MET A 156     -16.780  -5.745  50.527  1.00  5.98           O  
ATOM   2472  CB  MET A 156     -15.334  -7.831  48.645  1.00  7.06           C  
ATOM   2473  CG  MET A 156     -15.011  -8.646  47.385  1.00  8.69           C  
ATOM   2474  SD  MET A 156     -13.253  -8.629  46.932  1.00 11.85           S  
ATOM   2475  CE  MET A 156     -12.559  -9.603  48.290  1.00 10.60           C  
ATOM   2476  H   MET A 156     -16.762  -5.398  48.142  1.00  0.00           H  
ATOM   2477  HA  MET A 156     -17.466  -8.238  48.585  1.00  0.00           H  
ATOM   2478  HB3 MET A 156     -15.065  -8.450  49.502  1.00  0.00           H  
ATOM   2479  HB2 MET A 156     -14.687  -6.957  48.701  1.00  0.00           H  
ATOM   2480  HG3 MET A 156     -15.574  -8.270  46.535  1.00  0.00           H  
ATOM   2481  HG2 MET A 156     -15.326  -9.680  47.521  1.00  0.00           H  
ATOM   2482  HE1 MET A 156     -11.472  -9.569  48.244  1.00  0.00           H  
ATOM   2483  HE2 MET A 156     -12.867  -9.210  49.258  1.00  0.00           H  
ATOM   2484  HE3 MET A 156     -12.882 -10.641  48.212  1.00  0.00           H  
ATOM   2485  N   LYS A 157     -17.391  -7.859  51.109  1.00  5.99           N  
ATOM   2486  CA  LYS A 157     -17.162  -7.747  52.547  1.00  6.66           C  
ATOM   2487  C   LYS A 157     -15.743  -8.263  52.825  1.00  5.83           C  
ATOM   2488  O   LYS A 157     -15.394  -9.354  52.369  1.00  5.93           O  
ATOM   2489  CB  LYS A 157     -18.220  -8.553  53.328  1.00  6.35           C  
ATOM   2490  CG  LYS A 157     -18.140  -8.324  54.852  1.00  7.56           C  
ATOM   2491  CD  LYS A 157     -19.221  -9.055  55.662  1.00 10.00           C  
ATOM   2492  CE  LYS A 157     -18.996 -10.571  55.756  1.00 13.12           C  
ATOM   2493  NZ  LYS A 157     -19.993 -11.204  56.634  1.00 13.71           N1+
ATOM   2494  H   LYS A 157     -17.577  -8.795  50.769  1.00  0.00           H  
ATOM   2495  HA  LYS A 157     -17.233  -6.703  52.854  1.00  0.00           H  
ATOM   2496  HB3 LYS A 157     -18.121  -9.614  53.101  1.00  0.00           H  
ATOM   2497  HB2 LYS A 157     -19.212  -8.262  52.983  1.00  0.00           H  
ATOM   2498  HG3 LYS A 157     -18.226  -7.255  55.050  1.00  0.00           H  
ATOM   2499  HG2 LYS A 157     -17.160  -8.615  55.231  1.00  0.00           H  
ATOM   2500  HD3 LYS A 157     -20.198  -8.856  55.219  1.00  0.00           H  
ATOM   2501  HD2 LYS A 157     -19.255  -8.626  56.665  1.00  0.00           H  
ATOM   2502  HE3 LYS A 157     -18.009 -10.777  56.166  1.00  0.00           H  
ATOM   2503  HE2 LYS A 157     -19.043 -11.035  54.771  1.00  0.00           H  
ATOM   2504  HZ1 LYS A 157     -19.926 -10.804  57.560  1.00  0.00           H  
ATOM   2505  HZ2 LYS A 157     -20.920 -11.046  56.266  1.00  0.00           H  
ATOM   2506  HZ3 LYS A 157     -19.814 -12.197  56.687  1.00  0.00           H  
ATOM   2507  N   VAL A 158     -14.954  -7.464  53.556  1.00  5.78           N  
ATOM   2508  CA  VAL A 158     -13.544  -7.730  53.838  1.00  6.35           C  
ATOM   2509  C   VAL A 158     -13.315  -8.983  54.707  1.00  6.55           C  
ATOM   2510  O   VAL A 158     -12.376  -9.733  54.438  1.00  6.89           O  
ATOM   2511  CB  VAL A 158     -12.863  -6.495  54.491  1.00  5.68           C  
ATOM   2512  CG1 VAL A 158     -11.476  -6.747  55.110  1.00  7.02           C  
ATOM   2513  CG2 VAL A 158     -12.771  -5.337  53.481  1.00  6.89           C  
ATOM   2514  H   VAL A 158     -15.326  -6.599  53.927  1.00  0.00           H  
ATOM   2515  HA  VAL A 158     -13.074  -7.904  52.872  1.00  0.00           H  
ATOM   2516  HB  VAL A 158     -13.502  -6.163  55.307  1.00  0.00           H  
ATOM   2517 HG11 VAL A 158     -11.052  -5.817  55.487  1.00  0.00           H  
ATOM   2518 HG12 VAL A 158     -11.518  -7.430  55.958  1.00  0.00           H  
ATOM   2519 HG13 VAL A 158     -10.791  -7.170  54.375  1.00  0.00           H  
ATOM   2520 HG21 VAL A 158     -12.385  -4.429  53.941  1.00  0.00           H  
ATOM   2521 HG22 VAL A 158     -12.108  -5.586  52.654  1.00  0.00           H  
ATOM   2522 HG23 VAL A 158     -13.745  -5.095  53.059  1.00  0.00           H  
ATOM   2523  N   ASP A 159     -14.192  -9.199  55.703  1.00  7.86           N  
ATOM   2524  CA  ASP A 159     -14.179 -10.373  56.571  1.00  9.62           C  
ATOM   2525  C   ASP A 159     -14.594 -11.620  55.762  1.00  9.58           C  
ATOM   2526  O   ASP A 159     -15.727 -11.691  55.285  1.00 10.68           O  
ATOM   2527  CB  ASP A 159     -15.075 -10.155  57.814  1.00 10.21           C  
ATOM   2528  CG  ASP A 159     -14.950 -11.242  58.890  1.00 14.41           C  
ATOM   2529  OD1 ASP A 159     -13.890 -11.905  58.938  1.00 16.70           O  
ATOM   2530  OD2 ASP A 159     -15.894 -11.330  59.704  1.00 21.15           O1-
ATOM   2531  H   ASP A 159     -14.941  -8.538  55.857  1.00  0.00           H  
ATOM   2532  HA  ASP A 159     -13.148 -10.498  56.914  1.00  0.00           H  
ATOM   2533  HB3 ASP A 159     -16.117 -10.106  57.494  1.00  0.00           H  
ATOM   2534  HB2 ASP A 159     -14.836  -9.196  58.273  1.00  0.00           H  
ATOM   2535  N   GLY A 160     -13.643 -12.554  55.599  1.00  9.86           N  
ATOM   2536  CA  GLY A 160     -13.807 -13.784  54.823  1.00  9.85           C  
ATOM   2537  C   GLY A 160     -13.697 -13.572  53.300  1.00 10.20           C  
ATOM   2538  O   GLY A 160     -13.850 -14.549  52.568  1.00 10.61           O  
ATOM   2539  H   GLY A 160     -12.744 -12.411  56.037  1.00  0.00           H  
ATOM   2540  HA3 GLY A 160     -14.767 -14.246  55.055  1.00  0.00           H  
ATOM   2541  HA2 GLY A 160     -13.036 -14.490  55.133  1.00  0.00           H  
ATOM   2542  N   ALA A 161     -13.445 -12.333  52.827  1.00  9.69           N  
ATOM   2543  CA  ALA A 161     -13.295 -11.927  51.419  1.00  9.32           C  
ATOM   2544  C   ALA A 161     -14.508 -12.290  50.531  1.00  9.41           C  
ATOM   2545  O   ALA A 161     -14.334 -12.713  49.388  1.00 10.08           O  
ATOM   2546  CB  ALA A 161     -11.957 -12.455  50.861  1.00  9.90           C  
ATOM   2547  H   ALA A 161     -13.333 -11.583  53.496  1.00  0.00           H  
ATOM   2548  HA  ALA A 161     -13.239 -10.838  51.424  1.00  0.00           H  
ATOM   2549  HB1 ALA A 161     -11.756 -12.064  49.864  1.00  0.00           H  
ATOM   2550  HB2 ALA A 161     -11.124 -12.151  51.496  1.00  0.00           H  
ATOM   2551  HB3 ALA A 161     -11.945 -13.543  50.797  1.00  0.00           H  
ATOM   2552  N   LYS A 162     -15.718 -12.145  51.098  1.00  8.97           N  
ATOM   2553  CA  LYS A 162     -16.987 -12.550  50.496  1.00  9.29           C  
ATOM   2554  C   LYS A 162     -17.433 -11.551  49.419  1.00  9.14           C  
ATOM   2555  O   LYS A 162     -17.655 -10.389  49.752  1.00  8.76           O  
ATOM   2556  CB  LYS A 162     -18.065 -12.634  51.604  1.00  9.98           C  
ATOM   2557  CG  LYS A 162     -17.749 -13.577  52.779  1.00 12.91           C  
ATOM   2558  CD  LYS A 162     -17.594 -15.050  52.375  1.00 15.63           C  
ATOM   2559  CE  LYS A 162     -17.424 -15.970  53.590  1.00 16.67           C  
ATOM   2560  NZ  LYS A 162     -17.306 -17.379  53.182  1.00 19.77           N1+
ATOM   2561  H   LYS A 162     -15.775 -11.757  52.028  1.00  0.00           H  
ATOM   2562  HA  LYS A 162     -16.866 -13.533  50.038  1.00  0.00           H  
ATOM   2563  HB3 LYS A 162     -19.016 -12.934  51.159  1.00  0.00           H  
ATOM   2564  HB2 LYS A 162     -18.236 -11.640  52.019  1.00  0.00           H  
ATOM   2565  HG3 LYS A 162     -18.552 -13.491  53.512  1.00  0.00           H  
ATOM   2566  HG2 LYS A 162     -16.847 -13.243  53.293  1.00  0.00           H  
ATOM   2567  HD3 LYS A 162     -16.725 -15.158  51.724  1.00  0.00           H  
ATOM   2568  HD2 LYS A 162     -18.461 -15.361  51.790  1.00  0.00           H  
ATOM   2569  HE3 LYS A 162     -18.277 -15.872  54.263  1.00  0.00           H  
ATOM   2570  HE2 LYS A 162     -16.534 -15.692  54.154  1.00  0.00           H  
ATOM   2571  HZ1 LYS A 162     -16.501 -17.490  52.581  1.00  0.00           H  
ATOM   2572  HZ2 LYS A 162     -17.196 -17.961  54.000  1.00  0.00           H  
ATOM   2573  HZ3 LYS A 162     -18.139 -17.658  52.682  1.00  0.00           H  
ATOM   2574  N   GLU A 163     -17.606 -12.025  48.174  1.00  9.31           N  
ATOM   2575  CA  GLU A 163     -18.183 -11.257  47.063  1.00  9.54           C  
ATOM   2576  C   GLU A 163     -19.662 -10.920  47.327  1.00  8.64           C  
ATOM   2577  O   GLU A 163     -20.418 -11.805  47.732  1.00 10.20           O  
ATOM   2578  CB  GLU A 163     -18.062 -12.072  45.754  1.00  0.00           C  
ATOM   2579  CG  GLU A 163     -16.623 -12.354  45.270  1.00  0.00           C  
ATOM   2580  CD  GLU A 163     -15.831 -11.125  44.806  1.00  0.00           C  
ATOM   2581  OE1 GLU A 163     -16.452 -10.068  44.553  1.00  0.00           O  
ATOM   2582  OE2 GLU A 163     -14.597 -11.273  44.688  1.00  0.00           O1-
ATOM   2583  H   GLU A 163     -17.390 -12.991  47.974  1.00  0.00           H  
ATOM   2584  HA  GLU A 163     -17.628 -10.323  46.965  1.00  0.00           H  
ATOM   2585  HB2 GLU A 163     -18.568 -13.030  45.884  1.00  0.00           H  
ATOM   2586  HB3 GLU A 163     -18.612 -11.568  44.957  1.00  0.00           H  
ATOM   2587  HG2 GLU A 163     -16.055 -12.859  46.052  1.00  0.00           H  
ATOM   2588  HG3 GLU A 163     -16.662 -13.047  44.428  1.00  0.00           H  
ATOM   2589  N   LEU A 164     -20.041  -9.657  47.075  1.00  7.07           N  
ATOM   2590  CA  LEU A 164     -21.413  -9.160  47.213  1.00  5.98           C  
ATOM   2591  C   LEU A 164     -22.113  -9.121  45.834  1.00  6.20           C  
ATOM   2592  O   LEU A 164     -21.416  -9.058  44.818  1.00  6.27           O  
ATOM   2593  CB  LEU A 164     -21.397  -7.748  47.845  1.00  6.23           C  
ATOM   2594  CG  LEU A 164     -20.724  -7.645  49.233  1.00  7.02           C  
ATOM   2595  CD1 LEU A 164     -20.736  -6.183  49.729  1.00  8.40           C  
ATOM   2596  CD2 LEU A 164     -21.320  -8.618  50.273  1.00  8.68           C  
ATOM   2597  H   LEU A 164     -19.364  -8.992  46.720  1.00  0.00           H  
ATOM   2598  HA  LEU A 164     -21.945  -9.838  47.875  1.00  0.00           H  
ATOM   2599  HB3 LEU A 164     -22.420  -7.381  47.932  1.00  0.00           H  
ATOM   2600  HB2 LEU A 164     -20.898  -7.062  47.160  1.00  0.00           H  
ATOM   2601  HG  LEU A 164     -19.679  -7.920  49.110  1.00  0.00           H  
ATOM   2602 HD11 LEU A 164     -19.723  -5.813  49.877  1.00  0.00           H  
ATOM   2603 HD12 LEU A 164     -21.214  -5.518  49.010  1.00  0.00           H  
ATOM   2604 HD13 LEU A 164     -21.271  -6.056  50.670  1.00  0.00           H  
ATOM   2605 HD21 LEU A 164     -21.396  -8.177  51.266  1.00  0.00           H  
ATOM   2606 HD22 LEU A 164     -22.319  -8.952  49.993  1.00  0.00           H  
ATOM   2607 HD23 LEU A 164     -20.690  -9.504  50.369  1.00  0.00           H  
ATOM   2608  N   PRO A 165     -23.470  -9.117  45.803  1.00  6.82           N  
ATOM   2609  CA  PRO A 165     -24.240  -9.030  44.540  1.00  7.20           C  
ATOM   2610  C   PRO A 165     -24.085  -7.723  43.738  1.00  7.01           C  
ATOM   2611  O   PRO A 165     -24.363  -7.732  42.539  1.00  8.17           O  
ATOM   2612  CB  PRO A 165     -25.707  -9.216  44.974  1.00  7.91           C  
ATOM   2613  CG  PRO A 165     -25.641  -9.859  46.346  1.00  8.80           C  
ATOM   2614  CD  PRO A 165     -24.379  -9.258  46.944  1.00  7.32           C  
ATOM   2615  HA  PRO A 165     -23.940  -9.872  43.913  1.00  0.00           H  
ATOM   2616  HB3 PRO A 165     -26.281  -9.816  44.267  1.00  0.00           H  
ATOM   2617  HB2 PRO A 165     -26.212  -8.252  45.065  1.00  0.00           H  
ATOM   2618  HG3 PRO A 165     -25.512 -10.936  46.235  1.00  0.00           H  
ATOM   2619  HG2 PRO A 165     -26.532  -9.686  46.950  1.00  0.00           H  
ATOM   2620  HD2 PRO A 165     -24.583  -8.269  47.356  1.00  0.00           H  
ATOM   2621  HD3 PRO A 165     -24.023  -9.898  47.748  1.00  0.00           H  
ATOM   2622  N   ASP A 166     -23.693  -6.633  44.418  1.00  6.36           N  
ATOM   2623  CA  ASP A 166     -23.592  -5.272  43.890  1.00  6.16           C  
ATOM   2624  C   ASP A 166     -22.579  -5.143  42.741  1.00  5.99           C  
ATOM   2625  O   ASP A 166     -21.418  -5.523  42.904  1.00  6.64           O  
ATOM   2626  CB  ASP A 166     -23.267  -4.220  44.975  1.00  5.66           C  
ATOM   2627  CG  ASP A 166     -24.122  -4.278  46.243  1.00  7.20           C  
ATOM   2628  OD1 ASP A 166     -24.109  -5.327  46.924  1.00  8.02           O  
ATOM   2629  OD2 ASP A 166     -24.706  -3.221  46.561  1.00  7.15           O1-
ATOM   2630  H   ASP A 166     -23.529  -6.709  45.413  1.00  0.00           H  
ATOM   2631  HA  ASP A 166     -24.582  -5.029  43.498  1.00  0.00           H  
ATOM   2632  HB3 ASP A 166     -23.354  -3.225  44.537  1.00  0.00           H  
ATOM   2633  HB2 ASP A 166     -22.232  -4.301  45.295  1.00  0.00           H  
ATOM   2634  N   VAL A 167     -23.053  -4.581  41.618  1.00  6.15           N  
ATOM   2635  CA  VAL A 167     -22.264  -4.289  40.423  1.00  6.35           C  
ATOM   2636  C   VAL A 167     -22.729  -2.934  39.853  1.00  6.43           C  
ATOM   2637  O   VAL A 167     -23.937  -2.704  39.760  1.00  7.01           O  
ATOM   2638  CB  VAL A 167     -22.431  -5.384  39.323  1.00  6.97           C  
ATOM   2639  CG1 VAL A 167     -21.688  -5.060  38.011  1.00  8.81           C  
ATOM   2640  CG2 VAL A 167     -21.986  -6.776  39.810  1.00  8.88           C  
ATOM   2641  H   VAL A 167     -24.021  -4.298  41.574  1.00  0.00           H  
ATOM   2642  HA  VAL A 167     -21.213  -4.220  40.697  1.00  0.00           H  
ATOM   2643  HB  VAL A 167     -23.492  -5.464  39.076  1.00  0.00           H  
ATOM   2644 HG11 VAL A 167     -21.756  -5.883  37.300  1.00  0.00           H  
ATOM   2645 HG12 VAL A 167     -22.090  -4.182  37.508  1.00  0.00           H  
ATOM   2646 HG13 VAL A 167     -20.633  -4.880  38.212  1.00  0.00           H  
ATOM   2647 HG21 VAL A 167     -22.049  -7.517  39.013  1.00  0.00           H  
ATOM   2648 HG22 VAL A 167     -20.957  -6.762  40.170  1.00  0.00           H  
ATOM   2649 HG23 VAL A 167     -22.614  -7.137  40.623  1.00  0.00           H  
ATOM   2650  N   LEU A 168     -21.766  -2.082  39.462  1.00  5.91           N  
ATOM   2651  CA  LEU A 168     -22.008  -0.794  38.809  1.00  5.78           C  
ATOM   2652  C   LEU A 168     -21.308  -0.792  37.445  1.00  6.23           C  
ATOM   2653  O   LEU A 168     -20.098  -1.004  37.389  1.00  5.73           O  
ATOM   2654  CB  LEU A 168     -21.473   0.378  39.667  1.00  5.26           C  
ATOM   2655  CG  LEU A 168     -21.973   0.432  41.127  1.00  5.52           C  
ATOM   2656  CD1 LEU A 168     -21.202   1.503  41.927  1.00  4.88           C  
ATOM   2657  CD2 LEU A 168     -23.501   0.620  41.207  1.00  8.67           C  
ATOM   2658  H   LEU A 168     -20.795  -2.341  39.582  1.00  0.00           H  
ATOM   2659  HA  LEU A 168     -23.076  -0.652  38.647  1.00  0.00           H  
ATOM   2660  HB3 LEU A 168     -21.722   1.319  39.174  1.00  0.00           H  
ATOM   2661  HB2 LEU A 168     -20.386   0.341  39.674  1.00  0.00           H  
ATOM   2662  HG  LEU A 168     -21.746  -0.524  41.599  1.00  0.00           H  
ATOM   2663 HD11 LEU A 168     -21.843   2.101  42.572  1.00  0.00           H  
ATOM   2664 HD12 LEU A 168     -20.446   1.047  42.564  1.00  0.00           H  
ATOM   2665 HD13 LEU A 168     -20.683   2.197  41.267  1.00  0.00           H  
ATOM   2666 HD21 LEU A 168     -23.980  -0.250  41.656  1.00  0.00           H  
ATOM   2667 HD22 LEU A 168     -23.786   1.490  41.793  1.00  0.00           H  
ATOM   2668 HD23 LEU A 168     -23.947   0.765  40.225  1.00  0.00           H  
ATOM   2669  N   GLU A 169     -22.081  -0.523  36.384  1.00  6.67           N  
ATOM   2670  CA  GLU A 169     -21.628  -0.448  34.994  1.00  8.37           C  
ATOM   2671  C   GLU A 169     -21.631   1.007  34.491  1.00  7.33           C  
ATOM   2672  O   GLU A 169     -22.156   1.897  35.161  1.00  6.27           O  
ATOM   2673  CB  GLU A 169     -22.549  -1.332  34.127  1.00  8.28           C  
ATOM   2674  CG  GLU A 169     -22.520  -2.822  34.533  1.00 11.72           C  
ATOM   2675  CD  GLU A 169     -23.390  -3.728  33.657  1.00 14.70           C  
ATOM   2676  OE1 GLU A 169     -23.945  -3.232  32.652  1.00 24.02           O  
ATOM   2677  OE2 GLU A 169     -23.479  -4.923  34.016  1.00 24.55           O1-
ATOM   2678  H   GLU A 169     -23.071  -0.360  36.524  1.00  0.00           H  
ATOM   2679  HA  GLU A 169     -20.607  -0.824  34.908  1.00  0.00           H  
ATOM   2680  HB3 GLU A 169     -22.255  -1.245  33.080  1.00  0.00           H  
ATOM   2681  HB2 GLU A 169     -23.574  -0.960  34.185  1.00  0.00           H  
ATOM   2682  HG3 GLU A 169     -22.860  -2.938  35.562  1.00  0.00           H  
ATOM   2683  HG2 GLU A 169     -21.496  -3.196  34.498  1.00  0.00           H  
ATOM   2684  N   ARG A 170     -21.012   1.218  33.314  1.00  7.44           N  
ATOM   2685  CA  ARG A 170     -20.824   2.514  32.639  1.00  7.73           C  
ATOM   2686  C   ARG A 170     -19.962   3.524  33.421  1.00  7.06           C  
ATOM   2687  O   ARG A 170     -20.066   4.730  33.194  1.00  7.04           O  
ATOM   2688  CB  ARG A 170     -22.166   3.127  32.180  1.00  9.05           C  
ATOM   2689  CG  ARG A 170     -22.912   2.259  31.155  1.00 13.21           C  
ATOM   2690  CD  ARG A 170     -23.951   3.054  30.349  1.00 18.14           C  
ATOM   2691  NE  ARG A 170     -23.317   4.079  29.505  1.00 19.58           N  
ATOM   2692  CZ  ARG A 170     -22.604   3.872  28.386  1.00 20.53           C  
ATOM   2693  NH1 ARG A 170     -22.423   2.642  27.891  1.00 19.37           N  
ATOM   2694  NH2 ARG A 170     -22.064   4.919  27.752  1.00 20.60           N1+
ATOM   2695  H   ARG A 170     -20.609   0.425  32.837  1.00  0.00           H  
ATOM   2696  HA  ARG A 170     -20.241   2.287  31.746  1.00  0.00           H  
ATOM   2697  HB3 ARG A 170     -21.950   4.085  31.708  1.00  0.00           H  
ATOM   2698  HB2 ARG A 170     -22.814   3.355  33.027  1.00  0.00           H  
ATOM   2699  HG3 ARG A 170     -23.330   1.347  31.582  1.00  0.00           H  
ATOM   2700  HG2 ARG A 170     -22.155   1.926  30.447  1.00  0.00           H  
ATOM   2701  HD3 ARG A 170     -24.542   3.637  31.056  1.00  0.00           H  
ATOM   2702  HD2 ARG A 170     -24.657   2.417  29.817  1.00  0.00           H  
ATOM   2703  HE  ARG A 170     -23.375   5.024  29.864  1.00  0.00           H  
ATOM   2704 HH12 ARG A 170     -21.847   2.495  27.068  1.00  0.00           H  
ATOM   2705 HH11 ARG A 170     -22.836   1.846  28.353  1.00  0.00           H  
ATOM   2706 HH22 ARG A 170     -21.505   4.784  26.922  1.00  0.00           H  
ATOM   2707 HH21 ARG A 170     -22.270   5.860  28.062  1.00  0.00           H  
ATOM   2708  N   VAL A 171     -19.100   3.006  34.304  1.00  5.52           N  
ATOM   2709  CA  VAL A 171     -18.165   3.784  35.101  1.00  5.30           C  
ATOM   2710  C   VAL A 171     -16.904   4.059  34.259  1.00  5.62           C  
ATOM   2711  O   VAL A 171     -16.370   3.134  33.650  1.00  5.57           O  
ATOM   2712  CB  VAL A 171     -17.784   2.990  36.383  1.00  4.46           C  
ATOM   2713  CG1 VAL A 171     -16.773   3.705  37.293  1.00  6.05           C  
ATOM   2714  CG2 VAL A 171     -19.039   2.619  37.197  1.00  5.81           C  
ATOM   2715  H   VAL A 171     -19.052   2.004  34.423  1.00  0.00           H  
ATOM   2716  HA  VAL A 171     -18.626   4.729  35.391  1.00  0.00           H  
ATOM   2717  HB  VAL A 171     -17.314   2.056  36.084  1.00  0.00           H  
ATOM   2718 HG11 VAL A 171     -16.442   3.050  38.096  1.00  0.00           H  
ATOM   2719 HG12 VAL A 171     -15.874   4.025  36.768  1.00  0.00           H  
ATOM   2720 HG13 VAL A 171     -17.233   4.579  37.749  1.00  0.00           H  
ATOM   2721 HG21 VAL A 171     -18.787   2.189  38.165  1.00  0.00           H  
ATOM   2722 HG22 VAL A 171     -19.662   3.495  37.374  1.00  0.00           H  
ATOM   2723 HG23 VAL A 171     -19.651   1.883  36.676  1.00  0.00           H  
ATOM   2724  N   LYS A 172     -16.451   5.320  34.243  1.00  5.27           N  
ATOM   2725  CA  LYS A 172     -15.190   5.736  33.629  1.00  6.28           C  
ATOM   2726  C   LYS A 172     -14.776   7.073  34.261  1.00  5.43           C  
ATOM   2727  O   LYS A 172     -15.626   7.951  34.421  1.00  4.82           O  
ATOM   2728  CB  LYS A 172     -15.300   5.809  32.080  1.00  6.80           C  
ATOM   2729  CG  LYS A 172     -13.953   6.110  31.392  1.00  8.02           C  
ATOM   2730  CD  LYS A 172     -13.984   6.376  29.878  1.00 10.31           C  
ATOM   2731  CE  LYS A 172     -14.537   5.223  29.042  1.00 12.23           C  
ATOM   2732  NZ  LYS A 172     -14.205   5.377  27.615  1.00  8.87           N1+
ATOM   2733  H   LYS A 172     -16.950   6.040  34.747  1.00  0.00           H  
ATOM   2734  HA  LYS A 172     -14.432   4.993  33.887  1.00  0.00           H  
ATOM   2735  HB3 LYS A 172     -16.032   6.562  31.796  1.00  0.00           H  
ATOM   2736  HB2 LYS A 172     -15.678   4.863  31.691  1.00  0.00           H  
ATOM   2737  HG3 LYS A 172     -13.274   5.286  31.586  1.00  0.00           H  
ATOM   2738  HG2 LYS A 172     -13.487   6.969  31.859  1.00  0.00           H  
ATOM   2739  HD3 LYS A 172     -12.968   6.589  29.547  1.00  0.00           H  
ATOM   2740  HD2 LYS A 172     -14.562   7.280  29.681  1.00  0.00           H  
ATOM   2741  HE3 LYS A 172     -15.617   5.187  29.164  1.00  0.00           H  
ATOM   2742  HE2 LYS A 172     -14.129   4.272  29.381  1.00  0.00           H  
ATOM   2743  HZ1 LYS A 172     -14.536   6.268  27.271  1.00  0.00           H  
ATOM   2744  HZ2 LYS A 172     -13.202   5.319  27.497  1.00  0.00           H  
ATOM   2745  HZ3 LYS A 172     -14.630   4.623  27.091  1.00  0.00           H  
ATOM   2746  N   PHE A 173     -13.476   7.194  34.592  1.00  5.08           N  
ATOM   2747  CA  PHE A 173     -12.811   8.373  35.180  1.00  5.24           C  
ATOM   2748  C   PHE A 173     -13.456   8.794  36.515  1.00  4.84           C  
ATOM   2749  O   PHE A 173     -13.767   9.970  36.718  1.00  4.76           O  
ATOM   2750  CB  PHE A 173     -12.768   9.536  34.162  1.00  5.64           C  
ATOM   2751  CG  PHE A 173     -12.207   9.181  32.798  1.00  5.72           C  
ATOM   2752  CD1 PHE A 173     -10.963   8.524  32.668  1.00  6.37           C  
ATOM   2753  CD2 PHE A 173     -12.904   9.571  31.636  1.00  7.77           C  
ATOM   2754  CE1 PHE A 173     -10.460   8.240  31.406  1.00  8.27           C  
ATOM   2755  CE2 PHE A 173     -12.394   9.255  30.387  1.00  7.60           C  
ATOM   2756  CZ  PHE A 173     -11.175   8.598  30.270  1.00  7.64           C  
ATOM   2757  H   PHE A 173     -12.863   6.415  34.402  1.00  0.00           H  
ATOM   2758  HA  PHE A 173     -11.789   8.074  35.413  1.00  0.00           H  
ATOM   2759  HB3 PHE A 173     -12.179  10.363  34.560  1.00  0.00           H  
ATOM   2760  HB2 PHE A 173     -13.776   9.926  34.019  1.00  0.00           H  
ATOM   2761  HD1 PHE A 173     -10.395   8.244  33.542  1.00  0.00           H  
ATOM   2762  HD2 PHE A 173     -13.848  10.089  31.710  1.00  0.00           H  
ATOM   2763  HE1 PHE A 173      -9.511   7.734  31.306  1.00  0.00           H  
ATOM   2764  HE2 PHE A 173     -12.961   9.516  29.507  1.00  0.00           H  
ATOM   2765  HZ  PHE A 173     -10.783   8.358  29.292  1.00  0.00           H  
ATOM   2766  N   SER A 174     -13.708   7.788  37.362  1.00  4.32           N  
ATOM   2767  CA  SER A 174     -14.628   7.868  38.486  1.00  3.86           C  
ATOM   2768  C   SER A 174     -13.905   7.985  39.828  1.00  4.25           C  
ATOM   2769  O   SER A 174     -12.868   7.353  40.033  1.00  5.38           O  
ATOM   2770  CB  SER A 174     -15.501   6.600  38.428  1.00  4.49           C  
ATOM   2771  OG  SER A 174     -16.439   6.514  39.479  1.00  4.66           O  
ATOM   2772  H   SER A 174     -13.380   6.861  37.133  1.00  0.00           H  
ATOM   2773  HA  SER A 174     -15.266   8.744  38.371  1.00  0.00           H  
ATOM   2774  HB3 SER A 174     -14.879   5.704  38.455  1.00  0.00           H  
ATOM   2775  HB2 SER A 174     -16.049   6.580  37.484  1.00  0.00           H  
ATOM   2776  HG  SER A 174     -15.967   6.412  40.313  1.00  0.00           H  
ATOM   2777  N   CYS A 175     -14.548   8.727  40.744  1.00  4.42           N  
ATOM   2778  CA  CYS A 175     -14.272   8.697  42.177  1.00  4.53           C  
ATOM   2779  C   CYS A 175     -14.787   7.387  42.807  1.00  4.38           C  
ATOM   2780  O   CYS A 175     -15.675   6.736  42.254  1.00  4.49           O  
ATOM   2781  CB  CYS A 175     -14.860   9.947  42.872  1.00  4.46           C  
ATOM   2782  SG  CYS A 175     -16.679   9.942  42.993  1.00  5.50           S  
ATOM   2783  H   CYS A 175     -15.388   9.222  40.475  1.00  0.00           H  
ATOM   2784  HA  CYS A 175     -13.188   8.728  42.306  1.00  0.00           H  
ATOM   2785  HB3 CYS A 175     -14.540  10.856  42.361  1.00  0.00           H  
ATOM   2786  HB2 CYS A 175     -14.462  10.008  43.884  1.00  0.00           H  
ATOM   2787  HG  CYS A 175     -16.763   8.906  43.832  1.00  0.00           H  
ATOM   2788  N   MET A 176     -14.235   7.043  43.976  1.00  4.93           N  
ATOM   2789  CA  MET A 176     -14.738   5.986  44.847  1.00  5.52           C  
ATOM   2790  C   MET A 176     -14.561   6.501  46.275  1.00  5.83           C  
ATOM   2791  O   MET A 176     -13.430   6.551  46.760  1.00  7.51           O  
ATOM   2792  CB  MET A 176     -14.015   4.641  44.598  1.00  5.66           C  
ATOM   2793  CG  MET A 176     -14.194   4.073  43.183  1.00  6.59           C  
ATOM   2794  SD  MET A 176     -13.663   2.352  42.997  1.00  9.93           S  
ATOM   2795  CE  MET A 176     -13.393   2.331  41.206  1.00  9.90           C  
ATOM   2796  H   MET A 176     -13.494   7.608  44.365  1.00  0.00           H  
ATOM   2797  HA  MET A 176     -15.804   5.832  44.673  1.00  0.00           H  
ATOM   2798  HB3 MET A 176     -14.377   3.902  45.311  1.00  0.00           H  
ATOM   2799  HB2 MET A 176     -12.947   4.751  44.791  1.00  0.00           H  
ATOM   2800  HG3 MET A 176     -13.632   4.683  42.475  1.00  0.00           H  
ATOM   2801  HG2 MET A 176     -15.241   4.129  42.886  1.00  0.00           H  
ATOM   2802  HE1 MET A 176     -13.121   1.330  40.880  1.00  0.00           H  
ATOM   2803  HE2 MET A 176     -14.294   2.639  40.676  1.00  0.00           H  
ATOM   2804  HE3 MET A 176     -12.584   3.009  40.936  1.00  0.00           H  
ATOM   2805  N   ALA A 177     -15.667   6.947  46.889  1.00  5.31           N  
ATOM   2806  CA  ALA A 177     -15.651   7.620  48.184  1.00  5.17           C  
ATOM   2807  C   ALA A 177     -16.866   7.195  49.008  1.00  4.52           C  
ATOM   2808  O   ALA A 177     -17.976   7.654  48.742  1.00  4.34           O  
ATOM   2809  CB  ALA A 177     -15.601   9.141  47.964  1.00  6.32           C  
ATOM   2810  H   ALA A 177     -16.561   6.895  46.419  1.00  0.00           H  
ATOM   2811  HA  ALA A 177     -14.759   7.337  48.746  1.00  0.00           H  
ATOM   2812  HB1 ALA A 177     -15.612   9.672  48.916  1.00  0.00           H  
ATOM   2813  HB2 ALA A 177     -14.687   9.427  47.442  1.00  0.00           H  
ATOM   2814  HB3 ALA A 177     -16.442   9.499  47.371  1.00  0.00           H  
ATOM   2815  N   TRP A 178     -16.623   6.314  49.992  1.00  4.34           N  
ATOM   2816  CA  TRP A 178     -17.622   5.861  50.957  1.00  4.22           C  
ATOM   2817  C   TRP A 178     -18.003   6.975  51.937  1.00  5.19           C  
ATOM   2818  O   TRP A 178     -17.117   7.640  52.474  1.00  5.20           O  
ATOM   2819  CB  TRP A 178     -17.104   4.638  51.735  1.00  4.65           C  
ATOM   2820  CG  TRP A 178     -16.964   3.356  50.970  1.00  5.52           C  
ATOM   2821  CD1 TRP A 178     -15.946   3.041  50.139  1.00  6.38           C  
ATOM   2822  CD2 TRP A 178     -17.864   2.205  50.953  1.00  5.13           C  
ATOM   2823  NE1 TRP A 178     -16.124   1.764  49.652  1.00  5.12           N  
ATOM   2824  CE2 TRP A 178     -17.288   1.195  50.122  1.00  4.64           C  
ATOM   2825  CE3 TRP A 178     -19.098   1.895  51.575  1.00  6.12           C  
ATOM   2826  CZ2 TRP A 178     -17.894  -0.058  49.931  1.00  5.22           C  
ATOM   2827  CZ3 TRP A 178     -19.725   0.647  51.377  1.00  6.65           C  
ATOM   2828  CH2 TRP A 178     -19.123  -0.329  50.560  1.00  6.03           C  
ATOM   2829  H   TRP A 178     -15.682   5.981  50.143  1.00  0.00           H  
ATOM   2830  HA  TRP A 178     -18.518   5.554  50.424  1.00  0.00           H  
ATOM   2831  HB3 TRP A 178     -17.781   4.426  52.564  1.00  0.00           H  
ATOM   2832  HB2 TRP A 178     -16.142   4.869  52.196  1.00  0.00           H  
ATOM   2833  HD1 TRP A 178     -15.106   3.686  49.930  1.00  0.00           H  
ATOM   2834  HE1 TRP A 178     -15.450   1.318  49.042  1.00  0.00           H  
ATOM   2835  HE3 TRP A 178     -19.568   2.626  52.216  1.00  0.00           H  
ATOM   2836  HZ2 TRP A 178     -17.421  -0.802  49.307  1.00  0.00           H  
ATOM   2837  HZ3 TRP A 178     -20.667   0.437  51.862  1.00  0.00           H  
ATOM   2838  HH2 TRP A 178     -19.601  -1.286  50.416  1.00  0.00           H  
ATOM   2839  N   THR A 179     -19.313   7.092  52.200  1.00  4.51           N  
ATOM   2840  CA  THR A 179     -19.852   7.836  53.336  1.00  4.47           C  
ATOM   2841  C   THR A 179     -19.590   7.042  54.629  1.00  5.24           C  
ATOM   2842  O   THR A 179     -19.689   5.813  54.632  1.00  5.60           O  
ATOM   2843  CB  THR A 179     -21.372   8.076  53.170  1.00  4.53           C  
ATOM   2844  OG1 THR A 179     -22.085   6.875  52.936  1.00  5.11           O  
ATOM   2845  CG2 THR A 179     -21.676   9.057  52.033  1.00  4.75           C  
ATOM   2846  H   THR A 179     -19.975   6.494  51.724  1.00  0.00           H  
ATOM   2847  HA  THR A 179     -19.356   8.803  53.403  1.00  0.00           H  
ATOM   2848  HB  THR A 179     -21.771   8.502  54.092  1.00  0.00           H  
ATOM   2849  HG1 THR A 179     -22.260   6.464  53.795  1.00  0.00           H  
ATOM   2850 HG21 THR A 179     -22.749   9.160  51.886  1.00  0.00           H  
ATOM   2851 HG22 THR A 179     -21.276  10.045  52.263  1.00  0.00           H  
ATOM   2852 HG23 THR A 179     -21.235   8.732  51.091  1.00  0.00           H  
ATOM   2853  N   HIS A 180     -19.209   7.776  55.686  1.00  5.87           N  
ATOM   2854  CA  HIS A 180     -18.670   7.239  56.941  1.00  6.10           C  
ATOM   2855  C   HIS A 180     -19.677   6.462  57.815  1.00  6.58           C  
ATOM   2856  O   HIS A 180     -19.242   5.800  58.757  1.00  7.41           O  
ATOM   2857  CB  HIS A 180     -17.973   8.373  57.727  1.00  6.49           C  
ATOM   2858  CG  HIS A 180     -16.666   8.881  57.150  1.00  6.67           C  
ATOM   2859  ND1 HIS A 180     -16.363   8.872  55.782  1.00  8.56           N  
ATOM   2860  CD2 HIS A 180     -15.595   9.429  57.828  1.00  7.69           C  
ATOM   2861  CE1 HIS A 180     -15.144   9.387  55.694  1.00  8.38           C  
ATOM   2862  NE2 HIS A 180     -14.646   9.748  56.875  1.00  9.04           N  
ATOM   2863  H   HIS A 180     -19.145   8.779  55.586  1.00  0.00           H  
ATOM   2864  HA  HIS A 180     -17.904   6.508  56.677  1.00  0.00           H  
ATOM   2865  HB3 HIS A 180     -17.757   8.044  58.745  1.00  0.00           H  
ATOM   2866  HB2 HIS A 180     -18.650   9.222  57.828  1.00  0.00           H  
ATOM   2867  HD2 HIS A 180     -15.436   9.615  58.880  1.00  0.00           H  
ATOM   2868  HE1 HIS A 180     -14.612   9.506  54.761  1.00  0.00           H  
ATOM   2869  HE2 HIS A 180     -13.737  10.158  57.043  1.00  0.00           H  
ATOM   2870  N   ASP A 181     -20.977   6.497  57.467  1.00  6.12           N  
ATOM   2871  CA  ASP A 181     -22.022   5.621  58.019  1.00  6.13           C  
ATOM   2872  C   ASP A 181     -21.900   4.158  57.526  1.00  6.36           C  
ATOM   2873  O   ASP A 181     -22.481   3.270  58.149  1.00  7.16           O  
ATOM   2874  CB  ASP A 181     -23.462   6.155  57.769  1.00  6.50           C  
ATOM   2875  CG  ASP A 181     -23.810   6.568  56.329  1.00  6.46           C  
ATOM   2876  OD1 ASP A 181     -23.058   6.192  55.403  1.00  5.82           O  
ATOM   2877  OD2 ASP A 181     -24.878   7.198  56.170  1.00  6.56           O1-
ATOM   2878  H   ASP A 181     -21.255   7.051  56.669  1.00  0.00           H  
ATOM   2879  HA  ASP A 181     -21.879   5.593  59.100  1.00  0.00           H  
ATOM   2880  HB3 ASP A 181     -23.597   7.034  58.400  1.00  0.00           H  
ATOM   2881  HB2 ASP A 181     -24.192   5.413  58.093  1.00  0.00           H  
ATOM   2882  N   GLY A 182     -21.172   3.941  56.415  1.00  5.82           N  
ATOM   2883  CA  GLY A 182     -20.977   2.648  55.762  1.00  6.11           C  
ATOM   2884  C   GLY A 182     -22.154   2.261  54.849  1.00  6.04           C  
ATOM   2885  O   GLY A 182     -22.153   1.145  54.330  1.00  6.21           O  
ATOM   2886  H   GLY A 182     -20.740   4.736  55.962  1.00  0.00           H  
ATOM   2887  HA3 GLY A 182     -20.820   1.866  56.508  1.00  0.00           H  
ATOM   2888  HA2 GLY A 182     -20.069   2.698  55.161  1.00  0.00           H  
ATOM   2889  N   LYS A 183     -23.151   3.147  54.657  1.00  5.15           N  
ATOM   2890  CA  LYS A 183     -24.379   2.875  53.905  1.00  6.00           C  
ATOM   2891  C   LYS A 183     -24.167   2.725  52.388  1.00  5.03           C  
ATOM   2892  O   LYS A 183     -24.890   1.945  51.769  1.00  5.34           O  
ATOM   2893  CB  LYS A 183     -25.432   3.958  54.238  1.00  6.07           C  
ATOM   2894  CG  LYS A 183     -26.788   3.779  53.526  1.00  7.36           C  
ATOM   2895  CD  LYS A 183     -27.861   4.756  54.018  1.00  7.95           C  
ATOM   2896  CE  LYS A 183     -29.200   4.547  53.296  1.00 10.39           C  
ATOM   2897  NZ  LYS A 183     -30.229   5.475  53.794  1.00 13.93           N1+
ATOM   2898  H   LYS A 183     -23.091   4.060  55.092  1.00  0.00           H  
ATOM   2899  HA  LYS A 183     -24.769   1.922  54.266  1.00  0.00           H  
ATOM   2900  HB3 LYS A 183     -25.036   4.945  53.994  1.00  0.00           H  
ATOM   2901  HB2 LYS A 183     -25.598   3.959  55.316  1.00  0.00           H  
ATOM   2902  HG3 LYS A 183     -27.136   2.754  53.664  1.00  0.00           H  
ATOM   2903  HG2 LYS A 183     -26.664   3.921  52.452  1.00  0.00           H  
ATOM   2904  HD3 LYS A 183     -27.514   5.779  53.865  1.00  0.00           H  
ATOM   2905  HD2 LYS A 183     -27.998   4.635  55.093  1.00  0.00           H  
ATOM   2906  HE3 LYS A 183     -29.553   3.525  53.440  1.00  0.00           H  
ATOM   2907  HE2 LYS A 183     -29.080   4.698  52.223  1.00  0.00           H  
ATOM   2908  HZ1 LYS A 183     -29.928   6.426  53.638  1.00  0.00           H  
ATOM   2909  HZ2 LYS A 183     -31.097   5.312  53.304  1.00  0.00           H  
ATOM   2910  HZ3 LYS A 183     -30.369   5.324  54.783  1.00  0.00           H  
ATOM   2911  N   GLY A 184     -23.211   3.471  51.815  1.00  5.06           N  
ATOM   2912  CA  GLY A 184     -23.033   3.504  50.371  1.00  4.62           C  
ATOM   2913  C   GLY A 184     -21.750   4.242  49.992  1.00  4.76           C  
ATOM   2914  O   GLY A 184     -20.947   4.619  50.848  1.00  4.80           O  
ATOM   2915  H   GLY A 184     -22.627   4.079  52.373  1.00  0.00           H  
ATOM   2916  HA3 GLY A 184     -23.887   4.017  49.927  1.00  0.00           H  
ATOM   2917  HA2 GLY A 184     -22.993   2.491  49.967  1.00  0.00           H  
ATOM   2918  N   MET A 185     -21.575   4.426  48.674  1.00  4.55           N  
ATOM   2919  CA  MET A 185     -20.378   4.989  48.060  1.00  3.93           C  
ATOM   2920  C   MET A 185     -20.742   5.881  46.866  1.00  4.03           C  
ATOM   2921  O   MET A 185     -21.522   5.464  46.008  1.00  3.94           O  
ATOM   2922  CB  MET A 185     -19.447   3.828  47.643  1.00  4.06           C  
ATOM   2923  CG  MET A 185     -18.030   4.267  47.249  1.00  5.58           C  
ATOM   2924  SD  MET A 185     -17.052   3.024  46.377  1.00  5.55           S  
ATOM   2925  CE  MET A 185     -17.741   3.175  44.711  1.00  8.27           C  
ATOM   2926  H   MET A 185     -22.290   4.107  48.033  1.00  0.00           H  
ATOM   2927  HA  MET A 185     -19.870   5.620  48.786  1.00  0.00           H  
ATOM   2928  HB3 MET A 185     -19.903   3.257  46.833  1.00  0.00           H  
ATOM   2929  HB2 MET A 185     -19.355   3.127  48.474  1.00  0.00           H  
ATOM   2930  HG3 MET A 185     -17.483   4.520  48.153  1.00  0.00           H  
ATOM   2931  HG2 MET A 185     -18.043   5.166  46.638  1.00  0.00           H  
ATOM   2932  HE1 MET A 185     -17.243   2.474  44.044  1.00  0.00           H  
ATOM   2933  HE2 MET A 185     -18.810   2.962  44.705  1.00  0.00           H  
ATOM   2934  HE3 MET A 185     -17.581   4.182  44.329  1.00  0.00           H  
ATOM   2935  N   PHE A 186     -20.109   7.066  46.811  1.00  3.65           N  
ATOM   2936  CA  PHE A 186     -20.120   7.962  45.656  1.00  4.33           C  
ATOM   2937  C   PHE A 186     -19.260   7.416  44.508  1.00  3.91           C  
ATOM   2938  O   PHE A 186     -18.155   6.931  44.751  1.00  4.05           O  
ATOM   2939  CB  PHE A 186     -19.608   9.361  46.043  1.00  4.33           C  
ATOM   2940  CG  PHE A 186     -20.550  10.196  46.888  1.00  4.84           C  
ATOM   2941  CD1 PHE A 186     -21.645  10.849  46.286  1.00  4.43           C  
ATOM   2942  CD2 PHE A 186     -20.411  10.236  48.292  1.00  4.21           C  
ATOM   2943  CE1 PHE A 186     -22.527  11.580  47.068  1.00  5.15           C  
ATOM   2944  CE2 PHE A 186     -21.308  10.972  49.053  1.00  4.36           C  
ATOM   2945  CZ  PHE A 186     -22.361  11.641  48.444  1.00  5.25           C  
ATOM   2946  H   PHE A 186     -19.477   7.326  47.558  1.00  0.00           H  
ATOM   2947  HA  PHE A 186     -21.150   8.054  45.313  1.00  0.00           H  
ATOM   2948  HB3 PHE A 186     -19.417   9.933  45.134  1.00  0.00           H  
ATOM   2949  HB2 PHE A 186     -18.646   9.285  46.551  1.00  0.00           H  
ATOM   2950  HD1 PHE A 186     -21.791  10.797  45.216  1.00  0.00           H  
ATOM   2951  HD2 PHE A 186     -19.601   9.713  48.777  1.00  0.00           H  
ATOM   2952  HE1 PHE A 186     -23.346  12.107  46.607  1.00  0.00           H  
ATOM   2953  HE2 PHE A 186     -21.187  11.028  50.123  1.00  0.00           H  
ATOM   2954  HZ  PHE A 186     -23.056  12.211  49.043  1.00  0.00           H  
ATOM   2955  N   TYR A 187     -19.770   7.562  43.280  1.00  3.55           N  
ATOM   2956  CA  TYR A 187     -19.099   7.164  42.046  1.00  3.35           C  
ATOM   2957  C   TYR A 187     -19.642   7.994  40.873  1.00  4.16           C  
ATOM   2958  O   TYR A 187     -20.663   8.666  41.014  1.00  4.25           O  
ATOM   2959  CB  TYR A 187     -19.244   5.635  41.836  1.00  3.76           C  
ATOM   2960  CG  TYR A 187     -20.571   5.172  41.261  1.00  3.72           C  
ATOM   2961  CD1 TYR A 187     -21.737   5.184  42.055  1.00  2.75           C  
ATOM   2962  CD2 TYR A 187     -20.646   4.760  39.914  1.00  5.30           C  
ATOM   2963  CE1 TYR A 187     -22.973   4.808  41.496  1.00  3.08           C  
ATOM   2964  CE2 TYR A 187     -21.880   4.382  39.357  1.00  4.93           C  
ATOM   2965  CZ  TYR A 187     -23.044   4.413  40.145  1.00  4.99           C  
ATOM   2966  OH  TYR A 187     -24.239   4.059  39.595  1.00  5.93           O  
ATOM   2967  H   TYR A 187     -20.681   7.989  43.160  1.00  0.00           H  
ATOM   2968  HA  TYR A 187     -18.045   7.415  42.135  1.00  0.00           H  
ATOM   2969  HB3 TYR A 187     -19.049   5.093  42.760  1.00  0.00           H  
ATOM   2970  HB2 TYR A 187     -18.459   5.312  41.151  1.00  0.00           H  
ATOM   2971  HD1 TYR A 187     -21.692   5.500  43.087  1.00  0.00           H  
ATOM   2972  HD2 TYR A 187     -19.756   4.748  39.304  1.00  0.00           H  
ATOM   2973  HE1 TYR A 187     -23.866   4.843  42.102  1.00  0.00           H  
ATOM   2974  HE2 TYR A 187     -21.933   4.065  38.327  1.00  0.00           H  
ATOM   2975  HH  TYR A 187     -24.913   3.879  40.266  1.00  0.00           H  
ATOM   2976  N   ASN A 188     -18.954   7.916  39.727  1.00  3.86           N  
ATOM   2977  CA  ASN A 188     -19.360   8.566  38.482  1.00  4.56           C  
ATOM   2978  C   ASN A 188     -19.709   7.524  37.419  1.00  4.31           C  
ATOM   2979  O   ASN A 188     -19.101   6.455  37.372  1.00  4.37           O  
ATOM   2980  CB  ASN A 188     -18.227   9.459  37.946  1.00  4.17           C  
ATOM   2981  CG  ASN A 188     -17.885  10.629  38.865  1.00  5.28           C  
ATOM   2982  OD1 ASN A 188     -16.895  10.588  39.593  1.00  5.26           O  
ATOM   2983  ND2 ASN A 188     -18.705  11.679  38.818  1.00  4.53           N  
ATOM   2984  H   ASN A 188     -18.122   7.340  39.672  1.00  0.00           H  
ATOM   2985  HA  ASN A 188     -20.237   9.183  38.661  1.00  0.00           H  
ATOM   2986  HB3 ASN A 188     -18.525   9.872  36.984  1.00  0.00           H  
ATOM   2987  HB2 ASN A 188     -17.336   8.867  37.746  1.00  0.00           H  
ATOM   2988 HD22 ASN A 188     -18.518  12.495  39.389  1.00  0.00           H  
ATOM   2989 HD21 ASN A 188     -19.510  11.675  38.209  1.00  0.00           H  
ATOM   2990  N   SER A 189     -20.640   7.909  36.536  1.00  4.90           N  
ATOM   2991  CA  SER A 189     -21.012   7.148  35.350  1.00  5.88           C  
ATOM   2992  C   SER A 189     -21.466   8.090  34.227  1.00  6.15           C  
ATOM   2993  O   SER A 189     -21.969   9.184  34.490  1.00  6.39           O  
ATOM   2994  CB  SER A 189     -22.063   6.072  35.709  1.00  6.87           C  
ATOM   2995  OG  SER A 189     -23.322   6.628  36.040  1.00  8.65           O  
ATOM   2996  H   SER A 189     -21.100   8.803  36.645  1.00  0.00           H  
ATOM   2997  HA  SER A 189     -20.114   6.642  34.991  1.00  0.00           H  
ATOM   2998  HB3 SER A 189     -21.713   5.454  36.534  1.00  0.00           H  
ATOM   2999  HB2 SER A 189     -22.208   5.398  34.865  1.00  0.00           H  
ATOM   3000  HG  SER A 189     -23.720   6.989  35.244  1.00  0.00           H  
ATOM   3001  N   TYR A 190     -21.287   7.608  32.990  1.00  5.70           N  
ATOM   3002  CA  TYR A 190     -21.747   8.253  31.763  1.00  6.09           C  
ATOM   3003  C   TYR A 190     -23.090   7.633  31.323  1.00  7.64           C  
ATOM   3004  O   TYR A 190     -23.281   6.430  31.513  1.00  8.20           O  
ATOM   3005  CB  TYR A 190     -20.672   8.039  30.679  1.00  6.04           C  
ATOM   3006  CG  TYR A 190     -19.451   8.923  30.853  1.00  5.50           C  
ATOM   3007  CD1 TYR A 190     -19.512  10.271  30.449  1.00  4.46           C  
ATOM   3008  CD2 TYR A 190     -18.263   8.418  31.422  1.00  5.17           C  
ATOM   3009  CE1 TYR A 190     -18.394  11.111  30.603  1.00  4.58           C  
ATOM   3010  CE2 TYR A 190     -17.142   9.260  31.575  1.00  6.61           C  
ATOM   3011  CZ  TYR A 190     -17.207  10.605  31.164  1.00  4.15           C  
ATOM   3012  OH  TYR A 190     -16.121  11.418  31.305  1.00  6.38           O  
ATOM   3013  H   TYR A 190     -20.868   6.695  32.874  1.00  0.00           H  
ATOM   3014  HA  TYR A 190     -21.851   9.320  31.957  1.00  0.00           H  
ATOM   3015  HB3 TYR A 190     -21.088   8.275  29.697  1.00  0.00           H  
ATOM   3016  HB2 TYR A 190     -20.374   6.990  30.625  1.00  0.00           H  
ATOM   3017  HD1 TYR A 190     -20.422  10.665  30.027  1.00  0.00           H  
ATOM   3018  HD2 TYR A 190     -18.213   7.388  31.744  1.00  0.00           H  
ATOM   3019  HE1 TYR A 190     -18.456  12.144  30.292  1.00  0.00           H  
ATOM   3020  HE2 TYR A 190     -16.230   8.876  32.005  1.00  0.00           H  
ATOM   3021  HH  TYR A 190     -16.266  12.308  30.977  1.00  0.00           H  
ATOM   3022  N   PRO A 191     -23.992   8.446  30.720  1.00  8.85           N  
ATOM   3023  CA  PRO A 191     -25.273   7.959  30.173  1.00  9.74           C  
ATOM   3024  C   PRO A 191     -25.085   6.997  28.986  1.00 10.44           C  
ATOM   3025  O   PRO A 191     -24.049   7.047  28.321  1.00 10.82           O  
ATOM   3026  CB  PRO A 191     -25.997   9.247  29.745  1.00 10.34           C  
ATOM   3027  CG  PRO A 191     -24.880  10.224  29.420  1.00 11.27           C  
ATOM   3028  CD  PRO A 191     -23.824   9.876  30.458  1.00  9.68           C  
ATOM   3029  HA  PRO A 191     -25.846   7.451  30.952  1.00  0.00           H  
ATOM   3030  HB3 PRO A 191     -26.584   9.625  30.583  1.00  0.00           H  
ATOM   3031  HB2 PRO A 191     -26.682   9.111  28.907  1.00  0.00           H  
ATOM   3032  HG3 PRO A 191     -25.190  11.269  29.450  1.00  0.00           H  
ATOM   3033  HG2 PRO A 191     -24.492  10.018  28.421  1.00  0.00           H  
ATOM   3034  HD2 PRO A 191     -22.830  10.150  30.101  1.00  0.00           H  
ATOM   3035  HD3 PRO A 191     -24.022  10.400  31.391  1.00  0.00           H  
ATOM   3036  N   GLN A 192     -26.092   6.133  28.767  1.00 11.74           N  
ATOM   3037  CA  GLN A 192     -26.137   5.135  27.692  1.00 12.56           C  
ATOM   3038  C   GLN A 192     -25.924   5.749  26.295  1.00 12.42           C  
ATOM   3039  O   GLN A 192     -26.463   6.819  26.009  1.00 12.08           O  
ATOM   3040  CB  GLN A 192     -27.453   4.332  27.793  1.00  0.00           C  
ATOM   3041  CG  GLN A 192     -28.745   5.123  27.489  1.00  0.00           C  
ATOM   3042  CD  GLN A 192     -29.997   4.275  27.715  1.00  0.00           C  
ATOM   3043  OE1 GLN A 192     -30.283   3.871  28.839  1.00  0.00           O  
ATOM   3044  NE2 GLN A 192     -30.760   4.016  26.651  1.00  0.00           N  
ATOM   3045  H   GLN A 192     -26.906   6.166  29.362  1.00  0.00           H  
ATOM   3046  HA  GLN A 192     -25.321   4.436  27.870  1.00  0.00           H  
ATOM   3047  HB2 GLN A 192     -27.396   3.487  27.105  1.00  0.00           H  
ATOM   3048  HB3 GLN A 192     -27.515   3.891  28.790  1.00  0.00           H  
ATOM   3049  HG2 GLN A 192     -28.812   5.999  28.134  1.00  0.00           H  
ATOM   3050  HG3 GLN A 192     -28.741   5.491  26.463  1.00  0.00           H  
ATOM   3051 HE22 GLN A 192     -31.599   3.465  26.755  1.00  0.00           H  
ATOM   3052 HE21 GLN A 192     -30.504   4.362  25.737  1.00  0.00           H  
ATOM   3053  N   GLN A 193     -25.127   5.053  25.472  1.00 12.59           N  
ATOM   3054  CA  GLN A 193     -24.777   5.468  24.116  1.00 12.76           C  
ATOM   3055  C   GLN A 193     -24.978   4.281  23.168  1.00 13.38           C  
ATOM   3056  O   GLN A 193     -24.794   3.129  23.569  1.00 13.71           O  
ATOM   3057  CB  GLN A 193     -23.325   6.013  24.102  1.00 12.63           C  
ATOM   3058  CG  GLN A 193     -22.192   4.960  24.198  1.00 11.87           C  
ATOM   3059  CD  GLN A 193     -20.790   5.568  24.325  1.00 11.92           C  
ATOM   3060  OE1 GLN A 193     -20.625   6.766  24.544  1.00 13.64           O  
ATOM   3061  NE2 GLN A 193     -19.759   4.731  24.201  1.00 10.54           N  
ATOM   3062  H   GLN A 193     -24.742   4.169  25.770  1.00  0.00           H  
ATOM   3063  HA  GLN A 193     -25.445   6.268  23.787  1.00  0.00           H  
ATOM   3064  HB3 GLN A 193     -23.225   6.738  24.912  1.00  0.00           H  
ATOM   3065  HB2 GLN A 193     -23.181   6.584  23.183  1.00  0.00           H  
ATOM   3066  HG3 GLN A 193     -22.198   4.319  23.315  1.00  0.00           H  
ATOM   3067  HG2 GLN A 193     -22.363   4.308  25.054  1.00  0.00           H  
ATOM   3068 HE22 GLN A 193     -18.813   5.076  24.273  1.00  0.00           H  
ATOM   3069 HE21 GLN A 193     -19.909   3.747  24.018  1.00  0.00           H  
ATOM   3070  N   ASP A 194     -25.317   4.605  21.911  1.00 14.82           N  
ATOM   3071  CA  ASP A 194     -25.418   3.654  20.802  1.00 15.34           C  
ATOM   3072  C   ASP A 194     -24.031   3.125  20.400  1.00 14.67           C  
ATOM   3073  O   ASP A 194     -23.040   3.853  20.495  1.00 14.13           O  
ATOM   3074  CB  ASP A 194     -26.149   4.241  19.569  1.00 16.53           C  
ATOM   3075  CG  ASP A 194     -27.516   4.876  19.860  1.00 19.07           C  
ATOM   3076  OD1 ASP A 194     -28.154   4.477  20.860  1.00 23.91           O  
ATOM   3077  OD2 ASP A 194     -27.935   5.705  19.024  1.00 25.69           O1-
ATOM   3078  H   ASP A 194     -25.465   5.574  21.670  1.00  0.00           H  
ATOM   3079  HA  ASP A 194     -26.005   2.805  21.159  1.00  0.00           H  
ATOM   3080  HB3 ASP A 194     -26.291   3.464  18.816  1.00  0.00           H  
ATOM   3081  HB2 ASP A 194     -25.514   5.012  19.128  1.00  0.00           H  
ATOM   3082  N   GLY A 195     -24.000   1.858  19.962  1.00 13.76           N  
ATOM   3083  CA  GLY A 195     -22.769   1.139  19.647  1.00 12.75           C  
ATOM   3084  C   GLY A 195     -22.143   0.563  20.925  1.00 11.97           C  
ATOM   3085  O   GLY A 195     -22.800   0.425  21.959  1.00 12.32           O  
ATOM   3086  H   GLY A 195     -24.860   1.332  19.917  1.00  0.00           H  
ATOM   3087  HA3 GLY A 195     -22.059   1.789  19.132  1.00  0.00           H  
ATOM   3088  HA2 GLY A 195     -23.006   0.320  18.967  1.00  0.00           H  
ATOM   3089  N   LYS A 196     -20.861   0.183  20.818  1.00 10.90           N  
ATOM   3090  CA  LYS A 196     -20.083  -0.465  21.874  1.00 10.51           C  
ATOM   3091  C   LYS A 196     -19.652   0.491  23.001  1.00  9.55           C  
ATOM   3092  O   LYS A 196     -19.687   1.711  22.839  1.00  9.65           O  
ATOM   3093  CB  LYS A 196     -18.865  -1.150  21.224  1.00 10.84           C  
ATOM   3094  CG  LYS A 196     -19.252  -2.387  20.394  1.00 11.86           C  
ATOM   3095  CD  LYS A 196     -18.052  -3.063  19.717  1.00 11.37           C  
ATOM   3096  CE  LYS A 196     -17.535  -2.300  18.491  1.00 12.54           C  
ATOM   3097  NZ  LYS A 196     -16.332  -2.943  17.944  1.00 13.98           N1+
ATOM   3098  H   LYS A 196     -20.376   0.330  19.945  1.00  0.00           H  
ATOM   3099  HA  LYS A 196     -20.710  -1.237  22.325  1.00  0.00           H  
ATOM   3100  HB3 LYS A 196     -18.174  -1.480  22.000  1.00  0.00           H  
ATOM   3101  HB2 LYS A 196     -18.314  -0.430  20.619  1.00  0.00           H  
ATOM   3102  HG3 LYS A 196     -19.994  -2.125  19.639  1.00  0.00           H  
ATOM   3103  HG2 LYS A 196     -19.735  -3.112  21.050  1.00  0.00           H  
ATOM   3104  HD3 LYS A 196     -18.331  -4.077  19.426  1.00  0.00           H  
ATOM   3105  HD2 LYS A 196     -17.246  -3.173  20.442  1.00  0.00           H  
ATOM   3106  HE3 LYS A 196     -17.283  -1.269  18.740  1.00  0.00           H  
ATOM   3107  HE2 LYS A 196     -18.302  -2.268  17.716  1.00  0.00           H  
ATOM   3108  HZ1 LYS A 196     -15.590  -2.883  18.630  1.00  0.00           H  
ATOM   3109  HZ2 LYS A 196     -16.525  -3.907  17.721  1.00  0.00           H  
ATOM   3110  HZ3 LYS A 196     -16.047  -2.450  17.101  1.00  0.00           H  
ATOM   3111  N   SER A 197     -19.252  -0.116  24.128  1.00  9.56           N  
ATOM   3112  CA  SER A 197     -18.707   0.544  25.315  1.00  8.43           C  
ATOM   3113  C   SER A 197     -17.682  -0.393  25.986  1.00  8.40           C  
ATOM   3114  O   SER A 197     -17.697  -0.543  27.208  1.00  9.67           O  
ATOM   3115  CB  SER A 197     -19.855   0.979  26.257  1.00  8.87           C  
ATOM   3116  OG  SER A 197     -20.562   2.077  25.715  1.00  9.34           O  
ATOM   3117  H   SER A 197     -19.260  -1.125  24.166  1.00  0.00           H  
ATOM   3118  HA  SER A 197     -18.149   1.433  25.020  1.00  0.00           H  
ATOM   3119  HB3 SER A 197     -19.465   1.304  27.223  1.00  0.00           H  
ATOM   3120  HB2 SER A 197     -20.543   0.156  26.449  1.00  0.00           H  
ATOM   3121  HG  SER A 197     -20.891   1.816  24.850  1.00  0.00           H  
ATOM   3122  N   ASP A 198     -16.826  -1.024  25.163  1.00  7.71           N  
ATOM   3123  CA  ASP A 198     -15.797  -1.992  25.570  1.00  7.42           C  
ATOM   3124  C   ASP A 198     -14.378  -1.388  25.538  1.00  6.82           C  
ATOM   3125  O   ASP A 198     -13.470  -1.982  26.119  1.00  6.88           O  
ATOM   3126  CB  ASP A 198     -15.826  -3.299  24.727  1.00  7.73           C  
ATOM   3127  CG  ASP A 198     -15.815  -3.152  23.196  1.00  8.95           C  
ATOM   3128  OD1 ASP A 198     -15.686  -2.013  22.693  1.00  8.34           O  
ATOM   3129  OD2 ASP A 198     -15.893  -4.210  22.538  1.00 12.39           O1-
ATOM   3130  H   ASP A 198     -16.858  -0.827  24.170  1.00  0.00           H  
ATOM   3131  HA  ASP A 198     -15.975  -2.284  26.606  1.00  0.00           H  
ATOM   3132  HB3 ASP A 198     -16.736  -3.839  24.992  1.00  0.00           H  
ATOM   3133  HB2 ASP A 198     -14.983  -3.932  25.009  1.00  0.00           H  
ATOM   3134  N   GLY A 199     -14.216  -0.242  24.860  1.00  6.08           N  
ATOM   3135  CA  GLY A 199     -12.953   0.461  24.678  1.00  5.47           C  
ATOM   3136  C   GLY A 199     -12.495   0.445  23.212  1.00  5.46           C  
ATOM   3137  O   GLY A 199     -11.523   1.129  22.894  1.00  4.99           O  
ATOM   3138  H   GLY A 199     -15.022   0.182  24.414  1.00  0.00           H  
ATOM   3139  HA3 GLY A 199     -12.153   0.058  25.300  1.00  0.00           H  
ATOM   3140  HA2 GLY A 199     -13.122   1.488  24.992  1.00  0.00           H  
ATOM   3141  N   THR A 200     -13.174  -0.303  22.323  1.00  5.60           N  
ATOM   3142  CA  THR A 200     -12.885  -0.331  20.884  1.00  6.00           C  
ATOM   3143  C   THR A 200     -13.631   0.771  20.102  1.00  6.04           C  
ATOM   3144  O   THR A 200     -13.234   1.052  18.972  1.00  6.82           O  
ATOM   3145  CB  THR A 200     -13.224  -1.706  20.244  1.00  6.54           C  
ATOM   3146  OG1 THR A 200     -14.614  -1.937  20.116  1.00  7.55           O  
ATOM   3147  CG2 THR A 200     -12.582  -2.893  20.972  1.00  7.60           C  
ATOM   3148  H   THR A 200     -13.976  -0.841  22.629  1.00  0.00           H  
ATOM   3149  HA  THR A 200     -11.820  -0.155  20.733  1.00  0.00           H  
ATOM   3150  HB  THR A 200     -12.825  -1.705  19.228  1.00  0.00           H  
ATOM   3151  HG1 THR A 200     -14.993  -2.012  21.004  1.00  0.00           H  
ATOM   3152 HG21 THR A 200     -12.770  -3.828  20.443  1.00  0.00           H  
ATOM   3153 HG22 THR A 200     -11.502  -2.767  21.046  1.00  0.00           H  
ATOM   3154 HG23 THR A 200     -12.979  -3.001  21.981  1.00  0.00           H  
ATOM   3155  N   GLU A 201     -14.662   1.389  20.707  1.00  6.34           N  
ATOM   3156  CA  GLU A 201     -15.381   2.537  20.151  1.00  5.90           C  
ATOM   3157  C   GLU A 201     -14.550   3.830  20.255  1.00  5.90           C  
ATOM   3158  O   GLU A 201     -13.654   3.936  21.094  1.00  5.95           O  
ATOM   3159  CB  GLU A 201     -16.770   2.673  20.832  1.00  5.87           C  
ATOM   3160  CG  GLU A 201     -16.850   3.412  22.193  1.00  5.85           C  
ATOM   3161  CD  GLU A 201     -16.149   2.719  23.363  1.00  7.56           C  
ATOM   3162  OE1 GLU A 201     -16.026   1.475  23.326  1.00  6.33           O  
ATOM   3163  OE2 GLU A 201     -15.777   3.452  24.305  1.00  7.08           O1-
ATOM   3164  H   GLU A 201     -14.930   1.120  21.646  1.00  0.00           H  
ATOM   3165  HA  GLU A 201     -15.554   2.326  19.093  1.00  0.00           H  
ATOM   3166  HB3 GLU A 201     -17.215   1.683  20.941  1.00  0.00           H  
ATOM   3167  HB2 GLU A 201     -17.433   3.191  20.139  1.00  0.00           H  
ATOM   3168  HG3 GLU A 201     -17.896   3.525  22.467  1.00  0.00           H  
ATOM   3169  HG2 GLU A 201     -16.468   4.429  22.106  1.00  0.00           H  
ATOM   3170  N   THR A 202     -14.917   4.804  19.411  1.00  5.37           N  
ATOM   3171  CA  THR A 202     -14.332   6.144  19.377  1.00  5.23           C  
ATOM   3172  C   THR A 202     -15.317   7.223  19.888  1.00  5.23           C  
ATOM   3173  O   THR A 202     -14.978   8.403  19.822  1.00  5.41           O  
ATOM   3174  CB  THR A 202     -13.874   6.507  17.933  1.00  5.44           C  
ATOM   3175  OG1 THR A 202     -14.951   6.825  17.068  1.00  6.60           O  
ATOM   3176  CG2 THR A 202     -12.996   5.432  17.271  1.00  6.08           C  
ATOM   3177  H   THR A 202     -15.655   4.632  18.742  1.00  0.00           H  
ATOM   3178  HA  THR A 202     -13.459   6.190  20.029  1.00  0.00           H  
ATOM   3179  HB  THR A 202     -13.261   7.406  17.996  1.00  0.00           H  
ATOM   3180  HG1 THR A 202     -15.386   7.616  17.396  1.00  0.00           H  
ATOM   3181 HG21 THR A 202     -12.662   5.758  16.287  1.00  0.00           H  
ATOM   3182 HG22 THR A 202     -12.110   5.224  17.870  1.00  0.00           H  
ATOM   3183 HG23 THR A 202     -13.534   4.494  17.132  1.00  0.00           H  
ATOM   3184  N   SER A 203     -16.504   6.817  20.380  1.00  5.63           N  
ATOM   3185  CA  SER A 203     -17.592   7.680  20.855  1.00  6.18           C  
ATOM   3186  C   SER A 203     -17.169   8.611  22.005  1.00  5.84           C  
ATOM   3187  O   SER A 203     -16.578   8.135  22.975  1.00  6.02           O  
ATOM   3188  CB  SER A 203     -18.764   6.789  21.309  1.00  6.79           C  
ATOM   3189  OG  SER A 203     -19.385   6.179  20.197  1.00  9.05           O  
ATOM   3190  H   SER A 203     -16.702   5.827  20.403  1.00  0.00           H  
ATOM   3191  HA  SER A 203     -17.920   8.297  20.016  1.00  0.00           H  
ATOM   3192  HB3 SER A 203     -19.521   7.380  21.828  1.00  0.00           H  
ATOM   3193  HB2 SER A 203     -18.428   6.022  22.007  1.00  0.00           H  
ATOM   3194  HG  SER A 203     -20.120   5.644  20.508  1.00  0.00           H  
ATOM   3195  N   THR A 204     -17.490   9.912  21.872  1.00  6.28           N  
ATOM   3196  CA  THR A 204     -17.158  10.957  22.843  1.00  6.28           C  
ATOM   3197  C   THR A 204     -17.887  10.780  24.193  1.00  6.11           C  
ATOM   3198  O   THR A 204     -19.078  10.468  24.215  1.00  6.96           O  
ATOM   3199  CB  THR A 204     -17.394  12.381  22.266  1.00  6.62           C  
ATOM   3200  OG1 THR A 204     -16.944  13.375  23.169  1.00  7.59           O  
ATOM   3201  CG2 THR A 204     -18.856  12.711  21.916  1.00  7.76           C  
ATOM   3202  H   THR A 204     -17.988  10.218  21.049  1.00  0.00           H  
ATOM   3203  HA  THR A 204     -16.094  10.874  23.036  1.00  0.00           H  
ATOM   3204  HB  THR A 204     -16.795  12.484  21.362  1.00  0.00           H  
ATOM   3205  HG1 THR A 204     -15.992  13.291  23.267  1.00  0.00           H  
ATOM   3206 HG21 THR A 204     -18.927  13.689  21.441  1.00  0.00           H  
ATOM   3207 HG22 THR A 204     -19.272  11.982  21.220  1.00  0.00           H  
ATOM   3208 HG23 THR A 204     -19.495  12.731  22.799  1.00  0.00           H  
ATOM   3209  N   ASN A 205     -17.130  10.957  25.288  1.00  5.21           N  
ATOM   3210  CA  ASN A 205     -17.583  10.741  26.660  1.00  5.37           C  
ATOM   3211  C   ASN A 205     -17.986  12.093  27.269  1.00  5.44           C  
ATOM   3212  O   ASN A 205     -17.136  12.795  27.819  1.00  5.58           O  
ATOM   3213  CB  ASN A 205     -16.463  10.032  27.469  1.00  5.25           C  
ATOM   3214  CG  ASN A 205     -16.057   8.654  26.926  1.00  6.53           C  
ATOM   3215  OD1 ASN A 205     -14.870   8.366  26.786  1.00  8.62           O  
ATOM   3216  ND2 ASN A 205     -17.030   7.789  26.628  1.00  6.82           N  
ATOM   3217  H   ASN A 205     -16.164  11.237  25.181  1.00  0.00           H  
ATOM   3218  HA  ASN A 205     -18.467  10.099  26.671  1.00  0.00           H  
ATOM   3219  HB3 ASN A 205     -16.788   9.887  28.499  1.00  0.00           H  
ATOM   3220  HB2 ASN A 205     -15.571  10.660  27.513  1.00  0.00           H  
ATOM   3221 HD22 ASN A 205     -16.805   6.885  26.238  1.00  0.00           H  
ATOM   3222 HD21 ASN A 205     -17.999   8.047  26.742  1.00  0.00           H  
ATOM   3223  N   LEU A 206     -19.281  12.427  27.137  1.00  5.26           N  
ATOM   3224  CA  LEU A 206     -19.889  13.675  27.607  1.00  5.42           C  
ATOM   3225  C   LEU A 206     -21.027  13.390  28.599  1.00  5.59           C  
ATOM   3226  O   LEU A 206     -21.627  12.315  28.566  1.00  5.31           O  
ATOM   3227  CB  LEU A 206     -20.445  14.457  26.393  1.00  5.91           C  
ATOM   3228  CG  LEU A 206     -19.377  15.020  25.431  1.00  6.69           C  
ATOM   3229  CD1 LEU A 206     -20.035  15.647  24.186  1.00  9.05           C  
ATOM   3230  CD2 LEU A 206     -18.408  16.001  26.123  1.00  8.17           C  
ATOM   3231  H   LEU A 206     -19.910  11.789  26.671  1.00  0.00           H  
ATOM   3232  HA  LEU A 206     -19.151  14.284  28.131  1.00  0.00           H  
ATOM   3233  HB3 LEU A 206     -21.055  15.289  26.745  1.00  0.00           H  
ATOM   3234  HB2 LEU A 206     -21.126  13.807  25.840  1.00  0.00           H  
ATOM   3235  HG  LEU A 206     -18.785  14.176  25.074  1.00  0.00           H  
ATOM   3236 HD11 LEU A 206     -19.558  15.288  23.274  1.00  0.00           H  
ATOM   3237 HD12 LEU A 206     -21.095  15.399  24.112  1.00  0.00           H  
ATOM   3238 HD13 LEU A 206     -19.968  16.735  24.180  1.00  0.00           H  
ATOM   3239 HD21 LEU A 206     -18.190  16.878  25.514  1.00  0.00           H  
ATOM   3240 HD22 LEU A 206     -18.799  16.360  27.074  1.00  0.00           H  
ATOM   3241 HD23 LEU A 206     -17.457  15.513  26.328  1.00  0.00           H  
ATOM   3242  N   HIS A 207     -21.307  14.399  29.443  1.00  5.50           N  
ATOM   3243  CA  HIS A 207     -22.314  14.427  30.506  1.00  6.38           C  
ATOM   3244  C   HIS A 207     -22.042  13.393  31.611  1.00  5.32           C  
ATOM   3245  O   HIS A 207     -22.912  12.571  31.899  1.00  5.85           O  
ATOM   3246  CB  HIS A 207     -23.756  14.332  29.946  1.00  7.25           C  
ATOM   3247  CG  HIS A 207     -24.198  15.511  29.122  1.00 12.11           C  
ATOM   3248  ND1 HIS A 207     -24.251  15.493  27.725  1.00 16.00           N  
ATOM   3249  CD2 HIS A 207     -24.637  16.737  29.571  1.00 14.87           C  
ATOM   3250  CE1 HIS A 207     -24.735  16.683  27.392  1.00 16.73           C  
ATOM   3251  NE2 HIS A 207     -24.982  17.461  28.447  1.00 17.27           N  
ATOM   3252  H   HIS A 207     -20.748  15.241  29.377  1.00  0.00           H  
ATOM   3253  HA  HIS A 207     -22.216  15.400  30.991  1.00  0.00           H  
ATOM   3254  HB3 HIS A 207     -24.469  14.263  30.768  1.00  0.00           H  
ATOM   3255  HB2 HIS A 207     -23.889  13.424  29.357  1.00  0.00           H  
ATOM   3256  HD2 HIS A 207     -24.734  17.133  30.570  1.00  0.00           H  
ATOM   3257  HE1 HIS A 207     -24.905  16.993  26.371  1.00  0.00           H  
ATOM   3258  HE2 HIS A 207     -25.353  18.403  28.432  1.00  0.00           H  
ATOM   3259  N   GLN A 208     -20.850  13.466  32.233  1.00  4.91           N  
ATOM   3260  CA  GLN A 208     -20.523  12.659  33.410  1.00  4.69           C  
ATOM   3261  C   GLN A 208     -21.331  13.167  34.618  1.00  4.72           C  
ATOM   3262  O   GLN A 208     -21.341  14.371  34.883  1.00  4.49           O  
ATOM   3263  CB  GLN A 208     -19.013  12.721  33.716  1.00  4.45           C  
ATOM   3264  CG  GLN A 208     -18.567  11.539  34.604  1.00  4.70           C  
ATOM   3265  CD  GLN A 208     -17.217  11.760  35.284  1.00  5.29           C  
ATOM   3266  OE1 GLN A 208     -17.022  12.760  35.969  1.00  5.34           O  
ATOM   3267  NE2 GLN A 208     -16.302  10.799  35.161  1.00  5.33           N  
ATOM   3268  H   GLN A 208     -20.179  14.172  31.965  1.00  0.00           H  
ATOM   3269  HA  GLN A 208     -20.791  11.622  33.194  1.00  0.00           H  
ATOM   3270  HB3 GLN A 208     -18.775  13.676  34.190  1.00  0.00           H  
ATOM   3271  HB2 GLN A 208     -18.434  12.709  32.795  1.00  0.00           H  
ATOM   3272  HG3 GLN A 208     -18.559  10.616  34.022  1.00  0.00           H  
ATOM   3273  HG2 GLN A 208     -19.288  11.383  35.406  1.00  0.00           H  
ATOM   3274 HE22 GLN A 208     -15.417  10.880  35.643  1.00  0.00           H  
ATOM   3275 HE21 GLN A 208     -16.486   9.968  34.615  1.00  0.00           H  
ATOM   3276  N   LYS A 209     -21.991  12.231  35.311  1.00  5.00           N  
ATOM   3277  CA  LYS A 209     -22.866  12.509  36.446  1.00  5.30           C  
ATOM   3278  C   LYS A 209     -22.340  11.785  37.686  1.00  4.41           C  
ATOM   3279  O   LYS A 209     -21.847  10.663  37.571  1.00  4.59           O  
ATOM   3280  CB  LYS A 209     -24.285  12.018  36.111  1.00  6.53           C  
ATOM   3281  CG  LYS A 209     -24.921  12.763  34.929  1.00  7.98           C  
ATOM   3282  CD  LYS A 209     -26.351  12.299  34.616  1.00  8.34           C  
ATOM   3283  CE  LYS A 209     -26.912  12.926  33.332  1.00 10.24           C  
ATOM   3284  NZ  LYS A 209     -26.204  12.438  32.135  1.00 13.54           N1+
ATOM   3285  H   LYS A 209     -21.923  11.259  35.037  1.00  0.00           H  
ATOM   3286  HA  LYS A 209     -22.907  13.579  36.661  1.00  0.00           H  
ATOM   3287  HB3 LYS A 209     -24.921  12.133  36.987  1.00  0.00           H  
ATOM   3288  HB2 LYS A 209     -24.256  10.951  35.888  1.00  0.00           H  
ATOM   3289  HG3 LYS A 209     -24.301  12.619  34.048  1.00  0.00           H  
ATOM   3290  HG2 LYS A 209     -24.914  13.835  35.127  1.00  0.00           H  
ATOM   3291  HD3 LYS A 209     -27.008  12.565  35.444  1.00  0.00           H  
ATOM   3292  HD2 LYS A 209     -26.384  11.211  34.545  1.00  0.00           H  
ATOM   3293  HE3 LYS A 209     -26.839  14.013  33.374  1.00  0.00           H  
ATOM   3294  HE2 LYS A 209     -27.970  12.681  33.231  1.00  0.00           H  
ATOM   3295  HZ1 LYS A 209     -25.221  12.666  32.205  1.00  0.00           H  
ATOM   3296  HZ2 LYS A 209     -26.309  11.436  32.068  1.00  0.00           H  
ATOM   3297  HZ3 LYS A 209     -26.594  12.875  31.312  1.00  0.00           H  
ATOM   3298  N   LEU A 210     -22.498  12.435  38.847  1.00  4.10           N  
ATOM   3299  CA  LEU A 210     -22.219  11.869  40.160  1.00  4.07           C  
ATOM   3300  C   LEU A 210     -23.467  11.133  40.664  1.00  3.85           C  
ATOM   3301  O   LEU A 210     -24.544  11.727  40.724  1.00  4.40           O  
ATOM   3302  CB  LEU A 210     -21.816  13.011  41.119  1.00  4.43           C  
ATOM   3303  CG  LEU A 210     -21.377  12.570  42.536  1.00  4.19           C  
ATOM   3304  CD1 LEU A 210     -20.081  11.731  42.519  1.00  5.55           C  
ATOM   3305  CD2 LEU A 210     -21.284  13.783  43.481  1.00  6.42           C  
ATOM   3306  H   LEU A 210     -22.948  13.342  38.848  1.00  0.00           H  
ATOM   3307  HA  LEU A 210     -21.388  11.166  40.075  1.00  0.00           H  
ATOM   3308  HB3 LEU A 210     -22.666  13.687  41.207  1.00  0.00           H  
ATOM   3309  HB2 LEU A 210     -21.013  13.599  40.671  1.00  0.00           H  
ATOM   3310  HG  LEU A 210     -22.163  11.936  42.946  1.00  0.00           H  
ATOM   3311 HD11 LEU A 210     -19.300  12.155  43.146  1.00  0.00           H  
ATOM   3312 HD12 LEU A 210     -20.272  10.720  42.882  1.00  0.00           H  
ATOM   3313 HD13 LEU A 210     -19.657  11.640  41.520  1.00  0.00           H  
ATOM   3314 HD21 LEU A 210     -21.634  13.527  44.482  1.00  0.00           H  
ATOM   3315 HD22 LEU A 210     -20.264  14.151  43.569  1.00  0.00           H  
ATOM   3316 HD23 LEU A 210     -21.889  14.622  43.136  1.00  0.00           H  
ATOM   3317  N   TYR A 211     -23.271   9.867  41.049  1.00  4.31           N  
ATOM   3318  CA  TYR A 211     -24.270   9.005  41.669  1.00  4.47           C  
ATOM   3319  C   TYR A 211     -23.769   8.523  43.034  1.00  4.31           C  
ATOM   3320  O   TYR A 211     -22.568   8.547  43.301  1.00  4.42           O  
ATOM   3321  CB  TYR A 211     -24.559   7.812  40.735  1.00  4.93           C  
ATOM   3322  CG  TYR A 211     -25.491   8.145  39.587  1.00  6.47           C  
ATOM   3323  CD1 TYR A 211     -26.886   8.078  39.780  1.00  7.91           C  
ATOM   3324  CD2 TYR A 211     -24.975   8.524  38.331  1.00  9.43           C  
ATOM   3325  CE1 TYR A 211     -27.763   8.396  38.727  1.00  9.89           C  
ATOM   3326  CE2 TYR A 211     -25.853   8.836  37.276  1.00  8.66           C  
ATOM   3327  CZ  TYR A 211     -27.247   8.783  37.475  1.00  8.92           C  
ATOM   3328  OH  TYR A 211     -28.092   9.106  36.454  1.00 13.22           O  
ATOM   3329  H   TYR A 211     -22.342   9.468  40.981  1.00  0.00           H  
ATOM   3330  HA  TYR A 211     -25.191   9.565  41.826  1.00  0.00           H  
ATOM   3331  HB3 TYR A 211     -25.040   7.007  41.293  1.00  0.00           H  
ATOM   3332  HB2 TYR A 211     -23.629   7.390  40.351  1.00  0.00           H  
ATOM   3333  HD1 TYR A 211     -27.289   7.786  40.739  1.00  0.00           H  
ATOM   3334  HD2 TYR A 211     -23.907   8.575  38.174  1.00  0.00           H  
ATOM   3335  HE1 TYR A 211     -28.830   8.345  38.888  1.00  0.00           H  
ATOM   3336  HE2 TYR A 211     -25.458   9.114  36.311  1.00  0.00           H  
ATOM   3337  HH  TYR A 211     -29.018   9.029  36.695  1.00  0.00           H  
ATOM   3338  N   TYR A 212     -24.718   8.072  43.863  1.00  4.37           N  
ATOM   3339  CA  TYR A 212     -24.477   7.461  45.162  1.00  4.10           C  
ATOM   3340  C   TYR A 212     -25.201   6.114  45.196  1.00  4.18           C  
ATOM   3341  O   TYR A 212     -26.432   6.082  45.164  1.00  4.93           O  
ATOM   3342  CB  TYR A 212     -24.941   8.420  46.274  1.00  4.45           C  
ATOM   3343  CG  TYR A 212     -24.863   7.860  47.683  1.00  4.48           C  
ATOM   3344  CD1 TYR A 212     -23.616   7.762  48.330  1.00  4.24           C  
ATOM   3345  CD2 TYR A 212     -26.035   7.439  48.348  1.00  3.97           C  
ATOM   3346  CE1 TYR A 212     -23.542   7.255  49.641  1.00  4.45           C  
ATOM   3347  CE2 TYR A 212     -25.960   6.945  49.664  1.00  5.02           C  
ATOM   3348  CZ  TYR A 212     -24.714   6.858  50.313  1.00  4.40           C  
ATOM   3349  OH  TYR A 212     -24.649   6.398  51.595  1.00  5.61           O  
ATOM   3350  H   TYR A 212     -25.688   8.119  43.577  1.00  0.00           H  
ATOM   3351  HA  TYR A 212     -23.410   7.281  45.303  1.00  0.00           H  
ATOM   3352  HB3 TYR A 212     -25.968   8.735  46.085  1.00  0.00           H  
ATOM   3353  HB2 TYR A 212     -24.341   9.329  46.239  1.00  0.00           H  
ATOM   3354  HD1 TYR A 212     -22.715   8.078  47.825  1.00  0.00           H  
ATOM   3355  HD2 TYR A 212     -26.995   7.506  47.858  1.00  0.00           H  
ATOM   3356  HE1 TYR A 212     -22.582   7.173  50.127  1.00  0.00           H  
ATOM   3357  HE2 TYR A 212     -26.860   6.643  50.177  1.00  0.00           H  
ATOM   3358  HH  TYR A 212     -23.770   6.479  51.983  1.00  0.00           H  
ATOM   3359  N   HIS A 213     -24.407   5.036  45.263  1.00  4.35           N  
ATOM   3360  CA  HIS A 213     -24.888   3.666  45.356  1.00  4.54           C  
ATOM   3361  C   HIS A 213     -25.006   3.255  46.825  1.00  4.45           C  
ATOM   3362  O   HIS A 213     -23.979   3.137  47.490  1.00  4.68           O  
ATOM   3363  CB  HIS A 213     -23.908   2.735  44.613  1.00  4.37           C  
ATOM   3364  CG  HIS A 213     -24.320   1.284  44.622  1.00  4.41           C  
ATOM   3365  ND1 HIS A 213     -25.505   0.874  44.037  1.00  4.86           N1+
ATOM   3366  CD2 HIS A 213     -23.815   0.197  45.312  1.00  5.82           C  
ATOM   3367  CE1 HIS A 213     -25.661  -0.411  44.320  1.00  4.92           C  
ATOM   3368  NE2 HIS A 213     -24.678  -0.863  45.093  1.00  5.23           N  
ATOM   3369  H   HIS A 213     -23.403   5.158  45.309  1.00  0.00           H  
ATOM   3370  HA  HIS A 213     -25.869   3.588  44.888  1.00  0.00           H  
ATOM   3371  HB3 HIS A 213     -22.902   2.816  45.028  1.00  0.00           H  
ATOM   3372  HB2 HIS A 213     -23.833   3.048  43.574  1.00  0.00           H  
ATOM   3373  HD1 HIS A 213     -26.158   1.458  43.511  1.00  0.00           H  
ATOM   3374  HD2 HIS A 213     -22.953   0.089  45.954  1.00  0.00           H  
ATOM   3375  HE1 HIS A 213     -26.508  -0.988  43.989  1.00  0.00           H  
ATOM   3376  HE2 HIS A 213     -24.612  -1.797  45.496  1.00  0.00           H  
ATOM   3377  N   VAL A 214     -26.239   2.970  47.273  1.00  4.73           N  
ATOM   3378  CA  VAL A 214     -26.501   2.323  48.559  1.00  4.90           C  
ATOM   3379  C   VAL A 214     -26.169   0.821  48.442  1.00  4.28           C  
ATOM   3380  O   VAL A 214     -26.615   0.173  47.495  1.00  4.83           O  
ATOM   3381  CB  VAL A 214     -27.986   2.494  48.992  1.00  5.05           C  
ATOM   3382  CG1 VAL A 214     -28.364   1.724  50.276  1.00  7.38           C  
ATOM   3383  CG2 VAL A 214     -28.335   3.982  49.179  1.00  6.08           C  
ATOM   3384  H   VAL A 214     -27.034   3.083  46.660  1.00  0.00           H  
ATOM   3385  HA  VAL A 214     -25.865   2.777  49.321  1.00  0.00           H  
ATOM   3386  HB  VAL A 214     -28.621   2.116  48.189  1.00  0.00           H  
ATOM   3387 HG11 VAL A 214     -29.390   1.939  50.574  1.00  0.00           H  
ATOM   3388 HG12 VAL A 214     -28.295   0.644  50.150  1.00  0.00           H  
ATOM   3389 HG13 VAL A 214     -27.714   2.001  51.107  1.00  0.00           H  
ATOM   3390 HG21 VAL A 214     -29.380   4.111  49.461  1.00  0.00           H  
ATOM   3391 HG22 VAL A 214     -27.723   4.430  49.962  1.00  0.00           H  
ATOM   3392 HG23 VAL A 214     -28.177   4.555  48.265  1.00  0.00           H  
ATOM   3393  N   LEU A 215     -25.377   0.308  49.395  1.00  4.93           N  
ATOM   3394  CA  LEU A 215     -24.927  -1.083  49.437  1.00  5.27           C  
ATOM   3395  C   LEU A 215     -26.100  -2.036  49.746  1.00  6.10           C  
ATOM   3396  O   LEU A 215     -26.865  -1.777  50.675  1.00  6.38           O  
ATOM   3397  CB  LEU A 215     -23.781  -1.193  50.472  1.00  5.21           C  
ATOM   3398  CG  LEU A 215     -22.991  -2.524  50.452  1.00  5.81           C  
ATOM   3399  CD1 LEU A 215     -22.199  -2.709  49.137  1.00  7.46           C  
ATOM   3400  CD2 LEU A 215     -22.093  -2.657  51.703  1.00  6.60           C  
ATOM   3401  H   LEU A 215     -25.074   0.896  50.162  1.00  0.00           H  
ATOM   3402  HA  LEU A 215     -24.533  -1.319  48.448  1.00  0.00           H  
ATOM   3403  HB3 LEU A 215     -24.199  -1.034  51.468  1.00  0.00           H  
ATOM   3404  HB2 LEU A 215     -23.075  -0.374  50.321  1.00  0.00           H  
ATOM   3405  HG  LEU A 215     -23.710  -3.341  50.510  1.00  0.00           H  
ATOM   3406 HD11 LEU A 215     -21.138  -2.896  49.297  1.00  0.00           H  
ATOM   3407 HD12 LEU A 215     -22.586  -3.560  48.579  1.00  0.00           H  
ATOM   3408 HD13 LEU A 215     -22.267  -1.839  48.484  1.00  0.00           H  
ATOM   3409 HD21 LEU A 215     -21.047  -2.844  51.463  1.00  0.00           H  
ATOM   3410 HD22 LEU A 215     -22.117  -1.760  52.323  1.00  0.00           H  
ATOM   3411 HD23 LEU A 215     -22.424  -3.487  52.328  1.00  0.00           H  
ATOM   3412  N   GLY A 216     -26.209  -3.114  48.955  1.00  6.14           N  
ATOM   3413  CA  GLY A 216     -27.273  -4.112  49.054  1.00  6.55           C  
ATOM   3414  C   GLY A 216     -28.470  -3.782  48.143  1.00  7.62           C  
ATOM   3415  O   GLY A 216     -29.543  -4.342  48.359  1.00  9.29           O  
ATOM   3416  H   GLY A 216     -25.544  -3.241  48.198  1.00  0.00           H  
ATOM   3417  HA3 GLY A 216     -27.613  -4.226  50.085  1.00  0.00           H  
ATOM   3418  HA2 GLY A 216     -26.865  -5.075  48.749  1.00  0.00           H  
ATOM   3419  N   THR A 217     -28.302  -2.891  47.149  1.00  7.34           N  
ATOM   3420  CA  THR A 217     -29.330  -2.510  46.172  1.00  7.51           C  
ATOM   3421  C   THR A 217     -28.817  -2.717  44.729  1.00  7.53           C  
ATOM   3422  O   THR A 217     -27.650  -3.059  44.530  1.00  7.77           O  
ATOM   3423  CB  THR A 217     -29.780  -1.026  46.354  1.00  7.45           C  
ATOM   3424  OG1 THR A 217     -28.871  -0.075  45.829  1.00  7.86           O  
ATOM   3425  CG2 THR A 217     -30.127  -0.651  47.804  1.00  8.45           C  
ATOM   3426  H   THR A 217     -27.391  -2.476  47.009  1.00  0.00           H  
ATOM   3427  HA  THR A 217     -30.209  -3.149  46.278  1.00  0.00           H  
ATOM   3428  HB  THR A 217     -30.698  -0.891  45.779  1.00  0.00           H  
ATOM   3429  HG1 THR A 217     -28.090  -0.051  46.393  1.00  0.00           H  
ATOM   3430 HG21 THR A 217     -30.515   0.366  47.865  1.00  0.00           H  
ATOM   3431 HG22 THR A 217     -30.888  -1.320  48.208  1.00  0.00           H  
ATOM   3432 HG23 THR A 217     -29.254  -0.710  48.454  1.00  0.00           H  
ATOM   3433  N   ASP A 218     -29.714  -2.501  43.753  1.00  7.72           N  
ATOM   3434  CA  ASP A 218     -29.414  -2.468  42.316  1.00  8.68           C  
ATOM   3435  C   ASP A 218     -28.986  -1.053  41.890  1.00  7.79           C  
ATOM   3436  O   ASP A 218     -29.380  -0.077  42.531  1.00  7.61           O  
ATOM   3437  CB  ASP A 218     -30.614  -2.930  41.448  1.00  9.57           C  
ATOM   3438  CG  ASP A 218     -31.226  -4.281  41.841  1.00 13.93           C  
ATOM   3439  OD1 ASP A 218     -30.491  -5.119  42.407  1.00 19.45           O  
ATOM   3440  OD2 ASP A 218     -32.405  -4.486  41.481  1.00 20.15           O1-
ATOM   3441  H   ASP A 218     -30.658  -2.244  44.000  1.00  0.00           H  
ATOM   3442  HA  ASP A 218     -28.579  -3.142  42.116  1.00  0.00           H  
ATOM   3443  HB3 ASP A 218     -30.317  -2.987  40.400  1.00  0.00           H  
ATOM   3444  HB2 ASP A 218     -31.402  -2.178  41.522  1.00  0.00           H  
ATOM   3445  N   GLN A 219     -28.215  -0.966  40.788  1.00  7.24           N  
ATOM   3446  CA  GLN A 219     -27.746   0.295  40.195  1.00  6.54           C  
ATOM   3447  C   GLN A 219     -28.875   1.236  39.717  1.00  6.70           C  
ATOM   3448  O   GLN A 219     -28.685   2.452  39.719  1.00  5.91           O  
ATOM   3449  CB  GLN A 219     -26.716   0.005  39.078  1.00  6.45           C  
ATOM   3450  CG  GLN A 219     -26.188   1.278  38.378  1.00  5.72           C  
ATOM   3451  CD  GLN A 219     -25.029   1.036  37.418  1.00  6.46           C  
ATOM   3452  OE1 GLN A 219     -24.975   0.017  36.733  1.00  6.11           O  
ATOM   3453  NE2 GLN A 219     -24.110   2.000  37.340  1.00  8.25           N  
ATOM   3454  H   GLN A 219     -27.936  -1.811  40.312  1.00  0.00           H  
ATOM   3455  HA  GLN A 219     -27.212   0.818  40.987  1.00  0.00           H  
ATOM   3456  HB3 GLN A 219     -27.153  -0.666  38.336  1.00  0.00           H  
ATOM   3457  HB2 GLN A 219     -25.875  -0.536  39.515  1.00  0.00           H  
ATOM   3458  HG3 GLN A 219     -25.876   1.996  39.136  1.00  0.00           H  
ATOM   3459  HG2 GLN A 219     -26.977   1.757  37.798  1.00  0.00           H  
ATOM   3460 HE22 GLN A 219     -23.345   1.928  36.681  1.00  0.00           H  
ATOM   3461 HE21 GLN A 219     -24.183   2.821  37.928  1.00  0.00           H  
ATOM   3462  N   SER A 220     -30.033   0.666  39.342  1.00  7.85           N  
ATOM   3463  CA  SER A 220     -31.243   1.390  38.940  1.00  8.71           C  
ATOM   3464  C   SER A 220     -31.847   2.300  40.031  1.00  8.46           C  
ATOM   3465  O   SER A 220     -32.597   3.212  39.687  1.00  9.90           O  
ATOM   3466  CB  SER A 220     -32.266   0.364  38.409  1.00  9.06           C  
ATOM   3467  OG  SER A 220     -32.720  -0.518  39.419  1.00 11.33           O  
ATOM   3468  H   SER A 220     -30.125  -0.339  39.387  1.00  0.00           H  
ATOM   3469  HA  SER A 220     -30.963   2.038  38.108  1.00  0.00           H  
ATOM   3470  HB3 SER A 220     -31.834  -0.223  37.597  1.00  0.00           H  
ATOM   3471  HB2 SER A 220     -33.133   0.879  37.992  1.00  0.00           H  
ATOM   3472  HG  SER A 220     -33.363  -0.060  39.978  1.00  0.00           H  
ATOM   3473  N   GLU A 221     -31.505   2.041  41.305  1.00  8.50           N  
ATOM   3474  CA  GLU A 221     -32.025   2.740  42.479  1.00  8.33           C  
ATOM   3475  C   GLU A 221     -31.064   3.822  43.013  1.00  7.54           C  
ATOM   3476  O   GLU A 221     -31.411   4.476  43.999  1.00  7.37           O  
ATOM   3477  CB  GLU A 221     -32.348   1.694  43.576  1.00  9.62           C  
ATOM   3478  CG  GLU A 221     -33.207   0.493  43.118  1.00 12.42           C  
ATOM   3479  CD  GLU A 221     -34.517   0.902  42.438  1.00 18.63           C  
ATOM   3480  OE1 GLU A 221     -35.338   1.553  43.120  1.00 22.27           O  
ATOM   3481  OE2 GLU A 221     -34.666   0.568  41.242  1.00 22.46           O1-
ATOM   3482  H   GLU A 221     -30.871   1.277  41.499  1.00  0.00           H  
ATOM   3483  HA  GLU A 221     -32.951   3.255  42.216  1.00  0.00           H  
ATOM   3484  HB3 GLU A 221     -32.857   2.189  44.404  1.00  0.00           H  
ATOM   3485  HB2 GLU A 221     -31.417   1.309  43.995  1.00  0.00           H  
ATOM   3486  HG3 GLU A 221     -33.448  -0.132  43.978  1.00  0.00           H  
ATOM   3487  HG2 GLU A 221     -32.634  -0.142  42.441  1.00  0.00           H  
ATOM   3488  N   ASP A 222     -29.889   4.001  42.380  1.00  5.86           N  
ATOM   3489  CA  ASP A 222     -28.855   4.963  42.785  1.00  5.77           C  
ATOM   3490  C   ASP A 222     -29.307   6.421  42.647  1.00  5.65           C  
ATOM   3491  O   ASP A 222     -29.905   6.796  41.638  1.00  6.87           O  
ATOM   3492  CB  ASP A 222     -27.497   4.769  42.072  1.00  5.39           C  
ATOM   3493  CG  ASP A 222     -26.884   3.377  42.230  1.00  5.81           C  
ATOM   3494  OD1 ASP A 222     -27.418   2.564  43.014  1.00  4.84           O  
ATOM   3495  OD2 ASP A 222     -25.836   3.153  41.592  1.00  6.11           O1-
ATOM   3496  H   ASP A 222     -29.666   3.422  41.581  1.00  0.00           H  
ATOM   3497  HA  ASP A 222     -28.681   4.779  43.848  1.00  0.00           H  
ATOM   3498  HB3 ASP A 222     -26.779   5.494  42.455  1.00  0.00           H  
ATOM   3499  HB2 ASP A 222     -27.630   4.958  41.005  1.00  0.00           H  
ATOM   3500  N   ILE A 223     -28.986   7.205  43.685  1.00  5.44           N  
ATOM   3501  CA  ILE A 223     -29.361   8.605  43.823  1.00  5.71           C  
ATOM   3502  C   ILE A 223     -28.413   9.494  43.002  1.00  5.68           C  
ATOM   3503  O   ILE A 223     -27.212   9.493  43.264  1.00  5.29           O  
ATOM   3504  CB  ILE A 223     -29.281   9.049  45.315  1.00  6.06           C  
ATOM   3505  CG1 ILE A 223     -30.157   8.174  46.244  1.00  7.83           C  
ATOM   3506  CG2 ILE A 223     -29.585  10.546  45.527  1.00  6.59           C  
ATOM   3507  CD1 ILE A 223     -31.646   8.111  45.873  1.00  8.36           C  
ATOM   3508  H   ILE A 223     -28.460   6.812  44.453  1.00  0.00           H  
ATOM   3509  HA  ILE A 223     -30.383   8.741  43.462  1.00  0.00           H  
ATOM   3510  HB  ILE A 223     -28.256   8.896  45.655  1.00  0.00           H  
ATOM   3511 HG13 ILE A 223     -30.056   8.521  47.272  1.00  0.00           H  
ATOM   3512 HG12 ILE A 223     -29.765   7.156  46.253  1.00  0.00           H  
ATOM   3513 HG21 ILE A 223     -29.604  10.795  46.586  1.00  0.00           H  
ATOM   3514 HG22 ILE A 223     -28.838  11.195  45.072  1.00  0.00           H  
ATOM   3515 HG23 ILE A 223     -30.550  10.812  45.100  1.00  0.00           H  
ATOM   3516 HD11 ILE A 223     -32.232   7.724  46.707  1.00  0.00           H  
ATOM   3517 HD12 ILE A 223     -32.048   9.092  45.621  1.00  0.00           H  
ATOM   3518 HD13 ILE A 223     -31.812   7.449  45.023  1.00  0.00           H  
ATOM   3519  N   LEU A 224     -28.980  10.258  42.055  1.00  5.40           N  
ATOM   3520  CA  LEU A 224     -28.277  11.289  41.294  1.00  5.60           C  
ATOM   3521  C   LEU A 224     -27.992  12.499  42.200  1.00  5.27           C  
ATOM   3522  O   LEU A 224     -28.938  13.145  42.649  1.00  5.96           O  
ATOM   3523  CB  LEU A 224     -29.131  11.648  40.057  1.00  5.34           C  
ATOM   3524  CG  LEU A 224     -28.591  12.795  39.176  1.00  5.40           C  
ATOM   3525  CD1 LEU A 224     -27.147  12.545  38.704  1.00  6.70           C  
ATOM   3526  CD2 LEU A 224     -29.554  13.080  38.006  1.00  7.08           C  
ATOM   3527  H   LEU A 224     -29.976  10.195  41.899  1.00  0.00           H  
ATOM   3528  HA  LEU A 224     -27.328  10.869  40.953  1.00  0.00           H  
ATOM   3529  HB3 LEU A 224     -30.137  11.914  40.388  1.00  0.00           H  
ATOM   3530  HB2 LEU A 224     -29.250  10.756  39.442  1.00  0.00           H  
ATOM   3531  HG  LEU A 224     -28.573  13.702  39.778  1.00  0.00           H  
ATOM   3532 HD11 LEU A 224     -26.989  12.866  37.679  1.00  0.00           H  
ATOM   3533 HD12 LEU A 224     -26.444  13.103  39.321  1.00  0.00           H  
ATOM   3534 HD13 LEU A 224     -26.867  11.493  38.759  1.00  0.00           H  
ATOM   3535 HD21 LEU A 224     -29.087  12.952  37.029  1.00  0.00           H  
ATOM   3536 HD22 LEU A 224     -30.426  12.425  38.024  1.00  0.00           H  
ATOM   3537 HD23 LEU A 224     -29.926  14.103  38.057  1.00  0.00           H  
ATOM   3538  N   CYS A 225     -26.702  12.747  42.470  1.00  5.14           N  
ATOM   3539  CA  CYS A 225     -26.226  13.710  43.467  1.00  5.04           C  
ATOM   3540  C   CYS A 225     -25.723  15.019  42.839  1.00  4.85           C  
ATOM   3541  O   CYS A 225     -25.798  16.053  43.503  1.00  5.11           O  
ATOM   3542  CB  CYS A 225     -25.117  13.086  44.329  1.00  5.38           C  
ATOM   3543  SG  CYS A 225     -25.849  11.808  45.384  1.00  7.53           S  
ATOM   3544  H   CYS A 225     -25.990  12.180  42.028  1.00  0.00           H  
ATOM   3545  HA  CYS A 225     -27.046  13.985  44.133  1.00  0.00           H  
ATOM   3546  HB3 CYS A 225     -24.641  13.830  44.967  1.00  0.00           H  
ATOM   3547  HB2 CYS A 225     -24.336  12.643  43.710  1.00  0.00           H  
ATOM   3548  HG  CYS A 225     -26.215  10.992  44.390  1.00  0.00           H  
ATOM   3549  N   ALA A 226     -25.252  14.967  41.582  1.00  4.63           N  
ATOM   3550  CA  ALA A 226     -24.845  16.136  40.805  1.00  4.49           C  
ATOM   3551  C   ALA A 226     -24.805  15.779  39.317  1.00  5.14           C  
ATOM   3552  O   ALA A 226     -24.322  14.706  38.956  1.00  5.83           O  
ATOM   3553  CB  ALA A 226     -23.477  16.669  41.275  1.00  4.72           C  
ATOM   3554  H   ALA A 226     -25.220  14.083  41.094  1.00  0.00           H  
ATOM   3555  HA  ALA A 226     -25.593  16.918  40.952  1.00  0.00           H  
ATOM   3556  HB1 ALA A 226     -23.225  17.598  40.763  1.00  0.00           H  
ATOM   3557  HB2 ALA A 226     -23.469  16.880  42.344  1.00  0.00           H  
ATOM   3558  HB3 ALA A 226     -22.672  15.962  41.075  1.00  0.00           H  
ATOM   3559  N   GLU A 227     -25.268  16.718  38.483  1.00  6.00           N  
ATOM   3560  CA  GLU A 227     -25.179  16.658  37.027  1.00  6.74           C  
ATOM   3561  C   GLU A 227     -25.002  18.075  36.472  1.00  6.79           C  
ATOM   3562  O   GLU A 227     -25.332  19.054  37.146  1.00  6.75           O  
ATOM   3563  CB  GLU A 227     -26.405  15.940  36.422  1.00  7.86           C  
ATOM   3564  CG  GLU A 227     -27.774  16.602  36.698  1.00  8.38           C  
ATOM   3565  CD  GLU A 227     -28.939  15.941  35.956  1.00  9.29           C  
ATOM   3566  OE1 GLU A 227     -28.682  15.092  35.074  1.00 17.46           O  
ATOM   3567  OE2 GLU A 227     -30.086  16.309  36.288  1.00 17.47           O1-
ATOM   3568  H   GLU A 227     -25.638  17.582  38.854  1.00  0.00           H  
ATOM   3569  HA  GLU A 227     -24.282  16.098  36.754  1.00  0.00           H  
ATOM   3570  HB3 GLU A 227     -26.426  14.913  36.786  1.00  0.00           H  
ATOM   3571  HB2 GLU A 227     -26.251  15.864  35.345  1.00  0.00           H  
ATOM   3572  HG3 GLU A 227     -27.764  17.653  36.411  1.00  0.00           H  
ATOM   3573  HG2 GLU A 227     -27.988  16.575  37.766  1.00  0.00           H  
ATOM   3574  N   PHE A 228     -24.468  18.144  35.243  1.00  6.92           N  
ATOM   3575  CA  PHE A 228     -24.070  19.387  34.586  1.00  7.32           C  
ATOM   3576  C   PHE A 228     -24.648  19.370  33.153  1.00  7.85           C  
ATOM   3577  O   PHE A 228     -23.899  19.111  32.211  1.00  8.06           O  
ATOM   3578  CB  PHE A 228     -22.522  19.508  34.636  1.00  7.03           C  
ATOM   3579  CG  PHE A 228     -21.902  19.244  36.001  1.00  6.30           C  
ATOM   3580  CD1 PHE A 228     -22.134  20.125  37.080  1.00  7.34           C  
ATOM   3581  CD2 PHE A 228     -21.221  18.031  36.245  1.00  6.95           C  
ATOM   3582  CE1 PHE A 228     -21.667  19.808  38.349  1.00  6.58           C  
ATOM   3583  CE2 PHE A 228     -20.760  17.735  37.520  1.00  7.37           C  
ATOM   3584  CZ  PHE A 228     -20.980  18.621  38.567  1.00  7.76           C  
ATOM   3585  H   PHE A 228     -24.235  17.293  34.753  1.00  0.00           H  
ATOM   3586  HA  PHE A 228     -24.470  20.255  35.112  1.00  0.00           H  
ATOM   3587  HB3 PHE A 228     -22.240  20.517  34.336  1.00  0.00           H  
ATOM   3588  HB2 PHE A 228     -22.051  18.837  33.917  1.00  0.00           H  
ATOM   3589  HD1 PHE A 228     -22.690  21.039  36.925  1.00  0.00           H  
ATOM   3590  HD2 PHE A 228     -21.065  17.322  35.444  1.00  0.00           H  
ATOM   3591  HE1 PHE A 228     -21.847  20.483  39.172  1.00  0.00           H  
ATOM   3592  HE2 PHE A 228     -20.244  16.804  37.700  1.00  0.00           H  
ATOM   3593  HZ  PHE A 228     -20.626  18.379  39.559  1.00  0.00           H  
ATOM   3594  N   PRO A 229     -25.982  19.571  33.001  1.00  9.17           N  
ATOM   3595  CA  PRO A 229     -26.666  19.407  31.701  1.00  9.89           C  
ATOM   3596  C   PRO A 229     -26.267  20.440  30.630  1.00 10.33           C  
ATOM   3597  O   PRO A 229     -26.149  20.074  29.461  1.00 11.34           O  
ATOM   3598  CB  PRO A 229     -28.160  19.485  32.058  1.00  9.98           C  
ATOM   3599  CG  PRO A 229     -28.210  20.330  33.320  1.00 10.59           C  
ATOM   3600  CD  PRO A 229     -26.938  19.923  34.054  1.00  9.60           C  
ATOM   3601  HA  PRO A 229     -26.459  18.415  31.301  1.00  0.00           H  
ATOM   3602  HB3 PRO A 229     -28.530  18.482  32.278  1.00  0.00           H  
ATOM   3603  HB2 PRO A 229     -28.784  19.893  31.262  1.00  0.00           H  
ATOM   3604  HG3 PRO A 229     -29.116  20.178  33.909  1.00  0.00           H  
ATOM   3605  HG2 PRO A 229     -28.159  21.386  33.053  1.00  0.00           H  
ATOM   3606  HD2 PRO A 229     -26.595  20.726  34.706  1.00  0.00           H  
ATOM   3607  HD3 PRO A 229     -27.128  19.039  34.663  1.00  0.00           H  
ATOM   3608  N   ASP A 230     -26.038  21.692  31.059  1.00 10.02           N  
ATOM   3609  CA  ASP A 230     -25.624  22.819  30.214  1.00 10.70           C  
ATOM   3610  C   ASP A 230     -24.100  22.870  29.978  1.00  9.43           C  
ATOM   3611  O   ASP A 230     -23.652  23.710  29.198  1.00  9.51           O  
ATOM   3612  CB  ASP A 230     -26.122  24.181  30.767  1.00 11.35           C  
ATOM   3613  CG  ASP A 230     -27.610  24.234  31.138  1.00 15.33           C  
ATOM   3614  OD1 ASP A 230     -28.400  23.479  30.529  1.00 18.59           O  
ATOM   3615  OD2 ASP A 230     -27.944  25.091  31.984  1.00 21.55           O1-
ATOM   3616  H   ASP A 230     -26.181  21.909  32.034  1.00  0.00           H  
ATOM   3617  HA  ASP A 230     -26.078  22.688  29.230  1.00  0.00           H  
ATOM   3618  HB3 ASP A 230     -25.930  24.973  30.042  1.00  0.00           H  
ATOM   3619  HB2 ASP A 230     -25.548  24.416  31.665  1.00  0.00           H  
ATOM   3620  N   GLU A 231     -23.335  21.991  30.648  1.00  7.95           N  
ATOM   3621  CA  GLU A 231     -21.874  21.940  30.622  1.00  7.90           C  
ATOM   3622  C   GLU A 231     -21.420  20.471  30.469  1.00  7.04           C  
ATOM   3623  O   GLU A 231     -21.065  19.852  31.474  1.00  6.06           O  
ATOM   3624  CB  GLU A 231     -21.330  22.588  31.916  1.00  8.24           C  
ATOM   3625  CG  GLU A 231     -21.538  24.113  32.046  1.00 11.50           C  
ATOM   3626  CD  GLU A 231     -20.679  24.970  31.108  1.00 15.08           C  
ATOM   3627  OE1 GLU A 231     -19.789  24.409  30.430  1.00 18.52           O  
ATOM   3628  OE2 GLU A 231     -20.915  26.197  31.111  1.00 23.26           O1-
ATOM   3629  H   GLU A 231     -23.783  21.314  31.249  1.00  0.00           H  
ATOM   3630  HA  GLU A 231     -21.477  22.498  29.774  1.00  0.00           H  
ATOM   3631  HB3 GLU A 231     -20.268  22.368  32.002  1.00  0.00           H  
ATOM   3632  HB2 GLU A 231     -21.794  22.114  32.780  1.00  0.00           H  
ATOM   3633  HG3 GLU A 231     -21.308  24.414  33.066  1.00  0.00           H  
ATOM   3634  HG2 GLU A 231     -22.585  24.373  31.898  1.00  0.00           H  
ATOM   3635  N   PRO A 232     -21.468  19.916  29.232  1.00  6.46           N  
ATOM   3636  CA  PRO A 232     -21.207  18.481  28.980  1.00  6.32           C  
ATOM   3637  C   PRO A 232     -19.817  17.951  29.382  1.00  5.87           C  
ATOM   3638  O   PRO A 232     -19.705  16.772  29.710  1.00  5.86           O  
ATOM   3639  CB  PRO A 232     -21.437  18.315  27.465  1.00  7.33           C  
ATOM   3640  CG  PRO A 232     -22.292  19.500  27.055  1.00  8.14           C  
ATOM   3641  CD  PRO A 232     -21.825  20.603  27.988  1.00  7.50           C  
ATOM   3642  HA  PRO A 232     -21.969  17.918  29.522  1.00  0.00           H  
ATOM   3643  HB3 PRO A 232     -21.913  17.367  27.218  1.00  0.00           H  
ATOM   3644  HB2 PRO A 232     -20.492  18.356  26.920  1.00  0.00           H  
ATOM   3645  HG3 PRO A 232     -23.341  19.286  27.258  1.00  0.00           H  
ATOM   3646  HG2 PRO A 232     -22.202  19.756  26.000  1.00  0.00           H  
ATOM   3647  HD2 PRO A 232     -20.933  21.091  27.594  1.00  0.00           H  
ATOM   3648  HD3 PRO A 232     -22.604  21.355  28.091  1.00  0.00           H  
ATOM   3649  N   LYS A 233     -18.790  18.817  29.339  1.00  5.66           N  
ATOM   3650  CA  LYS A 233     -17.396  18.461  29.616  1.00  6.19           C  
ATOM   3651  C   LYS A 233     -17.033  18.453  31.115  1.00  5.76           C  
ATOM   3652  O   LYS A 233     -15.934  18.004  31.441  1.00  6.30           O  
ATOM   3653  CB  LYS A 233     -16.469  19.414  28.834  1.00  6.71           C  
ATOM   3654  CG  LYS A 233     -16.635  19.307  27.305  1.00  8.73           C  
ATOM   3655  CD  LYS A 233     -15.571  20.079  26.509  1.00 10.36           C  
ATOM   3656  CE  LYS A 233     -15.618  21.601  26.715  1.00 14.16           C  
ATOM   3657  NZ  LYS A 233     -14.609  22.282  25.888  1.00 16.66           N1+
ATOM   3658  H   LYS A 233     -18.959  19.775  29.068  1.00  0.00           H  
ATOM   3659  HA  LYS A 233     -17.215  17.448  29.247  1.00  0.00           H  
ATOM   3660  HB3 LYS A 233     -15.431  19.184  29.078  1.00  0.00           H  
ATOM   3661  HB2 LYS A 233     -16.639  20.441  29.161  1.00  0.00           H  
ATOM   3662  HG3 LYS A 233     -17.626  19.657  27.013  1.00  0.00           H  
ATOM   3663  HG2 LYS A 233     -16.593  18.258  27.015  1.00  0.00           H  
ATOM   3664  HD3 LYS A 233     -15.697  19.852  25.449  1.00  0.00           H  
ATOM   3665  HD2 LYS A 233     -14.581  19.706  26.778  1.00  0.00           H  
ATOM   3666  HE3 LYS A 233     -15.432  21.856  27.758  1.00  0.00           H  
ATOM   3667  HE2 LYS A 233     -16.605  21.988  26.457  1.00  0.00           H  
ATOM   3668  HZ1 LYS A 233     -13.688  21.951  26.139  1.00  0.00           H  
ATOM   3669  HZ2 LYS A 233     -14.781  22.086  24.912  1.00  0.00           H  
ATOM   3670  HZ3 LYS A 233     -14.662  23.278  26.044  1.00  0.00           H  
ATOM   3671  N   TRP A 234     -17.930  18.940  31.994  1.00  5.67           N  
ATOM   3672  CA  TRP A 234     -17.714  18.978  33.443  1.00  4.87           C  
ATOM   3673  C   TRP A 234     -17.820  17.585  34.083  1.00  4.94           C  
ATOM   3674  O   TRP A 234     -18.733  16.822  33.763  1.00  4.26           O  
ATOM   3675  CB  TRP A 234     -18.675  19.971  34.122  1.00  5.63           C  
ATOM   3676  CG  TRP A 234     -18.444  21.440  33.902  1.00  5.65           C  
ATOM   3677  CD1 TRP A 234     -17.677  22.015  32.944  1.00  6.78           C  
ATOM   3678  CD2 TRP A 234     -19.039  22.548  34.645  1.00  6.07           C  
ATOM   3679  NE1 TRP A 234     -17.778  23.388  33.030  1.00  6.81           N  
ATOM   3680  CE2 TRP A 234     -18.610  23.776  34.059  1.00  6.03           C  
ATOM   3681  CE3 TRP A 234     -19.913  22.640  35.753  1.00  6.83           C  
ATOM   3682  CZ2 TRP A 234     -19.041  25.026  34.536  1.00  6.50           C  
ATOM   3683  CZ3 TRP A 234     -20.344  23.886  36.249  1.00  7.35           C  
ATOM   3684  CH2 TRP A 234     -19.915  25.079  35.636  1.00  6.87           C  
ATOM   3685  H   TRP A 234     -18.825  19.276  31.665  1.00  0.00           H  
ATOM   3686  HA  TRP A 234     -16.703  19.346  33.621  1.00  0.00           H  
ATOM   3687  HB3 TRP A 234     -18.646  19.821  35.201  1.00  0.00           H  
ATOM   3688  HB2 TRP A 234     -19.699  19.746  33.825  1.00  0.00           H  
ATOM   3689  HD1 TRP A 234     -17.097  21.479  32.208  1.00  0.00           H  
ATOM   3690  HE1 TRP A 234     -17.315  24.010  32.381  1.00  0.00           H  
ATOM   3691  HE3 TRP A 234     -20.247  21.734  36.230  1.00  0.00           H  
ATOM   3692  HZ2 TRP A 234     -18.714  25.936  34.054  1.00  0.00           H  
ATOM   3693  HZ3 TRP A 234     -21.011  23.925  37.097  1.00  0.00           H  
ATOM   3694  HH2 TRP A 234     -20.261  26.031  36.006  1.00  0.00           H  
ATOM   3695  N   MET A 235     -16.855  17.302  34.969  1.00  4.22           N  
ATOM   3696  CA  MET A 235     -16.629  16.012  35.609  1.00  4.72           C  
ATOM   3697  C   MET A 235     -16.451  16.249  37.116  1.00  5.06           C  
ATOM   3698  O   MET A 235     -15.373  16.671  37.538  1.00  5.89           O  
ATOM   3699  CB  MET A 235     -15.377  15.363  34.970  1.00  4.74           C  
ATOM   3700  CG  MET A 235     -15.587  14.925  33.509  1.00  5.47           C  
ATOM   3701  SD  MET A 235     -14.091  14.395  32.637  1.00  7.93           S  
ATOM   3702  CE  MET A 235     -13.739  12.845  33.500  1.00  7.13           C  
ATOM   3703  H   MET A 235     -16.137  17.995  35.138  1.00  0.00           H  
ATOM   3704  HA  MET A 235     -17.487  15.353  35.465  1.00  0.00           H  
ATOM   3705  HB3 MET A 235     -15.080  14.495  35.559  1.00  0.00           H  
ATOM   3706  HB2 MET A 235     -14.532  16.052  35.017  1.00  0.00           H  
ATOM   3707  HG3 MET A 235     -15.999  15.746  32.925  1.00  0.00           H  
ATOM   3708  HG2 MET A 235     -16.320  14.121  33.460  1.00  0.00           H  
ATOM   3709  HE1 MET A 235     -12.889  12.347  33.035  1.00  0.00           H  
ATOM   3710  HE2 MET A 235     -13.501  13.025  34.548  1.00  0.00           H  
ATOM   3711  HE3 MET A 235     -14.597  12.178  33.445  1.00  0.00           H  
ATOM   3712  N   GLY A 236     -17.525  16.009  37.887  1.00  4.90           N  
ATOM   3713  CA  GLY A 236     -17.572  16.252  39.327  1.00  5.05           C  
ATOM   3714  C   GLY A 236     -17.286  14.951  40.077  1.00  5.03           C  
ATOM   3715  O   GLY A 236     -18.180  14.117  40.208  1.00  5.81           O  
ATOM   3716  H   GLY A 236     -18.367  15.652  37.458  1.00  0.00           H  
ATOM   3717  HA3 GLY A 236     -18.571  16.600  39.591  1.00  0.00           H  
ATOM   3718  HA2 GLY A 236     -16.883  17.030  39.647  1.00  0.00           H  
ATOM   3719  N   GLY A 237     -16.070  14.828  40.633  1.00  4.89           N  
ATOM   3720  CA  GLY A 237     -15.674  13.716  41.496  1.00  4.91           C  
ATOM   3721  C   GLY A 237     -15.851  14.141  42.959  1.00  5.11           C  
ATOM   3722  O   GLY A 237     -15.424  15.230  43.344  1.00  5.71           O  
ATOM   3723  H   GLY A 237     -15.394  15.571  40.508  1.00  0.00           H  
ATOM   3724  HA3 GLY A 237     -14.623  13.487  41.318  1.00  0.00           H  
ATOM   3725  HA2 GLY A 237     -16.238  12.808  41.278  1.00  0.00           H  
ATOM   3726  N   ALA A 238     -16.448  13.254  43.770  1.00  4.70           N  
ATOM   3727  CA  ALA A 238     -16.674  13.448  45.202  1.00  4.79           C  
ATOM   3728  C   ALA A 238     -15.574  12.798  46.051  1.00  5.23           C  
ATOM   3729  O   ALA A 238     -15.017  11.771  45.668  1.00  5.49           O  
ATOM   3730  CB  ALA A 238     -18.029  12.833  45.582  1.00  5.44           C  
ATOM   3731  H   ALA A 238     -16.748  12.364  43.396  1.00  0.00           H  
ATOM   3732  HA  ALA A 238     -16.719  14.513  45.425  1.00  0.00           H  
ATOM   3733  HB1 ALA A 238     -18.185  12.837  46.661  1.00  0.00           H  
ATOM   3734  HB2 ALA A 238     -18.850  13.394  45.142  1.00  0.00           H  
ATOM   3735  HB3 ALA A 238     -18.101  11.800  45.246  1.00  0.00           H  
ATOM   3736  N   GLU A 239     -15.351  13.382  47.235  1.00  5.10           N  
ATOM   3737  CA  GLU A 239     -14.544  12.815  48.311  1.00  5.62           C  
ATOM   3738  C   GLU A 239     -15.159  13.242  49.647  1.00  5.68           C  
ATOM   3739  O   GLU A 239     -15.616  14.379  49.769  1.00  6.08           O  
ATOM   3740  CB  GLU A 239     -13.061  13.232  48.164  1.00  6.70           C  
ATOM   3741  CG  GLU A 239     -12.764  14.731  48.388  1.00  8.84           C  
ATOM   3742  CD  GLU A 239     -11.312  15.094  48.093  1.00 11.43           C  
ATOM   3743  OE1 GLU A 239     -10.971  15.917  47.245  1.00  9.72           O  
ATOM   3744  OE2 GLU A 239     -10.433  14.422  48.890  1.00 13.58           O  
ATOM   3745  H   GLU A 239     -15.828  14.245  47.462  1.00  0.00           H  
ATOM   3746  HA  GLU A 239     -14.598  11.729  48.251  1.00  0.00           H  
ATOM   3747  HB3 GLU A 239     -12.701  12.930  47.179  1.00  0.00           H  
ATOM   3748  HB2 GLU A 239     -12.476  12.650  48.878  1.00  0.00           H  
ATOM   3749  HG3 GLU A 239     -12.979  15.023  49.417  1.00  0.00           H  
ATOM   3750  HG2 GLU A 239     -13.402  15.336  47.743  1.00  0.00           H  
ATOM   3751  HE2 GLU A 239      -9.520  14.653  48.707  1.00  0.00           H  
ATOM   3752  N   LEU A 240     -15.134  12.338  50.636  1.00  5.04           N  
ATOM   3753  CA  LEU A 240     -15.527  12.651  52.008  1.00  5.11           C  
ATOM   3754  C   LEU A 240     -14.360  13.313  52.750  1.00  5.61           C  
ATOM   3755  O   LEU A 240     -13.204  12.931  52.556  1.00  6.70           O  
ATOM   3756  CB  LEU A 240     -15.974  11.365  52.744  1.00  4.78           C  
ATOM   3757  CG  LEU A 240     -17.482  11.057  52.649  1.00  5.24           C  
ATOM   3758  CD1 LEU A 240     -18.350  12.101  53.379  1.00  6.68           C  
ATOM   3759  CD2 LEU A 240     -17.959  10.770  51.212  1.00  6.15           C  
ATOM   3760  H   LEU A 240     -14.734  11.424  50.482  1.00  0.00           H  
ATOM   3761  HA  LEU A 240     -16.361  13.354  51.990  1.00  0.00           H  
ATOM   3762  HB3 LEU A 240     -15.742  11.454  53.807  1.00  0.00           H  
ATOM   3763  HB2 LEU A 240     -15.392  10.509  52.399  1.00  0.00           H  
ATOM   3764  HG  LEU A 240     -17.596  10.130  53.207  1.00  0.00           H  
ATOM   3765 HD11 LEU A 240     -19.070  11.611  54.035  1.00  0.00           H  
ATOM   3766 HD12 LEU A 240     -17.752  12.766  54.003  1.00  0.00           H  
ATOM   3767 HD13 LEU A 240     -18.911  12.730  52.690  1.00  0.00           H  
ATOM   3768 HD21 LEU A 240     -18.720   9.990  51.204  1.00  0.00           H  
ATOM   3769 HD22 LEU A 240     -18.384  11.652  50.735  1.00  0.00           H  
ATOM   3770 HD23 LEU A 240     -17.144  10.421  50.580  1.00  0.00           H  
ATOM   3771  N   SER A 241     -14.712  14.251  53.641  1.00  5.25           N  
ATOM   3772  CA  SER A 241     -13.827  14.801  54.663  1.00  5.90           C  
ATOM   3773  C   SER A 241     -13.486  13.748  55.737  1.00  6.27           C  
ATOM   3774  O   SER A 241     -14.213  12.764  55.882  1.00  6.40           O  
ATOM   3775  CB  SER A 241     -14.487  16.075  55.228  1.00  5.91           C  
ATOM   3776  OG  SER A 241     -15.677  15.796  55.939  1.00  6.58           O  
ATOM   3777  H   SER A 241     -15.684  14.522  53.719  1.00  0.00           H  
ATOM   3778  HA  SER A 241     -12.902  15.089  54.165  1.00  0.00           H  
ATOM   3779  HB3 SER A 241     -14.708  16.777  54.422  1.00  0.00           H  
ATOM   3780  HB2 SER A 241     -13.802  16.588  55.902  1.00  0.00           H  
ATOM   3781  HG  SER A 241     -15.488  15.832  56.888  1.00  0.00           H  
ATOM   3782  N   ASP A 242     -12.375  13.965  56.459  1.00  6.76           N  
ATOM   3783  CA  ASP A 242     -11.827  13.041  57.464  1.00  7.85           C  
ATOM   3784  C   ASP A 242     -12.763  12.770  58.659  1.00  7.82           C  
ATOM   3785  O   ASP A 242     -12.737  11.657  59.185  1.00  9.32           O  
ATOM   3786  CB  ASP A 242     -10.416  13.446  57.961  1.00  8.90           C  
ATOM   3787  CG  ASP A 242      -9.380  13.697  56.857  1.00 11.00           C  
ATOM   3788  OD1 ASP A 242      -9.538  13.131  55.753  1.00 15.82           O  
ATOM   3789  OD2 ASP A 242      -8.396  14.402  57.166  1.00 14.66           O1-
ATOM   3790  H   ASP A 242     -11.812  14.782  56.261  1.00  0.00           H  
ATOM   3791  HA  ASP A 242     -11.718  12.081  56.954  1.00  0.00           H  
ATOM   3792  HB3 ASP A 242     -10.020  12.678  58.627  1.00  0.00           H  
ATOM   3793  HB2 ASP A 242     -10.512  14.367  58.540  1.00  0.00           H  
ATOM   3794  N   ASP A 243     -13.594  13.760  59.036  1.00  7.21           N  
ATOM   3795  CA  ASP A 243     -14.661  13.622  60.040  1.00  7.55           C  
ATOM   3796  C   ASP A 243     -15.933  12.942  59.482  1.00  7.26           C  
ATOM   3797  O   ASP A 243     -16.749  12.469  60.272  1.00  8.95           O  
ATOM   3798  CB  ASP A 243     -15.023  14.957  60.752  1.00  8.09           C  
ATOM   3799  CG  ASP A 243     -15.229  16.193  59.864  1.00  9.46           C  
ATOM   3800  OD1 ASP A 243     -15.405  16.031  58.637  1.00  7.59           O  
ATOM   3801  OD2 ASP A 243     -15.263  17.300  60.443  1.00 10.05           O1-
ATOM   3802  H   ASP A 243     -13.564  14.646  58.550  1.00  0.00           H  
ATOM   3803  HA  ASP A 243     -14.287  12.956  60.819  1.00  0.00           H  
ATOM   3804  HB3 ASP A 243     -14.207  15.187  61.438  1.00  0.00           H  
ATOM   3805  HB2 ASP A 243     -15.921  14.826  61.358  1.00  0.00           H  
ATOM   3806  N   GLY A 244     -16.080  12.905  58.146  1.00  7.11           N  
ATOM   3807  CA  GLY A 244     -17.197  12.288  57.431  1.00  7.16           C  
ATOM   3808  C   GLY A 244     -18.402  13.221  57.265  1.00  7.28           C  
ATOM   3809  O   GLY A 244     -19.396  12.800  56.674  1.00  8.24           O  
ATOM   3810  H   GLY A 244     -15.351  13.302  57.569  1.00  0.00           H  
ATOM   3811  HA3 GLY A 244     -17.535  11.397  57.958  1.00  0.00           H  
ATOM   3812  HA2 GLY A 244     -16.855  11.972  56.445  1.00  0.00           H  
ATOM   3813  N   ARG A 245     -18.336  14.457  57.789  1.00  6.74           N  
ATOM   3814  CA  ARG A 245     -19.443  15.411  57.791  1.00  7.43           C  
ATOM   3815  C   ARG A 245     -19.728  16.030  56.410  1.00  7.37           C  
ATOM   3816  O   ARG A 245     -20.893  16.296  56.118  1.00  8.41           O  
ATOM   3817  CB  ARG A 245     -19.180  16.478  58.878  1.00  8.36           C  
ATOM   3818  CG  ARG A 245     -20.258  17.574  58.945  1.00 11.80           C  
ATOM   3819  CD  ARG A 245     -20.143  18.500  60.158  1.00 17.06           C  
ATOM   3820  NE  ARG A 245     -21.093  19.610  60.029  1.00 18.94           N  
ATOM   3821  CZ  ARG A 245     -21.323  20.579  60.928  1.00 21.17           C  
ATOM   3822  NH1 ARG A 245     -20.662  20.622  62.093  1.00 23.64           N  
ATOM   3823  NH2 ARG A 245     -22.231  21.519  60.642  1.00 20.92           N1+
ATOM   3824  H   ARG A 245     -17.485  14.754  58.249  1.00  0.00           H  
ATOM   3825  HA  ARG A 245     -20.341  14.865  58.086  1.00  0.00           H  
ATOM   3826  HB3 ARG A 245     -18.211  16.948  58.708  1.00  0.00           H  
ATOM   3827  HB2 ARG A 245     -19.108  15.982  59.847  1.00  0.00           H  
ATOM   3828  HG3 ARG A 245     -21.213  17.053  59.034  1.00  0.00           H  
ATOM   3829  HG2 ARG A 245     -20.315  18.161  58.028  1.00  0.00           H  
ATOM   3830  HD3 ARG A 245     -19.117  18.822  60.341  1.00  0.00           H  
ATOM   3831  HD2 ARG A 245     -20.472  17.953  61.041  1.00  0.00           H  
ATOM   3832  HE  ARG A 245     -21.641  19.616  59.171  1.00  0.00           H  
ATOM   3833 HH12 ARG A 245     -20.839  21.359  62.758  1.00  0.00           H  
ATOM   3834 HH11 ARG A 245     -19.978  19.910  62.306  1.00  0.00           H  
ATOM   3835 HH22 ARG A 245     -22.444  22.261  61.291  1.00  0.00           H  
ATOM   3836 HH21 ARG A 245     -22.704  21.493  59.739  1.00  0.00           H  
ATOM   3837  N   TYR A 246     -18.679  16.273  55.610  1.00  6.22           N  
ATOM   3838  CA  TYR A 246     -18.772  17.025  54.361  1.00  6.03           C  
ATOM   3839  C   TYR A 246     -18.389  16.145  53.169  1.00  5.94           C  
ATOM   3840  O   TYR A 246     -17.361  15.471  53.216  1.00  6.52           O  
ATOM   3841  CB  TYR A 246     -17.842  18.254  54.426  1.00  6.51           C  
ATOM   3842  CG  TYR A 246     -18.147  19.247  55.535  1.00  7.16           C  
ATOM   3843  CD1 TYR A 246     -17.561  19.094  56.809  1.00  7.59           C  
ATOM   3844  CD2 TYR A 246     -18.993  20.347  55.286  1.00  8.64           C  
ATOM   3845  CE1 TYR A 246     -17.790  20.050  57.816  1.00  8.93           C  
ATOM   3846  CE2 TYR A 246     -19.228  21.302  56.294  1.00  9.11           C  
ATOM   3847  CZ  TYR A 246     -18.621  21.158  57.558  1.00  9.32           C  
ATOM   3848  OH  TYR A 246     -18.837  22.090  58.530  1.00 11.43           O  
ATOM   3849  H   TYR A 246     -17.747  15.998  55.894  1.00  0.00           H  
ATOM   3850  HA  TYR A 246     -19.787  17.390  54.217  1.00  0.00           H  
ATOM   3851  HB3 TYR A 246     -17.884  18.790  53.476  1.00  0.00           H  
ATOM   3852  HB2 TYR A 246     -16.804  17.937  54.532  1.00  0.00           H  
ATOM   3853  HD1 TYR A 246     -16.913  18.253  57.012  1.00  0.00           H  
ATOM   3854  HD2 TYR A 246     -19.456  20.463  54.318  1.00  0.00           H  
ATOM   3855  HE1 TYR A 246     -17.321  19.930  58.782  1.00  0.00           H  
ATOM   3856  HE2 TYR A 246     -19.869  22.148  56.095  1.00  0.00           H  
ATOM   3857  HH  TYR A 246     -18.378  21.890  59.349  1.00  0.00           H  
ATOM   3858  N   VAL A 247     -19.184  16.242  52.093  1.00  5.75           N  
ATOM   3859  CA  VAL A 247     -18.821  15.762  50.761  1.00  5.83           C  
ATOM   3860  C   VAL A 247     -18.251  16.968  49.999  1.00  6.32           C  
ATOM   3861  O   VAL A 247     -18.935  17.984  49.895  1.00  6.52           O  
ATOM   3862  CB  VAL A 247     -20.050  15.241  49.962  1.00  6.39           C  
ATOM   3863  CG1 VAL A 247     -19.684  14.744  48.547  1.00  7.45           C  
ATOM   3864  CG2 VAL A 247     -20.783  14.120  50.710  1.00  8.48           C  
ATOM   3865  H   VAL A 247     -20.015  16.817  52.143  1.00  0.00           H  
ATOM   3866  HA  VAL A 247     -18.075  14.967  50.824  1.00  0.00           H  
ATOM   3867  HB  VAL A 247     -20.768  16.055  49.850  1.00  0.00           H  
ATOM   3868 HG11 VAL A 247     -20.549  14.309  48.046  1.00  0.00           H  
ATOM   3869 HG12 VAL A 247     -19.312  15.544  47.907  1.00  0.00           H  
ATOM   3870 HG13 VAL A 247     -18.913  13.975  48.597  1.00  0.00           H  
ATOM   3871 HG21 VAL A 247     -21.701  13.842  50.194  1.00  0.00           H  
ATOM   3872 HG22 VAL A 247     -20.164  13.229  50.798  1.00  0.00           H  
ATOM   3873 HG23 VAL A 247     -21.063  14.432  51.713  1.00  0.00           H  
ATOM   3874  N   LEU A 248     -17.020  16.832  49.491  1.00  6.13           N  
ATOM   3875  CA  LEU A 248     -16.312  17.857  48.729  1.00  6.41           C  
ATOM   3876  C   LEU A 248     -16.317  17.444  47.253  1.00  6.30           C  
ATOM   3877  O   LEU A 248     -15.856  16.349  46.934  1.00  6.26           O  
ATOM   3878  CB  LEU A 248     -14.865  17.965  49.252  1.00  7.20           C  
ATOM   3879  CG  LEU A 248     -14.736  18.367  50.737  1.00 10.67           C  
ATOM   3880  CD1 LEU A 248     -13.278  18.214  51.206  1.00 13.57           C  
ATOM   3881  CD2 LEU A 248     -15.305  19.771  51.025  1.00 11.39           C  
ATOM   3882  H   LEU A 248     -16.522  15.960  49.620  1.00  0.00           H  
ATOM   3883  HA  LEU A 248     -16.802  18.826  48.830  1.00  0.00           H  
ATOM   3884  HB3 LEU A 248     -14.306  18.676  48.640  1.00  0.00           H  
ATOM   3885  HB2 LEU A 248     -14.376  17.001  49.113  1.00  0.00           H  
ATOM   3886  HG  LEU A 248     -15.315  17.657  51.329  1.00  0.00           H  
ATOM   3887 HD11 LEU A 248     -13.221  17.590  52.098  1.00  0.00           H  
ATOM   3888 HD12 LEU A 248     -12.656  17.736  50.449  1.00  0.00           H  
ATOM   3889 HD13 LEU A 248     -12.808  19.169  51.438  1.00  0.00           H  
ATOM   3890 HD21 LEU A 248     -14.623  20.391  51.604  1.00  0.00           H  
ATOM   3891 HD22 LEU A 248     -15.528  20.318  50.109  1.00  0.00           H  
ATOM   3892 HD23 LEU A 248     -16.230  19.698  51.598  1.00  0.00           H  
ATOM   3893  N   LEU A 249     -16.844  18.325  46.391  1.00  5.04           N  
ATOM   3894  CA  LEU A 249     -17.035  18.081  44.966  1.00  4.81           C  
ATOM   3895  C   LEU A 249     -16.030  18.912  44.157  1.00  4.72           C  
ATOM   3896  O   LEU A 249     -16.173  20.133  44.078  1.00  4.91           O  
ATOM   3897  CB  LEU A 249     -18.502  18.415  44.617  1.00  5.19           C  
ATOM   3898  CG  LEU A 249     -18.928  18.122  43.162  1.00  5.50           C  
ATOM   3899  CD1 LEU A 249     -18.782  16.628  42.826  1.00  7.38           C  
ATOM   3900  CD2 LEU A 249     -20.352  18.641  42.879  1.00  6.41           C  
ATOM   3901  H   LEU A 249     -17.169  19.222  46.732  1.00  0.00           H  
ATOM   3902  HA  LEU A 249     -16.871  17.025  44.747  1.00  0.00           H  
ATOM   3903  HB3 LEU A 249     -18.692  19.462  44.849  1.00  0.00           H  
ATOM   3904  HB2 LEU A 249     -19.147  17.843  45.280  1.00  0.00           H  
ATOM   3905  HG  LEU A 249     -18.265  18.672  42.496  1.00  0.00           H  
ATOM   3906 HD11 LEU A 249     -19.553  16.268  42.145  1.00  0.00           H  
ATOM   3907 HD12 LEU A 249     -17.819  16.455  42.351  1.00  0.00           H  
ATOM   3908 HD13 LEU A 249     -18.813  16.004  43.719  1.00  0.00           H  
ATOM   3909 HD21 LEU A 249     -21.064  17.834  42.707  1.00  0.00           H  
ATOM   3910 HD22 LEU A 249     -20.742  19.231  43.708  1.00  0.00           H  
ATOM   3911 HD23 LEU A 249     -20.366  19.280  41.996  1.00  0.00           H  
ATOM   3912  N   SER A 250     -15.047  18.218  43.562  1.00  4.20           N  
ATOM   3913  CA  SER A 250     -14.038  18.783  42.671  1.00  4.90           C  
ATOM   3914  C   SER A 250     -14.510  18.638  41.215  1.00  4.59           C  
ATOM   3915  O   SER A 250     -14.365  17.559  40.638  1.00  4.63           O  
ATOM   3916  CB  SER A 250     -12.693  18.063  42.903  1.00  5.50           C  
ATOM   3917  OG  SER A 250     -12.056  18.560  44.063  1.00  8.34           O  
ATOM   3918  H   SER A 250     -15.014  17.213  43.678  1.00  0.00           H  
ATOM   3919  HA  SER A 250     -13.892  19.842  42.883  1.00  0.00           H  
ATOM   3920  HB3 SER A 250     -12.014  18.238  42.066  1.00  0.00           H  
ATOM   3921  HB2 SER A 250     -12.823  16.983  42.987  1.00  0.00           H  
ATOM   3922  HG  SER A 250     -11.704  19.433  43.874  1.00  0.00           H  
ATOM   3923  N   ILE A 251     -15.078  19.721  40.657  1.00  4.46           N  
ATOM   3924  CA  ILE A 251     -15.550  19.779  39.270  1.00  4.48           C  
ATOM   3925  C   ILE A 251     -14.401  20.253  38.370  1.00  4.92           C  
ATOM   3926  O   ILE A 251     -13.778  21.265  38.682  1.00  4.71           O  
ATOM   3927  CB  ILE A 251     -16.737  20.765  39.074  1.00  4.38           C  
ATOM   3928  CG1 ILE A 251     -17.895  20.463  40.051  1.00  4.67           C  
ATOM   3929  CG2 ILE A 251     -17.260  20.788  37.618  1.00  5.89           C  
ATOM   3930  CD1 ILE A 251     -18.972  21.551  40.089  1.00  5.26           C  
ATOM   3931  H   ILE A 251     -15.155  20.576  41.193  1.00  0.00           H  
ATOM   3932  HA  ILE A 251     -15.872  18.795  38.942  1.00  0.00           H  
ATOM   3933  HB  ILE A 251     -16.377  21.768  39.293  1.00  0.00           H  
ATOM   3934 HG13 ILE A 251     -17.516  20.360  41.067  1.00  0.00           H  
ATOM   3935 HG12 ILE A 251     -18.348  19.503  39.802  1.00  0.00           H  
ATOM   3936 HG21 ILE A 251     -18.073  21.500  37.498  1.00  0.00           H  
ATOM   3937 HG22 ILE A 251     -16.499  21.085  36.896  1.00  0.00           H  
ATOM   3938 HG23 ILE A 251     -17.631  19.806  37.324  1.00  0.00           H  
ATOM   3939 HD11 ILE A 251     -19.652  21.368  40.918  1.00  0.00           H  
ATOM   3940 HD12 ILE A 251     -18.538  22.541  40.227  1.00  0.00           H  
ATOM   3941 HD13 ILE A 251     -19.571  21.569  39.180  1.00  0.00           H  
ATOM   3942  N   ARG A 252     -14.163  19.519  37.273  1.00  6.11           N  
ATOM   3943  CA  ARG A 252     -13.083  19.776  36.323  1.00  7.09           C  
ATOM   3944  C   ARG A 252     -13.642  19.817  34.896  1.00  7.31           C  
ATOM   3945  O   ARG A 252     -14.366  18.902  34.506  1.00  6.50           O  
ATOM   3946  CB  ARG A 252     -12.019  18.671  36.448  1.00  7.53           C  
ATOM   3947  CG  ARG A 252     -11.442  18.512  37.860  1.00  8.39           C  
ATOM   3948  CD  ARG A 252     -10.355  17.436  37.938  1.00 11.50           C  
ATOM   3949  NE  ARG A 252      -9.733  17.417  39.266  1.00 14.85           N  
ATOM   3950  CZ  ARG A 252      -8.822  18.294  39.718  1.00 15.06           C  
ATOM   3951  NH1 ARG A 252      -8.381  18.184  40.974  1.00 17.65           N  
ATOM   3952  NH2 ARG A 252      -8.342  19.280  38.948  1.00 16.91           N1+
ATOM   3953  H   ARG A 252     -14.719  18.693  37.095  1.00  0.00           H  
ATOM   3954  HA  ARG A 252     -12.602  20.735  36.531  1.00  0.00           H  
ATOM   3955  HB3 ARG A 252     -11.204  18.893  35.757  1.00  0.00           H  
ATOM   3956  HB2 ARG A 252     -12.446  17.715  36.141  1.00  0.00           H  
ATOM   3957  HG3 ARG A 252     -12.257  18.193  38.510  1.00  0.00           H  
ATOM   3958  HG2 ARG A 252     -11.085  19.460  38.258  1.00  0.00           H  
ATOM   3959  HD3 ARG A 252      -9.639  17.477  37.116  1.00  0.00           H  
ATOM   3960  HD2 ARG A 252     -10.850  16.468  37.865  1.00  0.00           H  
ATOM   3961  HE  ARG A 252     -10.080  16.714  39.903  1.00  0.00           H  
ATOM   3962 HH12 ARG A 252      -7.640  18.806  41.284  1.00  0.00           H  
ATOM   3963 HH11 ARG A 252      -8.726  17.467  41.595  1.00  0.00           H  
ATOM   3964 HH22 ARG A 252      -7.684  19.954  39.336  1.00  0.00           H  
ATOM   3965 HH21 ARG A 252      -8.665  19.399  37.999  1.00  0.00           H  
ATOM   3966  N   GLU A 253     -13.267  20.863  34.144  1.00  8.09           N  
ATOM   3967  CA  GLU A 253     -13.649  21.077  32.743  1.00  9.42           C  
ATOM   3968  C   GLU A 253     -12.739  20.346  31.734  1.00 10.10           C  
ATOM   3969  O   GLU A 253     -13.139  20.197  30.578  1.00 10.88           O  
ATOM   3970  CB  GLU A 253     -13.664  22.597  32.467  1.00 10.05           C  
ATOM   3971  CG  GLU A 253     -12.300  23.309  32.646  1.00 11.61           C  
ATOM   3972  CD  GLU A 253     -12.333  24.814  32.368  1.00 12.71           C  
ATOM   3973  OE1 GLU A 253     -13.399  25.321  31.953  1.00 16.93           O  
ATOM   3974  OE2 GLU A 253     -11.273  25.440  32.585  1.00 16.54           O1-
ATOM   3975  H   GLU A 253     -12.673  21.574  34.545  1.00  0.00           H  
ATOM   3976  HA  GLU A 253     -14.663  20.700  32.595  1.00  0.00           H  
ATOM   3977  HB3 GLU A 253     -14.408  23.064  33.113  1.00  0.00           H  
ATOM   3978  HB2 GLU A 253     -14.025  22.764  31.451  1.00  0.00           H  
ATOM   3979  HG3 GLU A 253     -11.551  22.876  31.983  1.00  0.00           H  
ATOM   3980  HG2 GLU A 253     -11.932  23.171  33.663  1.00  0.00           H  
ATOM   3981  N   GLY A 254     -11.538  19.932  32.167  1.00  9.19           N  
ATOM   3982  CA  GLY A 254     -10.532  19.336  31.299  1.00  9.43           C  
ATOM   3983  C   GLY A 254      -9.267  19.049  32.117  1.00  9.09           C  
ATOM   3984  O   GLY A 254      -9.300  19.011  33.348  1.00  9.60           O  
ATOM   3985  H   GLY A 254     -11.278  20.068  33.133  1.00  0.00           H  
ATOM   3986  HA3 GLY A 254     -10.300  20.010  30.472  1.00  0.00           H  
ATOM   3987  HA2 GLY A 254     -10.915  18.406  30.879  1.00  0.00           H  
ATOM   3988  N   CYS A 255      -8.152  18.814  31.406  1.00  9.11           N  
ATOM   3989  CA  CYS A 255      -6.872  18.368  31.965  1.00  9.88           C  
ATOM   3990  C   CYS A 255      -5.980  19.488  32.550  1.00 10.04           C  
ATOM   3991  O   CYS A 255      -4.875  19.167  32.993  1.00 11.93           O  
ATOM   3992  CB  CYS A 255      -6.080  17.513  30.954  1.00  9.91           C  
ATOM   3993  SG  CYS A 255      -6.931  15.948  30.616  1.00 10.86           S  
ATOM   3994  H   CYS A 255      -8.192  18.859  30.396  1.00  0.00           H  
ATOM   3995  HA  CYS A 255      -7.094  17.719  32.815  1.00  0.00           H  
ATOM   3996  HB3 CYS A 255      -5.105  17.249  31.359  1.00  0.00           H  
ATOM   3997  HB2 CYS A 255      -5.914  18.048  30.019  1.00  0.00           H  
ATOM   3998  HG  CYS A 255      -6.772  15.437  31.840  1.00  0.00           H  
ATOM   3999  N   ASP A 256      -6.447  20.754  32.611  1.00 10.09           N  
ATOM   4000  CA  ASP A 256      -5.795  21.804  33.416  1.00  9.45           C  
ATOM   4001  C   ASP A 256      -5.821  21.455  34.918  1.00  9.38           C  
ATOM   4002  O   ASP A 256      -6.846  20.953  35.388  1.00  8.50           O  
ATOM   4003  CB  ASP A 256      -6.492  23.180  33.234  1.00  0.00           C  
ATOM   4004  CG  ASP A 256      -6.124  23.963  31.976  1.00  0.00           C  
ATOM   4005  OD1 ASP A 256      -6.952  24.501  31.245  1.00  0.00           O  
ATOM   4006  OD2 ASP A 256      -4.777  24.045  31.775  1.00  0.00           O  
ATOM   4007  H   ASP A 256      -7.359  20.970  32.237  1.00  0.00           H  
ATOM   4008  HA  ASP A 256      -4.780  21.846  33.022  1.00  0.00           H  
ATOM   4009  HB2 ASP A 256      -7.576  23.055  33.260  1.00  0.00           H  
ATOM   4010  HB3 ASP A 256      -6.243  23.840  34.066  1.00  0.00           H  
ATOM   4011  HD2 ASP A 256      -4.557  24.545  30.985  1.00  0.00           H  
ATOM   4012  N   PRO A 257      -4.733  21.782  35.656  1.00  9.33           N  
ATOM   4013  CA  PRO A 257      -4.737  21.744  37.126  1.00  9.23           C  
ATOM   4014  C   PRO A 257      -5.516  22.941  37.713  1.00  8.00           C  
ATOM   4015  O   PRO A 257      -4.917  23.886  38.225  1.00  7.25           O  
ATOM   4016  CB  PRO A 257      -3.241  21.727  37.473  1.00 10.14           C  
ATOM   4017  CG  PRO A 257      -2.586  22.543  36.370  1.00 10.56           C  
ATOM   4018  CD  PRO A 257      -3.435  22.231  35.140  1.00 10.86           C  
ATOM   4019  HA  PRO A 257      -5.197  20.826  37.497  1.00  0.00           H  
ATOM   4020  HB3 PRO A 257      -2.875  20.701  37.428  1.00  0.00           H  
ATOM   4021  HB2 PRO A 257      -3.014  22.102  38.471  1.00  0.00           H  
ATOM   4022  HG3 PRO A 257      -1.531  22.302  36.235  1.00  0.00           H  
ATOM   4023  HG2 PRO A 257      -2.660  23.606  36.607  1.00  0.00           H  
ATOM   4024  HD2 PRO A 257      -3.517  23.106  34.493  1.00  0.00           H  
ATOM   4025  HD3 PRO A 257      -2.985  21.417  34.570  1.00  0.00           H  
ATOM   4026  N   VAL A 258      -6.849  22.862  37.598  1.00  6.40           N  
ATOM   4027  CA  VAL A 258      -7.832  23.785  38.151  1.00  5.62           C  
ATOM   4028  C   VAL A 258      -9.135  23.014  38.430  1.00  5.06           C  
ATOM   4029  O   VAL A 258      -9.435  22.044  37.729  1.00  5.11           O  
ATOM   4030  CB  VAL A 258      -8.158  24.976  37.198  1.00  5.41           C  
ATOM   4031  CG1 VAL A 258      -6.951  25.899  36.951  1.00  7.03           C  
ATOM   4032  CG2 VAL A 258      -8.814  24.565  35.863  1.00  5.72           C  
ATOM   4033  H   VAL A 258      -7.247  22.053  37.138  1.00  0.00           H  
ATOM   4034  HA  VAL A 258      -7.449  24.158  39.097  1.00  0.00           H  
ATOM   4035  HB  VAL A 258      -8.885  25.600  37.719  1.00  0.00           H  
ATOM   4036 HG11 VAL A 258      -7.246  26.805  36.423  1.00  0.00           H  
ATOM   4037 HG12 VAL A 258      -6.491  26.206  37.890  1.00  0.00           H  
ATOM   4038 HG13 VAL A 258      -6.189  25.410  36.345  1.00  0.00           H  
ATOM   4039 HG21 VAL A 258      -8.867  25.405  35.169  1.00  0.00           H  
ATOM   4040 HG22 VAL A 258      -8.250  23.772  35.377  1.00  0.00           H  
ATOM   4041 HG23 VAL A 258      -9.831  24.201  36.002  1.00  0.00           H  
ATOM   4042  N   ASN A 259      -9.902  23.479  39.429  1.00  4.42           N  
ATOM   4043  CA  ASN A 259     -11.221  22.932  39.748  1.00  4.00           C  
ATOM   4044  C   ASN A 259     -12.087  23.960  40.486  1.00  4.79           C  
ATOM   4045  O   ASN A 259     -11.565  24.765  41.258  1.00  4.87           O  
ATOM   4046  CB  ASN A 259     -11.119  21.584  40.524  1.00  4.13           C  
ATOM   4047  CG  ASN A 259     -10.450  21.636  41.904  1.00  5.10           C  
ATOM   4048  OD1 ASN A 259      -9.232  21.533  42.010  1.00  6.21           O  
ATOM   4049  ND2 ASN A 259     -11.245  21.753  42.971  1.00  5.32           N  
ATOM   4050  H   ASN A 259      -9.603  24.275  39.979  1.00  0.00           H  
ATOM   4051  HA  ASN A 259     -11.719  22.741  38.797  1.00  0.00           H  
ATOM   4052  HB3 ASN A 259     -10.566  20.860  39.928  1.00  0.00           H  
ATOM   4053  HB2 ASN A 259     -12.113  21.153  40.650  1.00  0.00           H  
ATOM   4054 HD22 ASN A 259     -10.844  21.776  43.898  1.00  0.00           H  
ATOM   4055 HD21 ASN A 259     -12.246  21.847  42.857  1.00  0.00           H  
ATOM   4056  N   ARG A 260     -13.414  23.839  40.300  1.00  5.05           N  
ATOM   4057  CA  ARG A 260     -14.401  24.375  41.240  1.00  5.68           C  
ATOM   4058  C   ARG A 260     -14.461  23.446  42.459  1.00  5.01           C  
ATOM   4059  O   ARG A 260     -14.394  22.228  42.290  1.00  4.56           O  
ATOM   4060  CB  ARG A 260     -15.806  24.494  40.606  1.00  6.05           C  
ATOM   4061  CG  ARG A 260     -15.823  25.166  39.228  1.00  7.92           C  
ATOM   4062  CD  ARG A 260     -17.229  25.526  38.732  1.00  8.78           C  
ATOM   4063  NE  ARG A 260     -17.138  26.370  37.533  1.00 10.93           N  
ATOM   4064  CZ  ARG A 260     -17.992  27.333  37.146  1.00 11.96           C  
ATOM   4065  NH1 ARG A 260     -19.062  27.675  37.876  1.00 14.05           N  
ATOM   4066  NH2 ARG A 260     -17.760  27.980  35.997  1.00 16.10           N1+
ATOM   4067  H   ARG A 260     -13.756  23.146  39.648  1.00  0.00           H  
ATOM   4068  HA  ARG A 260     -14.088  25.370  41.564  1.00  0.00           H  
ATOM   4069  HB3 ARG A 260     -16.433  25.069  41.287  1.00  0.00           H  
ATOM   4070  HB2 ARG A 260     -16.284  23.520  40.535  1.00  0.00           H  
ATOM   4071  HG3 ARG A 260     -15.372  24.467  38.526  1.00  0.00           H  
ATOM   4072  HG2 ARG A 260     -15.199  26.053  39.216  1.00  0.00           H  
ATOM   4073  HD3 ARG A 260     -17.810  25.978  39.531  1.00  0.00           H  
ATOM   4074  HD2 ARG A 260     -17.760  24.626  38.421  1.00  0.00           H  
ATOM   4075  HE  ARG A 260     -16.379  26.137  36.907  1.00  0.00           H  
ATOM   4076 HH12 ARG A 260     -19.677  28.414  37.571  1.00  0.00           H  
ATOM   4077 HH11 ARG A 260     -19.222  27.263  38.792  1.00  0.00           H  
ATOM   4078 HH22 ARG A 260     -18.384  28.712  35.688  1.00  0.00           H  
ATOM   4079 HH21 ARG A 260     -16.958  27.746  35.431  1.00  0.00           H  
ATOM   4080  N   LEU A 261     -14.597  24.036  43.651  1.00  5.47           N  
ATOM   4081  CA  LEU A 261     -14.722  23.313  44.909  1.00  5.98           C  
ATOM   4082  C   LEU A 261     -16.059  23.729  45.525  1.00  5.95           C  
ATOM   4083  O   LEU A 261     -16.166  24.832  46.057  1.00  6.21           O  
ATOM   4084  CB  LEU A 261     -13.491  23.620  45.803  1.00  6.26           C  
ATOM   4085  CG  LEU A 261     -13.233  22.629  46.967  1.00  7.73           C  
ATOM   4086  CD1 LEU A 261     -14.280  22.702  48.097  1.00 10.97           C  
ATOM   4087  CD2 LEU A 261     -12.976  21.186  46.483  1.00 10.11           C  
ATOM   4088  H   LEU A 261     -14.691  25.041  43.705  1.00  0.00           H  
ATOM   4089  HA  LEU A 261     -14.756  22.239  44.729  1.00  0.00           H  
ATOM   4090  HB3 LEU A 261     -13.542  24.639  46.191  1.00  0.00           H  
ATOM   4091  HB2 LEU A 261     -12.601  23.608  45.172  1.00  0.00           H  
ATOM   4092  HG  LEU A 261     -12.297  22.968  47.413  1.00  0.00           H  
ATOM   4093 HD11 LEU A 261     -13.804  22.608  49.072  1.00  0.00           H  
ATOM   4094 HD12 LEU A 261     -14.814  23.651  48.100  1.00  0.00           H  
ATOM   4095 HD13 LEU A 261     -15.023  21.908  48.023  1.00  0.00           H  
ATOM   4096 HD21 LEU A 261     -12.074  20.780  46.941  1.00  0.00           H  
ATOM   4097 HD22 LEU A 261     -13.798  20.512  46.729  1.00  0.00           H  
ATOM   4098 HD23 LEU A 261     -12.831  21.135  45.404  1.00  0.00           H  
ATOM   4099  N   TRP A 262     -17.053  22.836  45.429  1.00  5.31           N  
ATOM   4100  CA  TRP A 262     -18.320  22.942  46.153  1.00  5.42           C  
ATOM   4101  C   TRP A 262     -18.282  21.959  47.333  1.00  5.69           C  
ATOM   4102  O   TRP A 262     -17.524  20.988  47.291  1.00  5.63           O  
ATOM   4103  CB  TRP A 262     -19.504  22.598  45.221  1.00  5.65           C  
ATOM   4104  CG  TRP A 262     -19.705  23.375  43.948  1.00  5.21           C  
ATOM   4105  CD1 TRP A 262     -19.045  24.490  43.549  1.00  5.66           C  
ATOM   4106  CD2 TRP A 262     -20.690  23.108  42.902  1.00  4.69           C  
ATOM   4107  NE1 TRP A 262     -19.538  24.913  42.333  1.00  5.37           N  
ATOM   4108  CE2 TRP A 262     -20.550  24.096  41.880  1.00  5.24           C  
ATOM   4109  CE3 TRP A 262     -21.692  22.128  42.709  1.00  5.15           C  
ATOM   4110  CZ2 TRP A 262     -21.351  24.104  40.724  1.00  5.84           C  
ATOM   4111  CZ3 TRP A 262     -22.505  22.126  41.557  1.00  5.62           C  
ATOM   4112  CH2 TRP A 262     -22.332  23.109  40.563  1.00  5.81           C  
ATOM   4113  H   TRP A 262     -16.885  21.956  44.958  1.00  0.00           H  
ATOM   4114  HA  TRP A 262     -18.459  23.952  46.539  1.00  0.00           H  
ATOM   4115  HB3 TRP A 262     -20.431  22.696  45.788  1.00  0.00           H  
ATOM   4116  HB2 TRP A 262     -19.448  21.550  44.931  1.00  0.00           H  
ATOM   4117  HD1 TRP A 262     -18.264  24.980  44.110  1.00  0.00           H  
ATOM   4118  HE1 TRP A 262     -19.215  25.749  41.858  1.00  0.00           H  
ATOM   4119  HE3 TRP A 262     -21.832  21.361  43.456  1.00  0.00           H  
ATOM   4120  HZ2 TRP A 262     -21.211  24.866  39.972  1.00  0.00           H  
ATOM   4121  HZ3 TRP A 262     -23.258  21.362  41.434  1.00  0.00           H  
ATOM   4122  HH2 TRP A 262     -22.952  23.098  39.678  1.00  0.00           H  
ATOM   4123  N   TYR A 263     -19.121  22.200  48.351  1.00  5.52           N  
ATOM   4124  CA  TYR A 263     -19.274  21.291  49.484  1.00  6.68           C  
ATOM   4125  C   TYR A 263     -20.747  21.137  49.871  1.00  7.09           C  
ATOM   4126  O   TYR A 263     -21.520  22.084  49.755  1.00  6.65           O  
ATOM   4127  CB  TYR A 263     -18.387  21.739  50.669  1.00  6.46           C  
ATOM   4128  CG  TYR A 263     -18.829  22.964  51.457  1.00  6.77           C  
ATOM   4129  CD1 TYR A 263     -19.757  22.838  52.514  1.00  7.78           C  
ATOM   4130  CD2 TYR A 263     -18.276  24.227  51.165  1.00  6.14           C  
ATOM   4131  CE1 TYR A 263     -20.119  23.963  53.279  1.00  8.24           C  
ATOM   4132  CE2 TYR A 263     -18.631  25.352  51.936  1.00  6.68           C  
ATOM   4133  CZ  TYR A 263     -19.547  25.218  52.998  1.00  6.81           C  
ATOM   4134  OH  TYR A 263     -19.874  26.299  53.763  1.00  8.95           O  
ATOM   4135  H   TYR A 263     -19.717  23.019  48.344  1.00  0.00           H  
ATOM   4136  HA  TYR A 263     -18.936  20.305  49.175  1.00  0.00           H  
ATOM   4137  HB3 TYR A 263     -17.362  21.887  50.328  1.00  0.00           H  
ATOM   4138  HB2 TYR A 263     -18.332  20.915  51.382  1.00  0.00           H  
ATOM   4139  HD1 TYR A 263     -20.194  21.878  52.742  1.00  0.00           H  
ATOM   4140  HD2 TYR A 263     -17.559  24.326  50.363  1.00  0.00           H  
ATOM   4141  HE1 TYR A 263     -20.825  23.856  54.090  1.00  0.00           H  
ATOM   4142  HE2 TYR A 263     -18.189  26.313  51.722  1.00  0.00           H  
ATOM   4143  HH  TYR A 263     -19.412  27.102  53.507  1.00  0.00           H  
ATOM   4144  N   CYS A 264     -21.079  19.943  50.375  1.00  7.76           N  
ATOM   4145  CA  CYS A 264     -22.363  19.612  50.973  1.00  7.85           C  
ATOM   4146  C   CYS A 264     -22.089  19.119  52.397  1.00  7.42           C  
ATOM   4147  O   CYS A 264     -21.483  18.060  52.555  1.00  7.70           O  
ATOM   4148  CB  CYS A 264     -23.130  18.567  50.129  1.00  7.44           C  
ATOM   4149  SG  CYS A 264     -24.551  17.857  51.016  1.00  9.71           S  
ATOM   4150  H   CYS A 264     -20.377  19.216  50.420  1.00  0.00           H  
ATOM   4151  HA  CYS A 264     -22.993  20.502  51.042  1.00  0.00           H  
ATOM   4152  HB3 CYS A 264     -22.472  17.747  49.845  1.00  0.00           H  
ATOM   4153  HB2 CYS A 264     -23.486  19.020  49.203  1.00  0.00           H  
ATOM   4154  HG  CYS A 264     -23.833  17.213  51.941  1.00  0.00           H  
ATOM   4155  N   ASP A 265     -22.610  19.858  53.389  1.00  8.34           N  
ATOM   4156  CA  ASP A 265     -22.735  19.410  54.774  1.00  8.31           C  
ATOM   4157  C   ASP A 265     -23.884  18.382  54.831  1.00  7.51           C  
ATOM   4158  O   ASP A 265     -25.038  18.749  54.607  1.00  6.48           O  
ATOM   4159  CB  ASP A 265     -22.972  20.620  55.713  1.00  9.39           C  
ATOM   4160  CG  ASP A 265     -22.962  20.309  57.216  1.00 11.39           C  
ATOM   4161  OD1 ASP A 265     -22.708  19.145  57.594  1.00 11.59           O  
ATOM   4162  OD2 ASP A 265     -23.186  21.267  57.987  1.00 15.59           O1-
ATOM   4163  H   ASP A 265     -23.097  20.714  53.163  1.00  0.00           H  
ATOM   4164  HA  ASP A 265     -21.800  18.925  55.065  1.00  0.00           H  
ATOM   4165  HB3 ASP A 265     -23.929  21.083  55.470  1.00  0.00           H  
ATOM   4166  HB2 ASP A 265     -22.192  21.359  55.525  1.00  0.00           H  
ATOM   4167  N   LEU A 266     -23.537  17.114  55.108  1.00  6.37           N  
ATOM   4168  CA  LEU A 266     -24.469  15.982  55.162  1.00  7.55           C  
ATOM   4169  C   LEU A 266     -25.446  16.045  56.351  1.00  8.00           C  
ATOM   4170  O   LEU A 266     -26.503  15.419  56.277  1.00  8.49           O  
ATOM   4171  CB  LEU A 266     -23.677  14.656  55.184  1.00  8.21           C  
ATOM   4172  CG  LEU A 266     -22.850  14.380  53.908  1.00  7.93           C  
ATOM   4173  CD1 LEU A 266     -21.869  13.208  54.131  1.00 10.23           C  
ATOM   4174  CD2 LEU A 266     -23.747  14.181  52.664  1.00  9.08           C  
ATOM   4175  H   LEU A 266     -22.566  16.896  55.299  1.00  0.00           H  
ATOM   4176  HA  LEU A 266     -25.079  16.015  54.258  1.00  0.00           H  
ATOM   4177  HB3 LEU A 266     -24.358  13.817  55.342  1.00  0.00           H  
ATOM   4178  HB2 LEU A 266     -23.016  14.662  56.052  1.00  0.00           H  
ATOM   4179  HG  LEU A 266     -22.230  15.257  53.716  1.00  0.00           H  
ATOM   4180 HD11 LEU A 266     -21.949  12.429  53.373  1.00  0.00           H  
ATOM   4181 HD12 LEU A 266     -20.839  13.567  54.113  1.00  0.00           H  
ATOM   4182 HD13 LEU A 266     -22.017  12.726  55.097  1.00  0.00           H  
ATOM   4183 HD21 LEU A 266     -23.501  13.282  52.101  1.00  0.00           H  
ATOM   4184 HD22 LEU A 266     -24.804  14.107  52.924  1.00  0.00           H  
ATOM   4185 HD23 LEU A 266     -23.642  15.021  51.978  1.00  0.00           H  
ATOM   4186  N   GLN A 267     -25.102  16.822  57.394  1.00  9.52           N  
ATOM   4187  CA  GLN A 267     -25.973  17.155  58.523  1.00 10.13           C  
ATOM   4188  C   GLN A 267     -27.193  17.989  58.078  1.00  9.12           C  
ATOM   4189  O   GLN A 267     -28.285  17.790  58.608  1.00  9.97           O  
ATOM   4190  CB  GLN A 267     -25.138  17.937  59.560  1.00 11.29           C  
ATOM   4191  CG  GLN A 267     -25.838  18.185  60.913  1.00 14.52           C  
ATOM   4192  CD  GLN A 267     -25.224  19.373  61.651  1.00 21.68           C  
ATOM   4193  OE1 GLN A 267     -25.407  20.518  61.241  1.00 24.41           O  
ATOM   4194  NE2 GLN A 267     -24.510  19.113  62.747  1.00 24.14           N  
ATOM   4195  H   GLN A 267     -24.212  17.304  57.371  1.00  0.00           H  
ATOM   4196  HA  GLN A 267     -26.326  16.224  58.973  1.00  0.00           H  
ATOM   4197  HB3 GLN A 267     -24.855  18.893  59.116  1.00  0.00           H  
ATOM   4198  HB2 GLN A 267     -24.199  17.414  59.748  1.00  0.00           H  
ATOM   4199  HG3 GLN A 267     -25.807  17.283  61.526  1.00  0.00           H  
ATOM   4200  HG2 GLN A 267     -26.892  18.422  60.777  1.00  0.00           H  
ATOM   4201 HE22 GLN A 267     -24.097  19.870  63.271  1.00  0.00           H  
ATOM   4202 HE21 GLN A 267     -24.379  18.162  63.059  1.00  0.00           H  
ATOM   4203  N   GLN A 268     -26.969  18.904  57.120  1.00  8.07           N  
ATOM   4204  CA  GLN A 268     -27.957  19.856  56.615  1.00  7.57           C  
ATOM   4205  C   GLN A 268     -28.912  19.288  55.552  1.00  7.55           C  
ATOM   4206  O   GLN A 268     -29.877  19.976  55.221  1.00  6.91           O  
ATOM   4207  CB  GLN A 268     -27.226  21.124  56.119  1.00  7.04           C  
ATOM   4208  CG  GLN A 268     -26.544  21.933  57.244  1.00  7.40           C  
ATOM   4209  CD  GLN A 268     -27.538  22.528  58.245  1.00  7.72           C  
ATOM   4210  OE1 GLN A 268     -28.480  23.214  57.855  1.00  9.45           O  
ATOM   4211  NE2 GLN A 268     -27.329  22.280  59.539  1.00  8.17           N  
ATOM   4212  H   GLN A 268     -26.044  18.979  56.719  1.00  0.00           H  
ATOM   4213  HA  GLN A 268     -28.604  20.135  57.448  1.00  0.00           H  
ATOM   4214  HB3 GLN A 268     -27.920  21.778  55.587  1.00  0.00           H  
ATOM   4215  HB2 GLN A 268     -26.473  20.845  55.381  1.00  0.00           H  
ATOM   4216  HG3 GLN A 268     -25.973  22.753  56.808  1.00  0.00           H  
ATOM   4217  HG2 GLN A 268     -25.824  21.306  57.770  1.00  0.00           H  
ATOM   4218 HE22 GLN A 268     -27.958  22.656  60.232  1.00  0.00           H  
ATOM   4219 HE21 GLN A 268     -26.547  21.712  59.840  1.00  0.00           H  
ATOM   4220  N   GLU A 269     -28.677  18.055  55.064  1.00  8.01           N  
ATOM   4221  CA  GLU A 269     -29.607  17.327  54.196  1.00  9.16           C  
ATOM   4222  C   GLU A 269     -30.919  16.989  54.925  1.00 10.37           C  
ATOM   4223  O   GLU A 269     -30.882  16.547  56.073  1.00 11.01           O  
ATOM   4224  CB  GLU A 269     -28.936  16.046  53.656  1.00  9.17           C  
ATOM   4225  CG  GLU A 269     -27.836  16.292  52.604  1.00  9.23           C  
ATOM   4226  CD  GLU A 269     -28.369  16.952  51.330  1.00  9.38           C  
ATOM   4227  OE1 GLU A 269     -29.338  16.408  50.757  1.00 11.95           O  
ATOM   4228  OE2 GLU A 269     -27.809  18.001  50.954  1.00  8.17           O1-
ATOM   4229  H   GLU A 269     -27.867  17.542  55.382  1.00  0.00           H  
ATOM   4230  HA  GLU A 269     -29.859  17.982  53.361  1.00  0.00           H  
ATOM   4231  HB3 GLU A 269     -29.696  15.393  53.226  1.00  0.00           H  
ATOM   4232  HB2 GLU A 269     -28.510  15.480  54.484  1.00  0.00           H  
ATOM   4233  HG3 GLU A 269     -27.375  15.344  52.326  1.00  0.00           H  
ATOM   4234  HG2 GLU A 269     -27.042  16.908  53.029  1.00  0.00           H  
ATOM   4235  N   SER A 270     -32.048  17.220  54.233  1.00 11.66           N  
ATOM   4236  CA  SER A 270     -33.406  17.115  54.779  1.00 13.44           C  
ATOM   4237  C   SER A 270     -33.825  15.692  55.195  1.00 13.92           C  
ATOM   4238  O   SER A 270     -34.596  15.556  56.145  1.00 15.01           O  
ATOM   4239  CB  SER A 270     -34.409  17.686  53.757  1.00 13.66           C  
ATOM   4240  OG  SER A 270     -34.340  19.097  53.713  1.00 15.27           O  
ATOM   4241  H   SER A 270     -31.982  17.558  53.284  1.00  0.00           H  
ATOM   4242  HA  SER A 270     -33.448  17.726  55.683  1.00  0.00           H  
ATOM   4243  HB3 SER A 270     -35.432  17.421  54.029  1.00  0.00           H  
ATOM   4244  HB2 SER A 270     -34.233  17.279  52.760  1.00  0.00           H  
ATOM   4245  HG  SER A 270     -35.088  19.417  53.202  1.00  0.00           H  
ATOM   4246  N   SER A 271     -33.315  14.671  54.487  1.00 14.18           N  
ATOM   4247  CA  SER A 271     -33.606  13.259  54.734  1.00 14.85           C  
ATOM   4248  C   SER A 271     -32.454  12.391  54.191  1.00 13.61           C  
ATOM   4249  O   SER A 271     -32.697  11.388  53.518  1.00 14.29           O  
ATOM   4250  CB  SER A 271     -35.007  12.907  54.170  1.00 15.53           C  
ATOM   4251  OG  SER A 271     -35.395  11.586  54.491  1.00 19.55           O  
ATOM   4252  H   SER A 271     -32.680  14.863  53.726  1.00  0.00           H  
ATOM   4253  HA  SER A 271     -33.622  13.096  55.814  1.00  0.00           H  
ATOM   4254  HB3 SER A 271     -35.025  13.027  53.086  1.00  0.00           H  
ATOM   4255  HB2 SER A 271     -35.765  13.578  54.573  1.00  0.00           H  
ATOM   4256  HG  SER A 271     -34.795  10.983  54.044  1.00  0.00           H  
ATOM   4257  N   GLY A 272     -31.209  12.813  54.481  1.00 11.89           N  
ATOM   4258  CA  GLY A 272     -29.980  12.193  53.982  1.00 10.89           C  
ATOM   4259  C   GLY A 272     -29.822  12.401  52.467  1.00 10.31           C  
ATOM   4260  O   GLY A 272     -30.442  13.289  51.878  1.00 10.44           O  
ATOM   4261  H   GLY A 272     -31.097  13.645  55.042  1.00  0.00           H  
ATOM   4262  HA3 GLY A 272     -29.979  11.128  54.221  1.00  0.00           H  
ATOM   4263  HA2 GLY A 272     -29.128  12.642  54.492  1.00  0.00           H  
ATOM   4264  N   ILE A 273     -28.967  11.574  51.845  1.00  8.50           N  
ATOM   4265  CA  ILE A 273     -28.722  11.570  50.401  1.00  8.10           C  
ATOM   4266  C   ILE A 273     -29.922  10.912  49.685  1.00  7.82           C  
ATOM   4267  O   ILE A 273     -30.061   9.689  49.727  1.00  8.74           O  
ATOM   4268  CB  ILE A 273     -27.402  10.818  50.048  1.00  7.83           C  
ATOM   4269  CG1 ILE A 273     -26.171  11.474  50.725  1.00  7.32           C  
ATOM   4270  CG2 ILE A 273     -27.172  10.692  48.526  1.00  8.00           C  
ATOM   4271  CD1 ILE A 273     -24.964  10.537  50.856  1.00  7.96           C  
ATOM   4272  H   ILE A 273     -28.477  10.870  52.376  1.00  0.00           H  
ATOM   4273  HA  ILE A 273     -28.623  12.603  50.059  1.00  0.00           H  
ATOM   4274  HB  ILE A 273     -27.476   9.805  50.447  1.00  0.00           H  
ATOM   4275 HG13 ILE A 273     -26.418  11.816  51.730  1.00  0.00           H  
ATOM   4276 HG12 ILE A 273     -25.873  12.370  50.185  1.00  0.00           H  
ATOM   4277 HG21 ILE A 273     -26.172  10.331  48.293  1.00  0.00           H  
ATOM   4278 HG22 ILE A 273     -27.869   9.995  48.063  1.00  0.00           H  
ATOM   4279 HG23 ILE A 273     -27.290  11.655  48.030  1.00  0.00           H  
ATOM   4280 HD11 ILE A 273     -24.159  11.028  51.401  1.00  0.00           H  
ATOM   4281 HD12 ILE A 273     -25.227   9.630  51.402  1.00  0.00           H  
ATOM   4282 HD13 ILE A 273     -24.568  10.242  49.886  1.00  0.00           H  
ATOM   4283  N   ALA A 274     -30.785  11.755  49.093  1.00  7.66           N  
ATOM   4284  CA  ALA A 274     -32.070  11.358  48.508  1.00  7.73           C  
ATOM   4285  C   ALA A 274     -32.362  12.029  47.153  1.00  7.62           C  
ATOM   4286  O   ALA A 274     -33.344  11.660  46.510  1.00  9.55           O  
ATOM   4287  CB  ALA A 274     -33.183  11.659  49.527  1.00  8.64           C  
ATOM   4288  H   ALA A 274     -30.613  12.748  49.148  1.00  0.00           H  
ATOM   4289  HA  ALA A 274     -32.070  10.284  48.311  1.00  0.00           H  
ATOM   4290  HB1 ALA A 274     -34.162  11.360  49.151  1.00  0.00           H  
ATOM   4291  HB2 ALA A 274     -33.016  11.120  50.460  1.00  0.00           H  
ATOM   4292  HB3 ALA A 274     -33.229  12.723  49.766  1.00  0.00           H  
ATOM   4293  N   GLY A 275     -31.508  12.971  46.725  1.00  7.14           N  
ATOM   4294  CA  GLY A 275     -31.615  13.642  45.435  1.00  7.08           C  
ATOM   4295  C   GLY A 275     -30.323  14.431  45.210  1.00  6.63           C  
ATOM   4296  O   GLY A 275     -29.268  14.077  45.744  1.00  6.83           O  
ATOM   4297  H   GLY A 275     -30.701  13.208  47.283  1.00  0.00           H  
ATOM   4298  HA3 GLY A 275     -32.477  14.310  45.434  1.00  0.00           H  
ATOM   4299  HA2 GLY A 275     -31.741  12.919  44.627  1.00  0.00           H  
ATOM   4300  N   ILE A 276     -30.416  15.505  44.405  1.00  6.75           N  
ATOM   4301  CA  ILE A 276     -29.344  16.485  44.205  1.00  6.48           C  
ATOM   4302  C   ILE A 276     -29.052  17.205  45.537  1.00  6.75           C  
ATOM   4303  O   ILE A 276     -29.970  17.770  46.135  1.00  8.05           O  
ATOM   4304  CB  ILE A 276     -29.712  17.553  43.128  1.00  6.66           C  
ATOM   4305  CG1 ILE A 276     -30.005  16.932  41.740  1.00  7.28           C  
ATOM   4306  CG2 ILE A 276     -28.690  18.708  42.999  1.00  7.20           C  
ATOM   4307  CD1 ILE A 276     -28.785  16.376  40.991  1.00  6.54           C  
ATOM   4308  H   ILE A 276     -31.301  15.728  43.976  1.00  0.00           H  
ATOM   4309  HA  ILE A 276     -28.453  15.948  43.883  1.00  0.00           H  
ATOM   4310  HB  ILE A 276     -30.650  18.013  43.444  1.00  0.00           H  
ATOM   4311 HG13 ILE A 276     -30.475  17.688  41.111  1.00  0.00           H  
ATOM   4312 HG12 ILE A 276     -30.749  16.140  41.833  1.00  0.00           H  
ATOM   4313 HG21 ILE A 276     -28.948  19.367  42.170  1.00  0.00           H  
ATOM   4314 HG22 ILE A 276     -28.657  19.333  43.892  1.00  0.00           H  
ATOM   4315 HG23 ILE A 276     -27.681  18.332  42.825  1.00  0.00           H  
ATOM   4316 HD11 ILE A 276     -29.087  15.972  40.026  1.00  0.00           H  
ATOM   4317 HD12 ILE A 276     -28.041  17.147  40.796  1.00  0.00           H  
ATOM   4318 HD13 ILE A 276     -28.305  15.573  41.548  1.00  0.00           H  
ATOM   4319  N   LEU A 277     -27.790  17.126  45.983  1.00  6.34           N  
ATOM   4320  CA  LEU A 277     -27.347  17.617  47.288  1.00  6.26           C  
ATOM   4321  C   LEU A 277     -27.346  19.153  47.378  1.00  6.05           C  
ATOM   4322  O   LEU A 277     -27.308  19.836  46.352  1.00  6.13           O  
ATOM   4323  CB  LEU A 277     -25.940  17.058  47.582  1.00  6.27           C  
ATOM   4324  CG  LEU A 277     -25.799  15.520  47.554  1.00  6.06           C  
ATOM   4325  CD1 LEU A 277     -24.368  15.091  47.942  1.00  8.71           C  
ATOM   4326  CD2 LEU A 277     -26.846  14.816  48.432  1.00  9.20           C  
ATOM   4327  H   LEU A 277     -27.093  16.653  45.426  1.00  0.00           H  
ATOM   4328  HA  LEU A 277     -28.043  17.247  48.044  1.00  0.00           H  
ATOM   4329  HB3 LEU A 277     -25.637  17.413  48.561  1.00  0.00           H  
ATOM   4330  HB2 LEU A 277     -25.229  17.491  46.881  1.00  0.00           H  
ATOM   4331  HG  LEU A 277     -25.965  15.186  46.529  1.00  0.00           H  
ATOM   4332 HD11 LEU A 277     -23.895  14.528  47.137  1.00  0.00           H  
ATOM   4333 HD12 LEU A 277     -23.727  15.948  48.154  1.00  0.00           H  
ATOM   4334 HD13 LEU A 277     -24.351  14.461  48.832  1.00  0.00           H  
ATOM   4335 HD21 LEU A 277     -26.563  13.786  48.632  1.00  0.00           H  
ATOM   4336 HD22 LEU A 277     -26.969  15.320  49.390  1.00  0.00           H  
ATOM   4337 HD23 LEU A 277     -27.818  14.785  47.941  1.00  0.00           H  
ATOM   4338  N   LYS A 278     -27.370  19.662  48.620  1.00  6.69           N  
ATOM   4339  CA  LYS A 278     -27.323  21.086  48.957  1.00  7.01           C  
ATOM   4340  C   LYS A 278     -25.884  21.625  48.837  1.00  6.30           C  
ATOM   4341  O   LYS A 278     -25.212  21.832  49.848  1.00  7.87           O  
ATOM   4342  CB  LYS A 278     -27.915  21.288  50.371  1.00  7.33           C  
ATOM   4343  CG  LYS A 278     -29.403  20.904  50.478  1.00  8.17           C  
ATOM   4344  CD  LYS A 278     -29.952  21.090  51.899  1.00  9.85           C  
ATOM   4345  CE  LYS A 278     -31.378  20.545  52.057  1.00 15.04           C  
ATOM   4346  NZ  LYS A 278     -31.908  20.819  53.402  1.00 18.45           N1+
ATOM   4347  H   LYS A 278     -27.419  19.029  49.413  1.00  0.00           H  
ATOM   4348  HA  LYS A 278     -27.946  21.637  48.250  1.00  0.00           H  
ATOM   4349  HB3 LYS A 278     -27.808  22.334  50.662  1.00  0.00           H  
ATOM   4350  HB2 LYS A 278     -27.340  20.710  51.097  1.00  0.00           H  
ATOM   4351  HG3 LYS A 278     -29.544  19.867  50.176  1.00  0.00           H  
ATOM   4352  HG2 LYS A 278     -29.986  21.505  49.780  1.00  0.00           H  
ATOM   4353  HD3 LYS A 278     -29.931  22.150  52.158  1.00  0.00           H  
ATOM   4354  HD2 LYS A 278     -29.291  20.589  52.607  1.00  0.00           H  
ATOM   4355  HE3 LYS A 278     -31.387  19.468  51.889  1.00  0.00           H  
ATOM   4356  HE2 LYS A 278     -32.045  20.993  51.320  1.00  0.00           H  
ATOM   4357  HZ1 LYS A 278     -31.271  20.440  54.095  1.00  0.00           H  
ATOM   4358  HZ2 LYS A 278     -31.991  21.816  53.542  1.00  0.00           H  
ATOM   4359  HZ3 LYS A 278     -32.814  20.381  53.510  1.00  0.00           H  
ATOM   4360  N   TRP A 279     -25.435  21.813  47.584  1.00  6.10           N  
ATOM   4361  CA  TRP A 279     -24.098  22.285  47.235  1.00  5.83           C  
ATOM   4362  C   TRP A 279     -23.924  23.783  47.529  1.00  5.84           C  
ATOM   4363  O   TRP A 279     -24.495  24.616  46.824  1.00  6.79           O  
ATOM   4364  CB  TRP A 279     -23.792  21.981  45.754  1.00  5.56           C  
ATOM   4365  CG  TRP A 279     -23.828  20.537  45.347  1.00  6.10           C  
ATOM   4366  CD1 TRP A 279     -24.713  19.982  44.487  1.00  5.56           C  
ATOM   4367  CD2 TRP A 279     -22.962  19.446  45.788  1.00  5.36           C  
ATOM   4368  NE1 TRP A 279     -24.447  18.636  44.354  1.00  4.98           N  
ATOM   4369  CE2 TRP A 279     -23.376  18.248  45.129  1.00  4.70           C  
ATOM   4370  CE3 TRP A 279     -21.870  19.342  46.681  1.00  5.15           C  
ATOM   4371  CZ2 TRP A 279     -22.742  17.013  45.344  1.00  4.90           C  
ATOM   4372  CZ3 TRP A 279     -21.239  18.104  46.922  1.00  5.79           C  
ATOM   4373  CH2 TRP A 279     -21.668  16.943  46.249  1.00  6.04           C  
ATOM   4374  H   TRP A 279     -26.041  21.583  46.809  1.00  0.00           H  
ATOM   4375  HA  TRP A 279     -23.379  21.727  47.838  1.00  0.00           H  
ATOM   4376  HB3 TRP A 279     -22.800  22.358  45.508  1.00  0.00           H  
ATOM   4377  HB2 TRP A 279     -24.485  22.528  45.111  1.00  0.00           H  
ATOM   4378  HD1 TRP A 279     -25.507  20.522  43.992  1.00  0.00           H  
ATOM   4379  HE1 TRP A 279     -25.004  18.018  43.777  1.00  0.00           H  
ATOM   4380  HE3 TRP A 279     -21.519  20.224  47.194  1.00  0.00           H  
ATOM   4381  HZ2 TRP A 279     -23.085  16.126  44.832  1.00  0.00           H  
ATOM   4382  HZ3 TRP A 279     -20.412  18.049  47.615  1.00  0.00           H  
ATOM   4383  HH2 TRP A 279     -21.177  15.998  46.424  1.00  0.00           H  
ATOM   4384  N   VAL A 280     -23.098  24.082  48.541  1.00  5.44           N  
ATOM   4385  CA  VAL A 280     -22.587  25.414  48.841  1.00  5.32           C  
ATOM   4386  C   VAL A 280     -21.322  25.620  47.991  1.00  5.98           C  
ATOM   4387  O   VAL A 280     -20.353  24.875  48.146  1.00  5.23           O  
ATOM   4388  CB  VAL A 280     -22.208  25.568  50.341  1.00  5.09           C  
ATOM   4389  CG1 VAL A 280     -21.620  26.956  50.670  1.00  6.55           C  
ATOM   4390  CG2 VAL A 280     -23.408  25.280  51.261  1.00  5.85           C  
ATOM   4391  H   VAL A 280     -22.677  23.328  49.073  1.00  0.00           H  
ATOM   4392  HA  VAL A 280     -23.336  26.166  48.585  1.00  0.00           H  
ATOM   4393  HB  VAL A 280     -21.447  24.826  50.590  1.00  0.00           H  
ATOM   4394 HG11 VAL A 280     -21.494  27.086  51.744  1.00  0.00           H  
ATOM   4395 HG12 VAL A 280     -20.640  27.106  50.216  1.00  0.00           H  
ATOM   4396 HG13 VAL A 280     -22.276  27.754  50.322  1.00  0.00           H  
ATOM   4397 HG21 VAL A 280     -23.134  25.397  52.310  1.00  0.00           H  
ATOM   4398 HG22 VAL A 280     -24.237  25.957  51.055  1.00  0.00           H  
ATOM   4399 HG23 VAL A 280     -23.772  24.259  51.140  1.00  0.00           H  
ATOM   4400  N   LYS A 281     -21.380  26.599  47.078  1.00  6.86           N  
ATOM   4401  CA  LYS A 281     -20.383  26.804  46.031  1.00  7.64           C  
ATOM   4402  C   LYS A 281     -19.260  27.737  46.523  1.00  7.87           C  
ATOM   4403  O   LYS A 281     -19.242  28.914  46.162  1.00  9.99           O  
ATOM   4404  CB  LYS A 281     -21.098  27.321  44.763  1.00  8.12           C  
ATOM   4405  CG  LYS A 281     -22.249  26.411  44.291  1.00  7.83           C  
ATOM   4406  CD  LYS A 281     -22.795  26.815  42.916  1.00  9.11           C  
ATOM   4407  CE  LYS A 281     -23.994  25.964  42.483  1.00 10.65           C  
ATOM   4408  NZ  LYS A 281     -24.440  26.337  41.131  1.00 14.05           N1+
ATOM   4409  H   LYS A 281     -22.205  27.179  47.022  1.00  0.00           H  
ATOM   4410  HA  LYS A 281     -19.924  25.847  45.780  1.00  0.00           H  
ATOM   4411  HB3 LYS A 281     -20.363  27.406  43.962  1.00  0.00           H  
ATOM   4412  HB2 LYS A 281     -21.493  28.324  44.928  1.00  0.00           H  
ATOM   4413  HG3 LYS A 281     -23.064  26.443  45.015  1.00  0.00           H  
ATOM   4414  HG2 LYS A 281     -21.913  25.375  44.261  1.00  0.00           H  
ATOM   4415  HD3 LYS A 281     -22.001  26.716  42.177  1.00  0.00           H  
ATOM   4416  HD2 LYS A 281     -23.073  27.870  42.927  1.00  0.00           H  
ATOM   4417  HE3 LYS A 281     -24.823  26.092  43.180  1.00  0.00           H  
ATOM   4418  HE2 LYS A 281     -23.730  24.907  42.488  1.00  0.00           H  
ATOM   4419  HZ1 LYS A 281     -23.681  26.199  40.479  1.00  0.00           H  
ATOM   4420  HZ2 LYS A 281     -25.227  25.764  40.861  1.00  0.00           H  
ATOM   4421  HZ3 LYS A 281     -24.712  27.310  41.123  1.00  0.00           H  
ATOM   4422  N   LEU A 282     -18.360  27.181  47.357  1.00  7.79           N  
ATOM   4423  CA  LEU A 282     -17.209  27.849  47.983  1.00  7.71           C  
ATOM   4424  C   LEU A 282     -16.275  28.526  46.963  1.00  7.88           C  
ATOM   4425  O   LEU A 282     -15.990  29.715  47.101  1.00  9.02           O  
ATOM   4426  CB  LEU A 282     -16.474  26.816  48.876  1.00  8.37           C  
ATOM   4427  CG  LEU A 282     -15.160  27.264  49.561  1.00  8.48           C  
ATOM   4428  CD1 LEU A 282     -15.420  28.269  50.700  1.00 12.50           C  
ATOM   4429  CD2 LEU A 282     -14.344  26.049  50.041  1.00  9.61           C  
ATOM   4430  H   LEU A 282     -18.480  26.209  47.606  1.00  0.00           H  
ATOM   4431  HA  LEU A 282     -17.610  28.634  48.627  1.00  0.00           H  
ATOM   4432  HB3 LEU A 282     -16.246  25.943  48.268  1.00  0.00           H  
ATOM   4433  HB2 LEU A 282     -17.165  26.459  49.636  1.00  0.00           H  
ATOM   4434  HG  LEU A 282     -14.527  27.768  48.833  1.00  0.00           H  
ATOM   4435 HD11 LEU A 282     -14.801  29.156  50.571  1.00  0.00           H  
ATOM   4436 HD12 LEU A 282     -16.459  28.597  50.731  1.00  0.00           H  
ATOM   4437 HD13 LEU A 282     -15.193  27.856  51.684  1.00  0.00           H  
ATOM   4438 HD21 LEU A 282     -13.801  26.257  50.962  1.00  0.00           H  
ATOM   4439 HD22 LEU A 282     -14.974  25.177  50.218  1.00  0.00           H  
ATOM   4440 HD23 LEU A 282     -13.598  25.768  49.296  1.00  0.00           H  
ATOM   4441  N   ILE A 283     -15.854  27.753  45.952  1.00  7.20           N  
ATOM   4442  CA  ILE A 283     -15.132  28.223  44.777  1.00  7.11           C  
ATOM   4443  C   ILE A 283     -15.967  27.769  43.570  1.00  6.85           C  
ATOM   4444  O   ILE A 283     -16.191  26.569  43.411  1.00  7.44           O  
ATOM   4445  CB  ILE A 283     -13.714  27.584  44.652  1.00  8.47           C  
ATOM   4446  CG1 ILE A 283     -12.866  27.682  45.942  1.00 10.67           C  
ATOM   4447  CG2 ILE A 283     -12.931  28.117  43.434  1.00  8.13           C  
ATOM   4448  CD1 ILE A 283     -12.522  29.106  46.404  1.00 16.52           C  
ATOM   4449  H   ILE A 283     -16.130  26.779  45.931  1.00  0.00           H  
ATOM   4450  HA  ILE A 283     -15.055  29.312  44.765  1.00  0.00           H  
ATOM   4451  HB  ILE A 283     -13.839  26.515  44.483  1.00  0.00           H  
ATOM   4452 HG13 ILE A 283     -11.935  27.133  45.793  1.00  0.00           H  
ATOM   4453 HG12 ILE A 283     -13.369  27.159  46.755  1.00  0.00           H  
ATOM   4454 HG21 ILE A 283     -11.977  27.606  43.336  1.00  0.00           H  
ATOM   4455 HG22 ILE A 283     -13.459  27.957  42.495  1.00  0.00           H  
ATOM   4456 HG23 ILE A 283     -12.730  29.185  43.522  1.00  0.00           H  
ATOM   4457 HD11 ILE A 283     -12.437  29.138  47.490  1.00  0.00           H  
ATOM   4458 HD12 ILE A 283     -11.570  29.430  45.985  1.00  0.00           H  
ATOM   4459 HD13 ILE A 283     -13.277  29.836  46.115  1.00  0.00           H  
ATOM   4460  N   ASP A 284     -16.421  28.731  42.754  1.00  6.69           N  
ATOM   4461  CA  ASP A 284     -17.313  28.484  41.620  1.00  6.43           C  
ATOM   4462  C   ASP A 284     -16.650  29.023  40.336  1.00  6.68           C  
ATOM   4463  O   ASP A 284     -17.277  29.753  39.568  1.00  7.87           O  
ATOM   4464  CB  ASP A 284     -18.722  29.076  41.905  1.00  6.85           C  
ATOM   4465  CG  ASP A 284     -19.873  28.445  41.110  1.00  7.70           C  
ATOM   4466  OD1 ASP A 284     -19.708  27.305  40.621  1.00  8.88           O  
ATOM   4467  OD2 ASP A 284     -20.945  29.086  41.063  1.00 11.84           O1-
ATOM   4468  H   ASP A 284     -16.196  29.698  42.941  1.00  0.00           H  
ATOM   4469  HA  ASP A 284     -17.403  27.409  41.463  1.00  0.00           H  
ATOM   4470  HB3 ASP A 284     -18.712  30.149  41.705  1.00  0.00           H  
ATOM   4471  HB2 ASP A 284     -18.954  28.959  42.964  1.00  0.00           H  
ATOM   4472  N   ASN A 285     -15.374  28.649  40.137  1.00  6.20           N  
ATOM   4473  CA  ASN A 285     -14.531  29.083  39.021  1.00  6.43           C  
ATOM   4474  C   ASN A 285     -13.374  28.093  38.793  1.00  6.14           C  
ATOM   4475  O   ASN A 285     -13.002  27.357  39.709  1.00  5.82           O  
ATOM   4476  CB  ASN A 285     -14.048  30.544  39.243  1.00  5.94           C  
ATOM   4477  CG  ASN A 285     -13.216  30.778  40.516  1.00  7.82           C  
ATOM   4478  OD1 ASN A 285     -12.139  30.210  40.681  1.00  7.66           O  
ATOM   4479  ND2 ASN A 285     -13.703  31.636  41.414  1.00  8.03           N  
ATOM   4480  H   ASN A 285     -14.923  28.042  40.807  1.00  0.00           H  
ATOM   4481  HA  ASN A 285     -15.151  29.060  38.122  1.00  0.00           H  
ATOM   4482  HB3 ASN A 285     -14.911  31.211  39.258  1.00  0.00           H  
ATOM   4483  HB2 ASN A 285     -13.459  30.867  38.387  1.00  0.00           H  
ATOM   4484 HD22 ASN A 285     -13.178  31.838  42.252  1.00  0.00           H  
ATOM   4485 HD21 ASN A 285     -14.576  32.114  41.246  1.00  0.00           H  
ATOM   4486  N   PHE A 286     -12.819  28.119  37.571  1.00  6.71           N  
ATOM   4487  CA  PHE A 286     -11.690  27.288  37.142  1.00  6.76           C  
ATOM   4488  C   PHE A 286     -10.375  28.096  37.128  1.00  6.87           C  
ATOM   4489  O   PHE A 286      -9.598  27.971  36.182  1.00  7.93           O  
ATOM   4490  CB  PHE A 286     -12.004  26.689  35.752  1.00  7.41           C  
ATOM   4491  CG  PHE A 286     -13.182  25.737  35.695  1.00  8.13           C  
ATOM   4492  CD1 PHE A 286     -13.091  24.452  36.270  1.00  7.51           C  
ATOM   4493  CD2 PHE A 286     -14.395  26.147  35.105  1.00  9.82           C  
ATOM   4494  CE1 PHE A 286     -14.175  23.590  36.197  1.00  8.41           C  
ATOM   4495  CE2 PHE A 286     -15.461  25.263  35.039  1.00 10.55           C  
ATOM   4496  CZ  PHE A 286     -15.355  23.992  35.587  1.00 10.10           C  
ATOM   4497  H   PHE A 286     -13.174  28.763  36.880  1.00  0.00           H  
ATOM   4498  HA  PHE A 286     -11.537  26.461  37.838  1.00  0.00           H  
ATOM   4499  HB3 PHE A 286     -11.146  26.130  35.381  1.00  0.00           H  
ATOM   4500  HB2 PHE A 286     -12.163  27.490  35.028  1.00  0.00           H  
ATOM   4501  HD1 PHE A 286     -12.176  24.129  36.744  1.00  0.00           H  
ATOM   4502  HD2 PHE A 286     -14.485  27.131  34.670  1.00  0.00           H  
ATOM   4503  HE1 PHE A 286     -14.104  22.598  36.608  1.00  0.00           H  
ATOM   4504  HE2 PHE A 286     -16.374  25.569  34.553  1.00  0.00           H  
ATOM   4505  HZ  PHE A 286     -16.188  23.307  35.533  1.00  0.00           H  
ATOM   4506  N   GLU A 287     -10.145  28.921  38.163  1.00  6.75           N  
ATOM   4507  CA  GLU A 287      -8.980  29.808  38.251  1.00  7.50           C  
ATOM   4508  C   GLU A 287      -7.818  29.227  39.080  1.00  7.18           C  
ATOM   4509  O   GLU A 287      -6.728  29.799  39.030  1.00  8.20           O  
ATOM   4510  CB  GLU A 287      -9.413  31.170  38.822  1.00  7.72           C  
ATOM   4511  CG  GLU A 287     -10.468  31.913  37.978  1.00  8.14           C  
ATOM   4512  CD  GLU A 287     -10.958  33.210  38.631  1.00  9.71           C  
ATOM   4513  OE1 GLU A 287     -10.154  33.853  39.344  1.00 12.21           O  
ATOM   4514  OE2 GLU A 287     -12.142  33.540  38.402  1.00 12.15           O1-
ATOM   4515  H   GLU A 287     -10.822  28.992  38.911  1.00  0.00           H  
ATOM   4516  HA  GLU A 287      -8.583  29.994  37.251  1.00  0.00           H  
ATOM   4517  HB3 GLU A 287      -8.529  31.805  38.880  1.00  0.00           H  
ATOM   4518  HB2 GLU A 287      -9.772  31.044  39.845  1.00  0.00           H  
ATOM   4519  HG3 GLU A 287     -11.327  31.271  37.796  1.00  0.00           H  
ATOM   4520  HG2 GLU A 287     -10.054  32.157  37.000  1.00  0.00           H  
ATOM   4521  N   GLY A 288      -8.042  28.130  39.822  1.00  6.24           N  
ATOM   4522  CA  GLY A 288      -6.998  27.511  40.634  1.00  5.81           C  
ATOM   4523  C   GLY A 288      -7.416  26.096  41.039  1.00  5.91           C  
ATOM   4524  O   GLY A 288      -8.599  25.754  41.046  1.00  5.03           O  
ATOM   4525  H   GLY A 288      -8.954  27.695  39.830  1.00  0.00           H  
ATOM   4526  HA3 GLY A 288      -6.827  28.107  41.531  1.00  0.00           H  
ATOM   4527  HA2 GLY A 288      -6.059  27.467  40.078  1.00  0.00           H  
ATOM   4528  N   GLU A 289      -6.409  25.282  41.394  1.00  5.64           N  
ATOM   4529  CA  GLU A 289      -6.538  23.932  41.944  1.00  6.20           C  
ATOM   4530  C   GLU A 289      -6.836  24.012  43.450  1.00  5.77           C  
ATOM   4531  O   GLU A 289      -6.320  24.912  44.112  1.00  5.38           O  
ATOM   4532  CB  GLU A 289      -5.201  23.193  41.690  1.00  6.95           C  
ATOM   4533  CG  GLU A 289      -5.155  21.689  42.033  1.00 10.74           C  
ATOM   4534  CD  GLU A 289      -5.985  20.773  41.125  1.00 14.98           C  
ATOM   4535  OE1 GLU A 289      -6.669  21.272  40.209  1.00 16.72           O  
ATOM   4536  OE2 GLU A 289      -5.927  19.548  41.364  1.00 15.82           O1-
ATOM   4537  H   GLU A 289      -5.460  25.628  41.322  1.00  0.00           H  
ATOM   4538  HA  GLU A 289      -7.358  23.423  41.437  1.00  0.00           H  
ATOM   4539  HB3 GLU A 289      -4.414  23.686  42.262  1.00  0.00           H  
ATOM   4540  HB2 GLU A 289      -4.906  23.319  40.652  1.00  0.00           H  
ATOM   4541  HG3 GLU A 289      -5.459  21.528  43.066  1.00  0.00           H  
ATOM   4542  HG2 GLU A 289      -4.121  21.348  41.967  1.00  0.00           H  
ATOM   4543  N   TYR A 290      -7.643  23.073  43.967  1.00  5.19           N  
ATOM   4544  CA  TYR A 290      -7.997  22.974  45.386  1.00  5.55           C  
ATOM   4545  C   TYR A 290      -8.150  21.489  45.744  1.00  5.21           C  
ATOM   4546  O   TYR A 290      -9.259  20.958  45.676  1.00  6.11           O  
ATOM   4547  CB  TYR A 290      -9.271  23.802  45.700  1.00  5.77           C  
ATOM   4548  CG  TYR A 290      -9.135  25.295  45.447  1.00  5.57           C  
ATOM   4549  CD1 TYR A 290      -8.498  26.127  46.393  1.00  6.40           C  
ATOM   4550  CD2 TYR A 290      -9.587  25.843  44.228  1.00  4.48           C  
ATOM   4551  CE1 TYR A 290      -8.292  27.492  46.108  1.00  5.96           C  
ATOM   4552  CE2 TYR A 290      -9.363  27.201  43.938  1.00  5.62           C  
ATOM   4553  CZ  TYR A 290      -8.716  28.026  44.875  1.00  6.14           C  
ATOM   4554  OH  TYR A 290      -8.500  29.338  44.578  1.00  6.43           O  
ATOM   4555  H   TYR A 290      -8.049  22.375  43.356  1.00  0.00           H  
ATOM   4556  HA  TYR A 290      -7.182  23.370  45.995  1.00  0.00           H  
ATOM   4557  HB3 TYR A 290      -9.547  23.666  46.747  1.00  0.00           H  
ATOM   4558  HB2 TYR A 290     -10.115  23.430  45.120  1.00  0.00           H  
ATOM   4559  HD1 TYR A 290      -8.145  25.715  47.328  1.00  0.00           H  
ATOM   4560  HD2 TYR A 290     -10.065  25.213  43.493  1.00  0.00           H  
ATOM   4561  HE1 TYR A 290      -7.794  28.121  46.830  1.00  0.00           H  
ATOM   4562  HE2 TYR A 290      -9.680  27.606  42.988  1.00  0.00           H  
ATOM   4563  HH  TYR A 290      -8.066  29.817  45.288  1.00  0.00           H  
ATOM   4564  N   ASP A 291      -7.021  20.849  46.101  1.00  5.67           N  
ATOM   4565  CA  ASP A 291      -6.964  19.448  46.533  1.00  5.48           C  
ATOM   4566  C   ASP A 291      -7.015  19.397  48.061  1.00  5.57           C  
ATOM   4567  O   ASP A 291      -6.113  19.925  48.708  1.00  6.09           O  
ATOM   4568  CB  ASP A 291      -5.669  18.742  46.057  1.00  6.15           C  
ATOM   4569  CG  ASP A 291      -5.370  18.892  44.570  1.00  7.74           C  
ATOM   4570  OD1 ASP A 291      -4.288  19.274  44.130  1.00  8.02           O  
ATOM   4571  OD2 ASP A 291      -6.434  18.557  43.788  1.00 12.19           O  
ATOM   4572  H   ASP A 291      -6.151  21.364  46.141  1.00  0.00           H  
ATOM   4573  HA  ASP A 291      -7.818  18.888  46.144  1.00  0.00           H  
ATOM   4574  HB3 ASP A 291      -5.729  17.676  46.282  1.00  0.00           H  
ATOM   4575  HB2 ASP A 291      -4.802  19.118  46.600  1.00  0.00           H  
ATOM   4576  HD2 ASP A 291      -6.235  18.735  42.858  1.00  0.00           H  
ATOM   4577  N   TYR A 292      -8.057  18.751  48.605  1.00  5.28           N  
ATOM   4578  CA  TYR A 292      -8.270  18.564  50.041  1.00  5.13           C  
ATOM   4579  C   TYR A 292      -7.157  17.736  50.712  1.00  4.98           C  
ATOM   4580  O   TYR A 292      -6.736  16.722  50.153  1.00  6.80           O  
ATOM   4581  CB  TYR A 292      -9.657  17.923  50.230  1.00  5.30           C  
ATOM   4582  CG  TYR A 292      -9.998  17.513  51.649  1.00  5.71           C  
ATOM   4583  CD1 TYR A 292     -10.280  18.501  52.612  1.00  5.43           C  
ATOM   4584  CD2 TYR A 292     -10.025  16.149  52.012  1.00  5.77           C  
ATOM   4585  CE1 TYR A 292     -10.625  18.124  53.921  1.00  5.07           C  
ATOM   4586  CE2 TYR A 292     -10.344  15.776  53.329  1.00  5.37           C  
ATOM   4587  CZ  TYR A 292     -10.655  16.765  54.281  1.00  5.69           C  
ATOM   4588  OH  TYR A 292     -10.973  16.401  55.553  1.00  6.20           O  
ATOM   4589  H   TYR A 292      -8.753  18.339  48.000  1.00  0.00           H  
ATOM   4590  HA  TYR A 292      -8.287  19.555  50.500  1.00  0.00           H  
ATOM   4591  HB3 TYR A 292      -9.731  17.039  49.598  1.00  0.00           H  
ATOM   4592  HB2 TYR A 292     -10.427  18.608  49.874  1.00  0.00           H  
ATOM   4593  HD1 TYR A 292     -10.244  19.547  52.343  1.00  0.00           H  
ATOM   4594  HD2 TYR A 292      -9.794  15.384  51.287  1.00  0.00           H  
ATOM   4595  HE1 TYR A 292     -10.850  18.884  54.651  1.00  0.00           H  
ATOM   4596  HE2 TYR A 292     -10.359  14.732  53.607  1.00  0.00           H  
ATOM   4597  HH  TYR A 292     -11.196  17.134  56.135  1.00  0.00           H  
ATOM   4598  N   VAL A 293      -6.737  18.184  51.905  1.00  5.22           N  
ATOM   4599  CA  VAL A 293      -5.697  17.549  52.714  1.00  5.74           C  
ATOM   4600  C   VAL A 293      -6.300  17.000  54.019  1.00  5.27           C  
ATOM   4601  O   VAL A 293      -6.072  15.832  54.333  1.00  6.75           O  
ATOM   4602  CB  VAL A 293      -4.572  18.559  53.083  1.00  5.46           C  
ATOM   4603  CG1 VAL A 293      -3.424  17.944  53.911  1.00  6.89           C  
ATOM   4604  CG2 VAL A 293      -4.008  19.243  51.827  1.00  6.31           C  
ATOM   4605  H   VAL A 293      -7.136  19.033  52.284  1.00  0.00           H  
ATOM   4606  HA  VAL A 293      -5.245  16.713  52.176  1.00  0.00           H  
ATOM   4607  HB  VAL A 293      -5.005  19.350  53.693  1.00  0.00           H  
ATOM   4608 HG11 VAL A 293      -2.649  18.684  54.111  1.00  0.00           H  
ATOM   4609 HG12 VAL A 293      -3.761  17.578  54.880  1.00  0.00           H  
ATOM   4610 HG13 VAL A 293      -2.960  17.110  53.383  1.00  0.00           H  
ATOM   4611 HG21 VAL A 293      -3.137  19.857  52.057  1.00  0.00           H  
ATOM   4612 HG22 VAL A 293      -3.727  18.505  51.076  1.00  0.00           H  
ATOM   4613 HG23 VAL A 293      -4.748  19.899  51.370  1.00  0.00           H  
ATOM   4614  N   THR A 294      -7.053  17.850  54.740  1.00  5.79           N  
ATOM   4615  CA  THR A 294      -7.690  17.558  56.026  1.00  6.00           C  
ATOM   4616  C   THR A 294      -8.543  18.767  56.470  1.00  5.47           C  
ATOM   4617  O   THR A 294      -8.446  19.834  55.864  1.00  5.68           O  
ATOM   4618  CB  THR A 294      -6.651  17.209  57.136  1.00  6.40           C  
ATOM   4619  OG1 THR A 294      -7.285  16.749  58.313  1.00  7.65           O  
ATOM   4620  CG2 THR A 294      -5.707  18.356  57.532  1.00  8.06           C  
ATOM   4621  H   THR A 294      -7.202  18.791  54.401  1.00  0.00           H  
ATOM   4622  HA  THR A 294      -8.352  16.707  55.878  1.00  0.00           H  
ATOM   4623  HB  THR A 294      -6.052  16.371  56.796  1.00  0.00           H  
ATOM   4624  HG1 THR A 294      -7.707  15.909  58.091  1.00  0.00           H  
ATOM   4625 HG21 THR A 294      -4.974  18.012  58.261  1.00  0.00           H  
ATOM   4626 HG22 THR A 294      -5.154  18.730  56.670  1.00  0.00           H  
ATOM   4627 HG23 THR A 294      -6.241  19.196  57.978  1.00  0.00           H  
ATOM   4628  N   ASN A 295      -9.365  18.586  57.515  1.00  6.20           N  
ATOM   4629  CA  ASN A 295     -10.105  19.664  58.166  1.00  6.53           C  
ATOM   4630  C   ASN A 295     -10.070  19.504  59.693  1.00  6.98           C  
ATOM   4631  O   ASN A 295     -10.022  18.381  60.195  1.00  7.13           O  
ATOM   4632  CB  ASN A 295     -11.555  19.770  57.623  1.00  6.99           C  
ATOM   4633  CG  ASN A 295     -12.509  18.637  58.036  1.00  7.39           C  
ATOM   4634  OD1 ASN A 295     -12.204  17.461  57.859  1.00  6.15           O  
ATOM   4635  ND2 ASN A 295     -13.669  18.989  58.589  1.00  7.96           N  
ATOM   4636  H   ASN A 295      -9.397  17.688  57.978  1.00  0.00           H  
ATOM   4637  HA  ASN A 295      -9.600  20.611  57.973  1.00  0.00           H  
ATOM   4638  HB3 ASN A 295     -11.540  19.831  56.537  1.00  0.00           H  
ATOM   4639  HB2 ASN A 295     -11.981  20.716  57.961  1.00  0.00           H  
ATOM   4640 HD22 ASN A 295     -14.313  18.278  58.921  1.00  0.00           H  
ATOM   4641 HD21 ASN A 295     -13.894  19.965  58.741  1.00  0.00           H  
ATOM   4642  N   GLU A 296     -10.162  20.646  60.386  1.00  7.61           N  
ATOM   4643  CA  GLU A 296     -10.380  20.751  61.824  1.00  8.27           C  
ATOM   4644  C   GLU A 296     -11.638  21.604  62.010  1.00  7.95           C  
ATOM   4645  O   GLU A 296     -11.545  22.823  62.165  1.00  8.37           O  
ATOM   4646  CB  GLU A 296      -9.133  21.364  62.508  1.00  9.43           C  
ATOM   4647  CG  GLU A 296      -7.864  20.481  62.477  1.00 11.94           C  
ATOM   4648  CD  GLU A 296      -7.986  19.142  63.216  1.00 14.63           C  
ATOM   4649  OE1 GLU A 296      -8.894  19.005  64.064  1.00 16.88           O  
ATOM   4650  OE2 GLU A 296      -7.157  18.259  62.909  1.00 15.06           O1-
ATOM   4651  H   GLU A 296     -10.196  21.522  59.878  1.00  0.00           H  
ATOM   4652  HA  GLU A 296     -10.592  19.773  62.257  1.00  0.00           H  
ATOM   4653  HB3 GLU A 296      -9.368  21.610  63.544  1.00  0.00           H  
ATOM   4654  HB2 GLU A 296      -8.892  22.316  62.033  1.00  0.00           H  
ATOM   4655  HG3 GLU A 296      -7.034  21.028  62.924  1.00  0.00           H  
ATOM   4656  HG2 GLU A 296      -7.576  20.284  61.444  1.00  0.00           H  
ATOM   4657  N   GLY A 297     -12.803  20.939  61.927  1.00  8.14           N  
ATOM   4658  CA  GLY A 297     -14.113  21.583  61.935  1.00  8.50           C  
ATOM   4659  C   GLY A 297     -14.334  22.293  60.594  1.00  8.41           C  
ATOM   4660  O   GLY A 297     -14.168  21.693  59.533  1.00  8.80           O  
ATOM   4661  H   GLY A 297     -12.789  19.940  61.777  1.00  0.00           H  
ATOM   4662  HA3 GLY A 297     -14.192  22.279  62.772  1.00  0.00           H  
ATOM   4663  HA2 GLY A 297     -14.883  20.823  62.068  1.00  0.00           H  
ATOM   4664  N   THR A 298     -14.725  23.572  60.658  1.00  8.02           N  
ATOM   4665  CA  THR A 298     -14.982  24.433  59.502  1.00  8.07           C  
ATOM   4666  C   THR A 298     -13.702  24.961  58.812  1.00  7.46           C  
ATOM   4667  O   THR A 298     -13.817  25.472  57.699  1.00  7.05           O  
ATOM   4668  CB  THR A 298     -15.857  25.640  59.930  1.00  7.82           C  
ATOM   4669  OG1 THR A 298     -15.178  26.504  60.824  1.00 10.01           O  
ATOM   4670  CG2 THR A 298     -17.195  25.215  60.559  1.00  9.38           C  
ATOM   4671  H   THR A 298     -14.841  24.015  61.558  1.00  0.00           H  
ATOM   4672  HA  THR A 298     -15.537  23.857  58.758  1.00  0.00           H  
ATOM   4673  HB  THR A 298     -16.086  26.233  59.044  1.00  0.00           H  
ATOM   4674  HG1 THR A 298     -14.631  27.113  60.312  1.00  0.00           H  
ATOM   4675 HG21 THR A 298     -17.818  26.080  60.786  1.00  0.00           H  
ATOM   4676 HG22 THR A 298     -17.759  24.577  59.879  1.00  0.00           H  
ATOM   4677 HG23 THR A 298     -17.051  24.666  61.490  1.00  0.00           H  
ATOM   4678  N   VAL A 299     -12.520  24.806  59.436  1.00  7.12           N  
ATOM   4679  CA  VAL A 299     -11.226  25.162  58.850  1.00  7.18           C  
ATOM   4680  C   VAL A 299     -10.702  23.981  58.011  1.00  6.20           C  
ATOM   4681  O   VAL A 299     -10.343  22.952  58.579  1.00  6.73           O  
ATOM   4682  CB  VAL A 299     -10.183  25.528  59.947  1.00  7.23           C  
ATOM   4683  CG1 VAL A 299      -8.774  25.824  59.389  1.00  9.10           C  
ATOM   4684  CG2 VAL A 299     -10.659  26.732  60.780  1.00  9.27           C  
ATOM   4685  H   VAL A 299     -12.490  24.365  60.345  1.00  0.00           H  
ATOM   4686  HA  VAL A 299     -11.339  26.029  58.200  1.00  0.00           H  
ATOM   4687  HB  VAL A 299     -10.089  24.685  60.633  1.00  0.00           H  
ATOM   4688 HG11 VAL A 299      -8.099  26.152  60.180  1.00  0.00           H  
ATOM   4689 HG12 VAL A 299      -8.314  24.950  58.928  1.00  0.00           H  
ATOM   4690 HG13 VAL A 299      -8.816  26.615  58.641  1.00  0.00           H  
ATOM   4691 HG21 VAL A 299      -9.933  26.992  61.551  1.00  0.00           H  
ATOM   4692 HG22 VAL A 299     -10.807  27.613  60.154  1.00  0.00           H  
ATOM   4693 HG23 VAL A 299     -11.602  26.525  61.287  1.00  0.00           H  
ATOM   4694  N   PHE A 300     -10.693  24.156  56.681  1.00  5.53           N  
ATOM   4695  CA  PHE A 300     -10.296  23.154  55.691  1.00  5.29           C  
ATOM   4696  C   PHE A 300      -8.942  23.499  55.062  1.00  5.13           C  
ATOM   4697  O   PHE A 300      -8.814  24.559  54.451  1.00  6.24           O  
ATOM   4698  CB  PHE A 300     -11.373  23.063  54.590  1.00  5.12           C  
ATOM   4699  CG  PHE A 300     -12.520  22.118  54.879  1.00  5.65           C  
ATOM   4700  CD1 PHE A 300     -13.426  22.374  55.929  1.00  6.43           C  
ATOM   4701  CD2 PHE A 300     -12.663  20.941  54.118  1.00  5.54           C  
ATOM   4702  CE1 PHE A 300     -14.441  21.468  56.203  1.00  7.26           C  
ATOM   4703  CE2 PHE A 300     -13.677  20.043  54.414  1.00  7.04           C  
ATOM   4704  CZ  PHE A 300     -14.556  20.306  55.452  1.00  6.91           C  
ATOM   4705  H   PHE A 300     -11.004  25.041  56.298  1.00  0.00           H  
ATOM   4706  HA  PHE A 300     -10.207  22.170  56.157  1.00  0.00           H  
ATOM   4707  HB3 PHE A 300     -10.915  22.725  53.661  1.00  0.00           H  
ATOM   4708  HB2 PHE A 300     -11.780  24.052  54.376  1.00  0.00           H  
ATOM   4709  HD1 PHE A 300     -13.332  23.269  56.521  1.00  0.00           H  
ATOM   4710  HD2 PHE A 300     -11.984  20.729  53.307  1.00  0.00           H  
ATOM   4711  HE1 PHE A 300     -15.137  21.663  57.006  1.00  0.00           H  
ATOM   4712  HE2 PHE A 300     -13.781  19.134  53.843  1.00  0.00           H  
ATOM   4713  HZ  PHE A 300     -15.326  19.589  55.675  1.00  0.00           H  
ATOM   4714  N   THR A 301      -7.981  22.572  55.180  1.00  4.94           N  
ATOM   4715  CA  THR A 301      -6.659  22.652  54.565  1.00  4.28           C  
ATOM   4716  C   THR A 301      -6.703  22.123  53.115  1.00  4.66           C  
ATOM   4717  O   THR A 301      -7.223  21.029  52.887  1.00  5.34           O  
ATOM   4718  CB  THR A 301      -5.624  21.813  55.363  1.00  4.60           C  
ATOM   4719  OG1 THR A 301      -5.619  22.230  56.715  1.00  5.21           O  
ATOM   4720  CG2 THR A 301      -4.177  21.927  54.852  1.00  5.29           C  
ATOM   4721  H   THR A 301      -8.176  21.710  55.674  1.00  0.00           H  
ATOM   4722  HA  THR A 301      -6.336  23.691  54.568  1.00  0.00           H  
ATOM   4723  HB  THR A 301      -5.917  20.763  55.359  1.00  0.00           H  
ATOM   4724  HG1 THR A 301      -5.293  23.135  56.752  1.00  0.00           H  
ATOM   4725 HG21 THR A 301      -3.491  21.364  55.485  1.00  0.00           H  
ATOM   4726 HG22 THR A 301      -4.065  21.547  53.837  1.00  0.00           H  
ATOM   4727 HG23 THR A 301      -3.852  22.967  54.851  1.00  0.00           H  
ATOM   4728  N   PHE A 302      -6.145  22.907  52.177  1.00  4.95           N  
ATOM   4729  CA  PHE A 302      -6.042  22.581  50.753  1.00  5.12           C  
ATOM   4730  C   PHE A 302      -4.612  22.825  50.249  1.00  5.57           C  
ATOM   4731  O   PHE A 302      -4.016  23.842  50.605  1.00  6.10           O  
ATOM   4732  CB  PHE A 302      -6.995  23.468  49.916  1.00  5.87           C  
ATOM   4733  CG  PHE A 302      -8.483  23.275  50.140  1.00  5.09           C  
ATOM   4734  CD1 PHE A 302      -9.163  22.205  49.522  1.00  6.43           C  
ATOM   4735  CD2 PHE A 302      -9.178  24.090  51.057  1.00  6.70           C  
ATOM   4736  CE1 PHE A 302     -10.511  21.995  49.778  1.00  7.42           C  
ATOM   4737  CE2 PHE A 302     -10.530  23.877  51.283  1.00  6.61           C  
ATOM   4738  CZ  PHE A 302     -11.193  22.832  50.652  1.00  7.43           C  
ATOM   4739  H   PHE A 302      -5.733  23.790  52.453  1.00  0.00           H  
ATOM   4740  HA  PHE A 302      -6.298  21.535  50.594  1.00  0.00           H  
ATOM   4741  HB3 PHE A 302      -6.812  23.289  48.855  1.00  0.00           H  
ATOM   4742  HB2 PHE A 302      -6.761  24.521  50.077  1.00  0.00           H  
ATOM   4743  HD1 PHE A 302      -8.640  21.554  48.840  1.00  0.00           H  
ATOM   4744  HD2 PHE A 302      -8.667  24.890  51.573  1.00  0.00           H  
ATOM   4745  HE1 PHE A 302     -11.030  21.179  49.297  1.00  0.00           H  
ATOM   4746  HE2 PHE A 302     -11.067  24.514  51.969  1.00  0.00           H  
ATOM   4747  HZ  PHE A 302     -12.241  22.665  50.853  1.00  0.00           H  
ATOM   4748  N   LYS A 303      -4.139  21.955  49.339  1.00  5.52           N  
ATOM   4749  CA  LYS A 303      -3.052  22.267  48.406  1.00  5.47           C  
ATOM   4750  C   LYS A 303      -3.650  23.037  47.218  1.00  5.40           C  
ATOM   4751  O   LYS A 303      -4.694  22.633  46.702  1.00  5.41           O  
ATOM   4752  CB  LYS A 303      -2.353  20.972  47.936  1.00  5.49           C  
ATOM   4753  CG  LYS A 303      -1.137  21.216  47.008  1.00  6.06           C  
ATOM   4754  CD  LYS A 303      -0.420  19.934  46.540  1.00  9.18           C  
ATOM   4755  CE  LYS A 303      -1.200  19.103  45.507  1.00 15.21           C  
ATOM   4756  NZ  LYS A 303      -1.214  19.745  44.182  1.00 16.32           N1+
ATOM   4757  H   LYS A 303      -4.700  21.145  49.102  1.00  0.00           H  
ATOM   4758  HA  LYS A 303      -2.313  22.887  48.913  1.00  0.00           H  
ATOM   4759  HB3 LYS A 303      -3.078  20.332  47.436  1.00  0.00           H  
ATOM   4760  HB2 LYS A 303      -2.022  20.422  48.814  1.00  0.00           H  
ATOM   4761  HG3 LYS A 303      -0.418  21.843  47.536  1.00  0.00           H  
ATOM   4762  HG2 LYS A 303      -1.433  21.789  46.131  1.00  0.00           H  
ATOM   4763  HD3 LYS A 303      -0.199  19.306  47.400  1.00  0.00           H  
ATOM   4764  HD2 LYS A 303       0.552  20.203  46.127  1.00  0.00           H  
ATOM   4765  HE3 LYS A 303      -2.220  18.918  45.842  1.00  0.00           H  
ATOM   4766  HE2 LYS A 303      -0.735  18.126  45.388  1.00  0.00           H  
ATOM   4767  HZ1 LYS A 303      -0.266  19.860  43.851  1.00  0.00           H  
ATOM   4768  HZ2 LYS A 303      -1.727  19.165  43.534  1.00  0.00           H  
ATOM   4769  HZ3 LYS A 303      -1.662  20.647  44.246  1.00  0.00           H  
ATOM   4770  N   THR A 304      -2.977  24.117  46.805  1.00  4.61           N  
ATOM   4771  CA  THR A 304      -3.470  25.023  45.774  1.00  5.06           C  
ATOM   4772  C   THR A 304      -2.318  25.597  44.935  1.00  5.09           C  
ATOM   4773  O   THR A 304      -1.208  25.729  45.450  1.00  5.36           O  
ATOM   4774  CB  THR A 304      -4.280  26.186  46.426  1.00  4.83           C  
ATOM   4775  OG1 THR A 304      -4.914  26.980  45.445  1.00  4.47           O  
ATOM   4776  CG2 THR A 304      -3.442  27.151  47.292  1.00  5.40           C  
ATOM   4777  H   THR A 304      -2.116  24.390  47.265  1.00  0.00           H  
ATOM   4778  HA  THR A 304      -4.101  24.461  45.086  1.00  0.00           H  
ATOM   4779  HB  THR A 304      -5.070  25.760  47.046  1.00  0.00           H  
ATOM   4780  HG1 THR A 304      -5.565  26.430  44.991  1.00  0.00           H  
ATOM   4781 HG21 THR A 304      -4.074  27.911  47.745  1.00  0.00           H  
ATOM   4782 HG22 THR A 304      -2.935  26.621  48.098  1.00  0.00           H  
ATOM   4783 HG23 THR A 304      -2.685  27.681  46.714  1.00  0.00           H  
ATOM   4784  N   ASN A 305      -2.628  25.969  43.680  1.00  4.74           N  
ATOM   4785  CA  ASN A 305      -1.753  26.762  42.809  1.00  5.27           C  
ATOM   4786  C   ASN A 305      -2.269  28.199  42.589  1.00  5.81           C  
ATOM   4787  O   ASN A 305      -1.758  28.879  41.698  1.00  5.71           O  
ATOM   4788  CB  ASN A 305      -1.433  26.018  41.485  1.00  5.36           C  
ATOM   4789  CG  ASN A 305      -2.631  25.639  40.604  1.00  5.42           C  
ATOM   4790  OD1 ASN A 305      -3.722  26.189  40.735  1.00  5.26           O  
ATOM   4791  ND2 ASN A 305      -2.428  24.694  39.685  1.00  5.06           N  
ATOM   4792  H   ASN A 305      -3.564  25.813  43.334  1.00  0.00           H  
ATOM   4793  HA  ASN A 305      -0.810  26.879  43.333  1.00  0.00           H  
ATOM   4794  HB3 ASN A 305      -0.887  25.111  41.726  1.00  0.00           H  
ATOM   4795  HB2 ASN A 305      -0.741  26.608  40.881  1.00  0.00           H  
ATOM   4796 HD22 ASN A 305      -3.189  24.411  39.080  1.00  0.00           H  
ATOM   4797 HD21 ASN A 305      -1.530  24.239  39.596  1.00  0.00           H  
ATOM   4798  N   ARG A 306      -3.252  28.640  43.396  1.00  6.49           N  
ATOM   4799  CA  ARG A 306      -3.839  29.980  43.368  1.00  7.03           C  
ATOM   4800  C   ARG A 306      -2.790  31.050  43.719  1.00  7.36           C  
ATOM   4801  O   ARG A 306      -2.404  31.166  44.883  1.00  7.91           O  
ATOM   4802  CB  ARG A 306      -5.059  30.005  44.313  1.00  7.09           C  
ATOM   4803  CG  ARG A 306      -5.811  31.345  44.408  1.00  7.85           C  
ATOM   4804  CD  ARG A 306      -6.405  31.820  43.076  1.00 10.65           C  
ATOM   4805  NE  ARG A 306      -7.326  32.939  43.301  1.00 10.91           N  
ATOM   4806  CZ  ARG A 306      -8.109  33.516  42.378  1.00 12.75           C  
ATOM   4807  NH1 ARG A 306      -8.097  33.101  41.108  1.00 13.83           N  
ATOM   4808  NH2 ARG A 306      -8.922  34.517  42.732  1.00 14.68           N1+
ATOM   4809  H   ARG A 306      -3.620  28.020  44.105  1.00  0.00           H  
ATOM   4810  HA  ARG A 306      -4.196  30.153  42.350  1.00  0.00           H  
ATOM   4811  HB3 ARG A 306      -4.737  29.730  45.319  1.00  0.00           H  
ATOM   4812  HB2 ARG A 306      -5.764  29.232  44.005  1.00  0.00           H  
ATOM   4813  HG3 ARG A 306      -5.111  32.100  44.764  1.00  0.00           H  
ATOM   4814  HG2 ARG A 306      -6.594  31.305  45.162  1.00  0.00           H  
ATOM   4815  HD3 ARG A 306      -6.862  30.999  42.524  1.00  0.00           H  
ATOM   4816  HD2 ARG A 306      -5.610  32.230  42.452  1.00  0.00           H  
ATOM   4817  HE  ARG A 306      -7.316  33.338  44.238  1.00  0.00           H  
ATOM   4818 HH12 ARG A 306      -8.756  33.488  40.434  1.00  0.00           H  
ATOM   4819 HH11 ARG A 306      -7.485  32.350  40.825  1.00  0.00           H  
ATOM   4820 HH22 ARG A 306      -9.531  34.946  42.049  1.00  0.00           H  
ATOM   4821 HH21 ARG A 306      -8.949  34.833  43.701  1.00  0.00           H  
ATOM   4822  N   HIS A 307      -2.335  31.772  42.678  1.00  9.06           N  
ATOM   4823  CA  HIS A 307      -1.246  32.760  42.700  1.00 10.05           C  
ATOM   4824  C   HIS A 307       0.115  32.158  43.120  1.00 10.50           C  
ATOM   4825  O   HIS A 307       0.934  32.867  43.704  1.00 12.42           O  
ATOM   4826  CB  HIS A 307      -1.630  34.002  43.545  1.00 11.70           C  
ATOM   4827  CG  HIS A 307      -3.012  34.560  43.300  1.00 15.29           C  
ATOM   4828  ND1 HIS A 307      -3.458  34.948  42.032  1.00 17.33           N  
ATOM   4829  CD2 HIS A 307      -4.026  34.769  44.211  1.00 17.77           C  
ATOM   4830  CE1 HIS A 307      -4.702  35.369  42.223  1.00 18.60           C  
ATOM   4831  NE2 HIS A 307      -5.089  35.288  43.497  1.00 19.77           N  
ATOM   4832  H   HIS A 307      -2.719  31.585  41.763  1.00  0.00           H  
ATOM   4833  HA  HIS A 307      -1.131  33.086  41.666  1.00  0.00           H  
ATOM   4834  HB3 HIS A 307      -0.916  34.806  43.364  1.00  0.00           H  
ATOM   4835  HB2 HIS A 307      -1.554  33.768  44.608  1.00  0.00           H  
ATOM   4836  HD2 HIS A 307      -4.080  34.591  45.275  1.00  0.00           H  
ATOM   4837  HE1 HIS A 307      -5.338  35.734  41.430  1.00  0.00           H  
ATOM   4838  HE2 HIS A 307      -5.995  35.538  43.872  1.00  0.00           H  
ATOM   4839  N   SER A 308       0.314  30.856  42.850  1.00  8.15           N  
ATOM   4840  CA  SER A 308       1.422  30.061  43.372  1.00  7.79           C  
ATOM   4841  C   SER A 308       1.737  28.896  42.415  1.00  6.77           C  
ATOM   4842  O   SER A 308       1.287  27.785  42.681  1.00  5.58           O  
ATOM   4843  CB  SER A 308       1.076  29.564  44.798  1.00  8.40           C  
ATOM   4844  OG  SER A 308       1.289  30.587  45.746  1.00 13.01           O  
ATOM   4845  H   SER A 308      -0.400  30.338  42.355  1.00  0.00           H  
ATOM   4846  HA  SER A 308       2.311  30.681  43.447  1.00  0.00           H  
ATOM   4847  HB3 SER A 308       1.722  28.734  45.089  1.00  0.00           H  
ATOM   4848  HB2 SER A 308       0.048  29.205  44.862  1.00  0.00           H  
ATOM   4849  HG  SER A 308       0.823  31.373  45.450  1.00  0.00           H  
ATOM   4850  N   PRO A 309       2.471  29.136  41.303  1.00  6.61           N  
ATOM   4851  CA  PRO A 309       2.735  28.085  40.297  1.00  6.82           C  
ATOM   4852  C   PRO A 309       3.502  26.839  40.790  1.00  6.52           C  
ATOM   4853  O   PRO A 309       3.217  25.750  40.295  1.00  6.62           O  
ATOM   4854  CB  PRO A 309       3.479  28.819  39.173  1.00  7.43           C  
ATOM   4855  CG  PRO A 309       4.082  30.045  39.840  1.00  8.22           C  
ATOM   4856  CD  PRO A 309       3.038  30.419  40.883  1.00  6.80           C  
ATOM   4857  HA  PRO A 309       1.774  27.735  39.914  1.00  0.00           H  
ATOM   4858  HB3 PRO A 309       2.766  29.134  38.410  1.00  0.00           H  
ATOM   4859  HB2 PRO A 309       4.232  28.203  38.679  1.00  0.00           H  
ATOM   4860  HG3 PRO A 309       4.308  30.855  39.145  1.00  0.00           H  
ATOM   4861  HG2 PRO A 309       5.010  29.764  40.340  1.00  0.00           H  
ATOM   4862  HD2 PRO A 309       3.498  30.993  41.687  1.00  0.00           H  
ATOM   4863  HD3 PRO A 309       2.246  31.024  40.441  1.00  0.00           H  
ATOM   4864  N   ASN A 310       4.407  26.999  41.773  1.00  5.42           N  
ATOM   4865  CA  ASN A 310       5.128  25.898  42.432  1.00  5.12           C  
ATOM   4866  C   ASN A 310       4.332  25.283  43.605  1.00  5.38           C  
ATOM   4867  O   ASN A 310       4.881  24.449  44.321  1.00  5.18           O  
ATOM   4868  CB  ASN A 310       6.525  26.373  42.903  1.00  5.39           C  
ATOM   4869  CG  ASN A 310       7.428  26.892  41.781  1.00  6.23           C  
ATOM   4870  OD1 ASN A 310       7.412  26.380  40.665  1.00  8.44           O  
ATOM   4871  ND2 ASN A 310       8.239  27.904  42.087  1.00  9.60           N  
ATOM   4872  H   ASN A 310       4.583  27.925  42.150  1.00  0.00           H  
ATOM   4873  HA  ASN A 310       5.277  25.089  41.715  1.00  0.00           H  
ATOM   4874  HB3 ASN A 310       7.064  25.551  43.372  1.00  0.00           H  
ATOM   4875  HB2 ASN A 310       6.421  27.141  43.668  1.00  0.00           H  
ATOM   4876 HD22 ASN A 310       8.868  28.284  41.395  1.00  0.00           H  
ATOM   4877 HD21 ASN A 310       8.243  28.285  43.024  1.00  0.00           H  
ATOM   4878  N   TYR A 311       3.054  25.672  43.768  1.00  5.13           N  
ATOM   4879  CA  TYR A 311       2.075  25.187  44.748  1.00  5.23           C  
ATOM   4880  C   TYR A 311       2.405  25.573  46.204  1.00  5.47           C  
ATOM   4881  O   TYR A 311       3.566  25.741  46.576  1.00  5.79           O  
ATOM   4882  CB  TYR A 311       1.823  23.662  44.603  1.00  5.70           C  
ATOM   4883  CG  TYR A 311       1.176  23.211  43.302  1.00  5.62           C  
ATOM   4884  CD1 TYR A 311       1.959  23.034  42.141  1.00  7.10           C  
ATOM   4885  CD2 TYR A 311      -0.206  22.932  43.255  1.00  7.11           C  
ATOM   4886  CE1 TYR A 311       1.367  22.598  40.940  1.00  7.53           C  
ATOM   4887  CE2 TYR A 311      -0.798  22.485  42.056  1.00  6.05           C  
ATOM   4888  CZ  TYR A 311      -0.013  22.323  40.897  1.00  7.32           C  
ATOM   4889  OH  TYR A 311      -0.590  21.900  39.736  1.00  9.03           O  
ATOM   4890  H   TYR A 311       2.693  26.369  43.132  1.00  0.00           H  
ATOM   4891  HA  TYR A 311       1.153  25.702  44.483  1.00  0.00           H  
ATOM   4892  HB3 TYR A 311       1.186  23.319  45.420  1.00  0.00           H  
ATOM   4893  HB2 TYR A 311       2.752  23.107  44.712  1.00  0.00           H  
ATOM   4894  HD1 TYR A 311       3.019  23.229  42.165  1.00  0.00           H  
ATOM   4895  HD2 TYR A 311      -0.817  23.064  44.135  1.00  0.00           H  
ATOM   4896  HE1 TYR A 311       1.978  22.472  40.058  1.00  0.00           H  
ATOM   4897  HE2 TYR A 311      -1.858  22.281  42.023  1.00  0.00           H  
ATOM   4898  HH  TYR A 311       0.046  21.695  39.042  1.00  0.00           H  
ATOM   4899  N   ARG A 312       1.344  25.694  47.013  1.00  4.77           N  
ATOM   4900  CA  ARG A 312       1.412  26.008  48.439  1.00  5.64           C  
ATOM   4901  C   ARG A 312       0.221  25.374  49.169  1.00  5.08           C  
ATOM   4902  O   ARG A 312      -0.714  24.896  48.525  1.00  4.99           O  
ATOM   4903  CB  ARG A 312       1.490  27.541  48.636  1.00  5.33           C  
ATOM   4904  CG  ARG A 312       0.204  28.338  48.344  1.00  7.09           C  
ATOM   4905  CD  ARG A 312       0.359  29.814  48.727  1.00  8.81           C  
ATOM   4906  NE  ARG A 312      -0.789  30.615  48.285  1.00 12.87           N  
ATOM   4907  CZ  ARG A 312      -0.888  31.952  48.389  1.00 14.72           C  
ATOM   4908  NH1 ARG A 312       0.117  32.689  48.884  1.00 16.64           N  
ATOM   4909  NH2 ARG A 312      -2.010  32.558  47.983  1.00 16.07           N1+
ATOM   4910  H   ARG A 312       0.414  25.547  46.642  1.00  0.00           H  
ATOM   4911  HA  ARG A 312       2.312  25.555  48.861  1.00  0.00           H  
ATOM   4912  HB3 ARG A 312       2.300  27.933  48.023  1.00  0.00           H  
ATOM   4913  HB2 ARG A 312       1.784  27.747  49.663  1.00  0.00           H  
ATOM   4914  HG3 ARG A 312      -0.585  27.937  48.980  1.00  0.00           H  
ATOM   4915  HG2 ARG A 312      -0.142  28.218  47.316  1.00  0.00           H  
ATOM   4916  HD3 ARG A 312       1.320  30.216  48.404  1.00  0.00           H  
ATOM   4917  HD2 ARG A 312       0.340  29.893  49.812  1.00  0.00           H  
ATOM   4918  HE  ARG A 312      -1.560  30.103  47.883  1.00  0.00           H  
ATOM   4919 HH12 ARG A 312       0.040  33.693  48.946  1.00  0.00           H  
ATOM   4920 HH11 ARG A 312       0.977  32.239  49.165  1.00  0.00           H  
ATOM   4921 HH22 ARG A 312      -2.104  33.561  48.052  1.00  0.00           H  
ATOM   4922 HH21 ARG A 312      -2.759  32.020  47.572  1.00  0.00           H  
ATOM   4923  N   VAL A 313       0.269  25.420  50.508  1.00  5.26           N  
ATOM   4924  CA  VAL A 313      -0.818  24.976  51.377  1.00  4.91           C  
ATOM   4925  C   VAL A 313      -1.508  26.219  51.964  1.00  5.54           C  
ATOM   4926  O   VAL A 313      -0.828  27.122  52.455  1.00  5.62           O  
ATOM   4927  CB  VAL A 313      -0.304  24.117  52.564  1.00  4.95           C  
ATOM   4928  CG1 VAL A 313      -1.445  23.524  53.414  1.00  6.09           C  
ATOM   4929  CG2 VAL A 313       0.613  22.976  52.097  1.00  5.60           C  
ATOM   4930  H   VAL A 313       1.063  25.846  50.970  1.00  0.00           H  
ATOM   4931  HA  VAL A 313      -1.539  24.385  50.814  1.00  0.00           H  
ATOM   4932  HB  VAL A 313       0.285  24.753  53.223  1.00  0.00           H  
ATOM   4933 HG11 VAL A 313      -1.052  22.916  54.230  1.00  0.00           H  
ATOM   4934 HG12 VAL A 313      -2.073  24.292  53.863  1.00  0.00           H  
ATOM   4935 HG13 VAL A 313      -2.091  22.886  52.810  1.00  0.00           H  
ATOM   4936 HG21 VAL A 313       1.020  22.450  52.959  1.00  0.00           H
[truncated: 511,355 more chars]
