# Supplementary material for: 5-Aminothiazoles Reveal a New Ligand-Binding Site on Prolyl Oligopeptidase Which is Important for Modulation of Its Protein–Protein Interaction-Derived Functions
Source: J Med Chem. 2024 Mar 28;67(7):5421–36. doi: 10.1021/acs.jmedchem.3c01993 (PMC11394002; doi:10.1021/acs.jmedchem.3c01993)
Supplement: Supplementary file 4 — jm3c01993_si_004.pdb [file jm3c01993_si_004.pdb]

TITLE     HUP-46_activesite
REMARK   4      COMPLIES WITH FORMAT V. 3.0, 1-DEC-2006
REMARK 888
REMARK 888 WRITTEN BY MAESTRO (A PRODUCT OF SCHRODINGER, LLC)
ATOM      1  N   LEU A   2      14.130  -3.050   1.186  1.00 28.55           N1+
ATOM      2  CA  LEU A   2      13.435  -3.585   2.405  1.00 28.69           C  
ATOM      3  C   LEU A   2      13.144  -5.072   2.078  1.00 27.95           C  
ATOM      4  O   LEU A   2      12.940  -5.442   0.918  1.00 28.41           O  
ATOM      5  CB  LEU A   2      12.100  -2.846   2.684  1.00 28.92           C  
ATOM      6  CG  LEU A   2      12.251  -1.428   3.283  1.00 30.05           C  
ATOM      7  CD1 LEU A   2      12.894  -0.417   2.311  1.00 31.56           C  
ATOM      8  CD2 LEU A   2      10.892  -0.914   3.804  1.00 29.13           C  
ATOM      9  H1  LEU A   2      13.901  -2.075   1.058  1.00  0.00           H  
ATOM     10  H2  LEU A   2      15.125  -3.208   1.260  1.00  0.00           H  
ATOM     11  H3  LEU A   2      13.789  -3.583   0.396  1.00  0.00           H  
ATOM     12  HA  LEU A   2      14.157  -3.560   3.224  1.00  0.00           H  
ATOM     13  HB3 LEU A   2      11.535  -3.427   3.416  1.00  0.00           H  
ATOM     14  HB2 LEU A   2      11.483  -2.800   1.784  1.00  0.00           H  
ATOM     15  HG  LEU A   2      12.907  -1.505   4.152  1.00  0.00           H  
ATOM     16 HD11 LEU A   2      12.543   0.602   2.479  1.00  0.00           H  
ATOM     17 HD12 LEU A   2      13.977  -0.396   2.437  1.00  0.00           H  
ATOM     18 HD13 LEU A   2      12.681  -0.661   1.270  1.00  0.00           H  
ATOM     19 HD21 LEU A   2      10.564  -0.009   3.293  1.00  0.00           H  
ATOM     20 HD22 LEU A   2      10.094  -1.647   3.675  1.00  0.00           H  
ATOM     21 HD23 LEU A   2      10.946  -0.686   4.867  1.00  0.00           H  
ATOM     22  N   SER A   3      13.091  -5.901   3.138  1.00 26.94           N  
ATOM     23  CA  SER A   3      12.736  -7.326   3.086  1.00 25.68           C  
ATOM     24  C   SER A   3      11.215  -7.594   2.981  1.00 25.17           C  
ATOM     25  O   SER A   3      10.807  -8.752   3.061  1.00 25.63           O  
ATOM     26  CB  SER A   3      13.382  -8.040   4.295  1.00 26.02           C  
ATOM     27  OG  SER A   3      12.737  -7.736   5.518  1.00 26.58           O  
ATOM     28  H   SER A   3      13.259  -5.535   4.064  1.00  0.00           H  
ATOM     29  HA  SER A   3      13.187  -7.748   2.186  1.00  0.00           H  
ATOM     30  HB3 SER A   3      14.440  -7.784   4.374  1.00  0.00           H  
ATOM     31  HB2 SER A   3      13.340  -9.120   4.154  1.00  0.00           H  
ATOM     32  HG  SER A   3      11.872  -8.158   5.513  1.00  0.00           H  
ATOM     33  N   PHE A   4      10.414  -6.531   2.823  1.00 23.51           N  
ATOM     34  CA  PHE A   4       8.957  -6.549   2.750  1.00 22.42           C  
ATOM     35  C   PHE A   4       8.485  -5.342   1.920  1.00 20.85           C  
ATOM     36  O   PHE A   4       9.235  -4.380   1.744  1.00 20.85           O  
ATOM     37  CB  PHE A   4       8.374  -6.552   4.187  1.00 21.68           C  
ATOM     38  CG  PHE A   4       8.623  -5.297   5.013  1.00 21.16           C  
ATOM     39  CD1 PHE A   4       7.737  -4.202   4.923  1.00 20.12           C  
ATOM     40  CD2 PHE A   4       9.824  -5.145   5.740  1.00 20.94           C  
ATOM     41  CE1 PHE A   4       8.024  -3.021   5.588  1.00 20.16           C  
ATOM     42  CE2 PHE A   4      10.094  -3.952   6.398  1.00 21.36           C  
ATOM     43  CZ  PHE A   4       9.195  -2.896   6.322  1.00 20.86           C  
ATOM     44  H   PHE A   4      10.827  -5.613   2.746  1.00  0.00           H  
ATOM     45  HA  PHE A   4       8.641  -7.456   2.231  1.00  0.00           H  
ATOM     46  HB3 PHE A   4       8.760  -7.410   4.739  1.00  0.00           H  
ATOM     47  HB2 PHE A   4       7.295  -6.708   4.134  1.00  0.00           H  
ATOM     48  HD1 PHE A   4       6.833  -4.280   4.338  1.00  0.00           H  
ATOM     49  HD2 PHE A   4      10.538  -5.954   5.786  1.00  0.00           H  
ATOM     50  HE1 PHE A   4       7.333  -2.196   5.531  1.00  0.00           H  
ATOM     51  HE2 PHE A   4      11.007  -3.840   6.963  1.00  0.00           H  
ATOM     52  HZ  PHE A   4       9.403  -1.969   6.832  1.00  0.00           H  
ATOM     53  N   GLN A   5       7.227  -5.413   1.461  1.00 19.24           N  
ATOM     54  CA  GLN A   5       6.535  -4.331   0.761  1.00 17.59           C  
ATOM     55  C   GLN A   5       5.446  -3.760   1.677  1.00 15.43           C  
ATOM     56  O   GLN A   5       4.778  -4.526   2.372  1.00 15.00           O  
ATOM     57  CB  GLN A   5       5.898  -4.886  -0.535  1.00  0.00           C  
ATOM     58  CG  GLN A   5       6.884  -5.514  -1.546  1.00  0.00           C  
ATOM     59  CD  GLN A   5       8.005  -4.573  -2.001  1.00  0.00           C  
ATOM     60  OE1 GLN A   5       7.798  -3.372  -2.158  1.00  0.00           O  
ATOM     61  NE2 GLN A   5       9.196  -5.123  -2.242  1.00  0.00           N  
ATOM     62  H   GLN A   5       6.665  -6.227   1.667  1.00  0.00           H  
ATOM     63  HA  GLN A   5       7.225  -3.523   0.511  1.00  0.00           H  
ATOM     64  HB2 GLN A   5       5.146  -5.635  -0.281  1.00  0.00           H  
ATOM     65  HB3 GLN A   5       5.351  -4.084  -1.034  1.00  0.00           H  
ATOM     66  HG2 GLN A   5       7.325  -6.413  -1.114  1.00  0.00           H  
ATOM     67  HG3 GLN A   5       6.337  -5.840  -2.431  1.00  0.00           H  
ATOM     68 HE22 GLN A   5       9.962  -4.546  -2.558  1.00  0.00           H  
ATOM     69 HE21 GLN A   5       9.340  -6.115  -2.118  1.00  0.00           H  
ATOM     70  N   TYR A   6       5.264  -2.430   1.635  1.00 13.49           N  
ATOM     71  CA  TYR A   6       4.200  -1.720   2.350  1.00 11.98           C  
ATOM     72  C   TYR A   6       2.817  -2.067   1.741  1.00 10.91           C  
ATOM     73  O   TYR A   6       2.678  -1.923   0.525  1.00 11.33           O  
ATOM     74  CB  TYR A   6       4.460  -0.200   2.238  1.00 10.33           C  
ATOM     75  CG  TYR A   6       5.731   0.327   2.897  1.00  8.52           C  
ATOM     76  CD1 TYR A   6       6.069  -0.040   4.218  1.00  8.16           C  
ATOM     77  CD2 TYR A   6       6.561   1.231   2.200  1.00  8.46           C  
ATOM     78  CE1 TYR A   6       7.217   0.495   4.835  1.00  7.27           C  
ATOM     79  CE2 TYR A   6       7.710   1.763   2.817  1.00  7.38           C  
ATOM     80  CZ  TYR A   6       8.035   1.403   4.138  1.00  7.27           C  
ATOM     81  OH  TYR A   6       9.137   1.933   4.743  1.00  7.72           O  
ATOM     82  H   TYR A   6       5.848  -1.865   1.036  1.00  0.00           H  
ATOM     83  HA  TYR A   6       4.274  -2.002   3.396  1.00  0.00           H  
ATOM     84  HB3 TYR A   6       3.629   0.336   2.697  1.00  0.00           H  
ATOM     85  HB2 TYR A   6       4.457   0.098   1.188  1.00  0.00           H  
ATOM     86  HD1 TYR A   6       5.441  -0.715   4.780  1.00  0.00           H  
ATOM     87  HD2 TYR A   6       6.315   1.533   1.192  1.00  0.00           H  
ATOM     88  HE1 TYR A   6       7.462   0.215   5.849  1.00  0.00           H  
ATOM     89  HE2 TYR A   6       8.338   2.454   2.276  1.00  0.00           H  
ATOM     90  HH  TYR A   6       9.634   2.526   4.173  1.00  0.00           H  
ATOM     91  N   PRO A   7       1.836  -2.520   2.566  1.00 10.76           N  
ATOM     92  CA  PRO A   7       0.447  -2.801   2.134  1.00 10.59           C  
ATOM     93  C   PRO A   7      -0.237  -1.693   1.318  1.00 10.50           C  
ATOM     94  O   PRO A   7       0.017  -0.514   1.565  1.00  8.81           O  
ATOM     95  CB  PRO A   7      -0.309  -3.013   3.458  1.00 11.37           C  
ATOM     96  CG  PRO A   7       0.735  -3.562   4.406  1.00 11.88           C  
ATOM     97  CD  PRO A   7       1.994  -2.817   3.991  1.00 10.87           C  
ATOM     98  HA  PRO A   7       0.467  -3.731   1.563  1.00  0.00           H  
ATOM     99  HB3 PRO A   7      -1.164  -3.680   3.350  1.00  0.00           H  
ATOM    100  HB2 PRO A   7      -0.682  -2.065   3.852  1.00  0.00           H  
ATOM    101  HG3 PRO A   7       0.867  -4.629   4.223  1.00  0.00           H  
ATOM    102  HG2 PRO A   7       0.482  -3.428   5.457  1.00  0.00           H  
ATOM    103  HD2 PRO A   7       2.091  -1.880   4.542  1.00  0.00           H  
ATOM    104  HD3 PRO A   7       2.860  -3.444   4.188  1.00  0.00           H  
ATOM    105  N   ASP A   8      -1.109  -2.105   0.383  1.00 10.43           N  
ATOM    106  CA  ASP A   8      -1.986  -1.218  -0.390  1.00 10.63           C  
ATOM    107  C   ASP A   8      -2.999  -0.522   0.535  1.00  9.09           C  
ATOM    108  O   ASP A   8      -3.728  -1.208   1.254  1.00 10.66           O  
ATOM    109  CB  ASP A   8      -2.734  -1.940  -1.542  1.00 11.01           C  
ATOM    110  CG  ASP A   8      -1.864  -2.798  -2.469  1.00 14.21           C  
ATOM    111  OD1 ASP A   8      -0.646  -2.530  -2.557  1.00 15.59           O  
ATOM    112  OD2 ASP A   8      -2.459  -3.670  -3.138  1.00 16.75           O1-
ATOM    113  H   ASP A   8      -1.235  -3.093   0.222  1.00  0.00           H  
ATOM    114  HA  ASP A   8      -1.349  -0.454  -0.841  1.00  0.00           H  
ATOM    115  HB3 ASP A   8      -3.256  -1.204  -2.155  1.00  0.00           H  
ATOM    116  HB2 ASP A   8      -3.488  -2.598  -1.107  1.00  0.00           H  
ATOM    117  N   VAL A   9      -3.010   0.820   0.502  1.00  8.03           N  
ATOM    118  CA  VAL A   9      -3.884   1.650   1.329  1.00  7.09           C  
ATOM    119  C   VAL A   9      -4.659   2.598   0.400  1.00  6.60           C  
ATOM    120  O   VAL A   9      -4.039   3.300  -0.402  1.00  6.29           O  
ATOM    121  CB  VAL A   9      -3.089   2.532   2.339  1.00  6.62           C  
ATOM    122  CG1 VAL A   9      -4.017   3.162   3.391  1.00  6.48           C  
ATOM    123  CG2 VAL A   9      -1.949   1.779   3.042  1.00  7.52           C  
ATOM    124  H   VAL A   9      -2.385   1.313  -0.118  1.00  0.00           H  
ATOM    125  HA  VAL A   9      -4.599   1.036   1.880  1.00  0.00           H  
ATOM    126  HB  VAL A   9      -2.610   3.358   1.808  1.00  0.00           H  
ATOM    127 HG11 VAL A   9      -3.449   3.695   4.148  1.00  0.00           H  
ATOM    128 HG12 VAL A   9      -4.702   3.878   2.941  1.00  0.00           H  
ATOM    129 HG13 VAL A   9      -4.606   2.404   3.906  1.00  0.00           H  
ATOM    130 HG21 VAL A   9      -1.485   2.392   3.815  1.00  0.00           H  
ATOM    131 HG22 VAL A   9      -2.296   0.851   3.496  1.00  0.00           H  
ATOM    132 HG23 VAL A   9      -1.158   1.538   2.336  1.00  0.00           H  
ATOM    133  N   TYR A  10      -5.996   2.603   0.528  1.00  6.35           N  
ATOM    134  CA  TYR A  10      -6.883   3.472  -0.247  1.00  5.94           C  
ATOM    135  C   TYR A  10      -6.750   4.950   0.163  1.00  5.62           C  
ATOM    136  O   TYR A  10      -6.616   5.251   1.350  1.00  5.85           O  
ATOM    137  CB  TYR A  10      -8.339   2.966  -0.129  1.00  5.69           C  
ATOM    138  CG  TYR A  10      -9.368   3.802  -0.879  1.00  5.11           C  
ATOM    139  CD1 TYR A  10      -9.304   3.903  -2.286  1.00  7.04           C  
ATOM    140  CD2 TYR A  10     -10.365   4.510  -0.175  1.00  5.32           C  
ATOM    141  CE1 TYR A  10     -10.210   4.728  -2.980  1.00  5.86           C  
ATOM    142  CE2 TYR A  10     -11.279   5.324  -0.872  1.00  5.91           C  
ATOM    143  CZ  TYR A  10     -11.193   5.446  -2.273  1.00  6.30           C  
ATOM    144  OH  TYR A  10     -12.057   6.261  -2.944  1.00  7.94           O  
ATOM    145  H   TYR A  10      -6.439   1.999   1.206  1.00  0.00           H  
ATOM    146  HA  TYR A  10      -6.585   3.382  -1.294  1.00  0.00           H  
ATOM    147  HB3 TYR A  10      -8.625   2.918   0.923  1.00  0.00           H  
ATOM    148  HB2 TYR A  10      -8.402   1.944  -0.504  1.00  0.00           H  
ATOM    149  HD1 TYR A  10      -8.546   3.365  -2.834  1.00  0.00           H  
ATOM    150  HD2 TYR A  10     -10.428   4.440   0.901  1.00  0.00           H  
ATOM    151  HE1 TYR A  10     -10.143   4.816  -4.054  1.00  0.00           H  
ATOM    152  HE2 TYR A  10     -12.042   5.858  -0.326  1.00  0.00           H  
ATOM    153  HH  TYR A  10     -12.656   6.739  -2.366  1.00  0.00           H  
ATOM    154  N   ARG A  11      -6.827   5.833  -0.842  1.00  5.00           N  
ATOM    155  CA  ARG A  11      -6.851   7.279  -0.678  1.00  5.94           C  
ATOM    156  C   ARG A  11      -8.154   7.820  -1.269  1.00  6.07           C  
ATOM    157  O   ARG A  11      -8.354   7.745  -2.482  1.00  6.31           O  
ATOM    158  CB  ARG A  11      -5.631   7.898  -1.383  1.00  6.04           C  
ATOM    159  CG  ARG A  11      -4.336   7.758  -0.568  1.00  6.22           C  
ATOM    160  CD  ARG A  11      -3.118   8.366  -1.274  1.00  6.60           C  
ATOM    161  NE  ARG A  11      -3.228   9.823  -1.419  1.00  6.70           N  
ATOM    162  CZ  ARG A  11      -2.800  10.767  -0.570  1.00  7.76           C  
ATOM    163  NH1 ARG A  11      -2.162  10.456   0.568  1.00  6.99           N  
ATOM    164  NH2 ARG A  11      -3.028  12.050  -0.879  1.00  9.87           N1+
ATOM    165  H   ARG A  11      -6.958   5.500  -1.787  1.00  0.00           H  
ATOM    166  HA  ARG A  11      -6.810   7.536   0.380  1.00  0.00           H  
ATOM    167  HB3 ARG A  11      -5.812   8.961  -1.548  1.00  0.00           H  
ATOM    168  HB2 ARG A  11      -5.508   7.457  -2.374  1.00  0.00           H  
ATOM    169  HG3 ARG A  11      -4.127   6.728  -0.277  1.00  0.00           H  
ATOM    170  HG2 ARG A  11      -4.500   8.309   0.359  1.00  0.00           H  
ATOM    171  HD3 ARG A  11      -3.141   8.014  -2.305  1.00  0.00           H  
ATOM    172  HD2 ARG A  11      -2.167   8.024  -0.871  1.00  0.00           H  
ATOM    173  HE  ARG A  11      -3.771  10.135  -2.226  1.00  0.00           H  
ATOM    174 HH12 ARG A  11      -1.858  11.180   1.202  1.00  0.00           H  
ATOM    175 HH11 ARG A  11      -2.008   9.486   0.813  1.00  0.00           H  
ATOM    176 HH22 ARG A  11      -2.719  12.795  -0.273  1.00  0.00           H  
ATOM    177 HH21 ARG A  11      -3.595  12.273  -1.690  1.00  0.00           H  
ATOM    178  N   ASP A  12      -8.993   8.385  -0.389  1.00  6.05           N  
ATOM    179  CA  ASP A  12     -10.206   9.115  -0.739  1.00  6.25           C  
ATOM    180  C   ASP A  12      -9.826  10.595  -0.924  1.00  6.51           C  
ATOM    181  O   ASP A  12      -9.972  11.387   0.005  1.00  6.87           O  
ATOM    182  CB  ASP A  12     -11.297   8.912   0.345  1.00  6.51           C  
ATOM    183  CG  ASP A  12     -12.679   9.475  -0.017  1.00  6.12           C  
ATOM    184  OD1 ASP A  12     -12.852   9.957  -1.160  1.00  8.13           O  
ATOM    185  OD2 ASP A  12     -13.557   9.393   0.867  1.00  7.08           O1-
ATOM    186  H   ASP A  12      -8.749   8.389   0.594  1.00  0.00           H  
ATOM    187  HA  ASP A  12     -10.592   8.734  -1.687  1.00  0.00           H  
ATOM    188  HB3 ASP A  12     -10.972   9.370   1.281  1.00  0.00           H  
ATOM    189  HB2 ASP A  12     -11.409   7.846   0.535  1.00  0.00           H  
ATOM    190  N   GLU A  13      -9.343  10.952  -2.124  1.00  7.19           N  
ATOM    191  CA  GLU A  13      -8.915  12.315  -2.467  1.00  8.06           C  
ATOM    192  C   GLU A  13     -10.046  13.371  -2.415  1.00  9.05           C  
ATOM    193  O   GLU A  13      -9.741  14.562  -2.361  1.00 10.03           O  
ATOM    194  CB  GLU A  13      -8.235  12.309  -3.856  1.00  8.12           C  
ATOM    195  CG  GLU A  13      -7.071  11.305  -4.055  1.00 10.21           C  
ATOM    196  CD  GLU A  13      -5.794  11.558  -3.243  1.00 11.68           C  
ATOM    197  OE1 GLU A  13      -5.757  12.502  -2.425  1.00 15.04           O  
ATOM    198  OE2 GLU A  13      -4.838  10.783  -3.467  1.00 12.85           O1-
ATOM    199  H   GLU A  13      -9.235  10.253  -2.846  1.00  0.00           H  
ATOM    200  HA  GLU A  13      -8.185  12.618  -1.716  1.00  0.00           H  
ATOM    201  HB3 GLU A  13      -7.870  13.313  -4.083  1.00  0.00           H  
ATOM    202  HB2 GLU A  13      -8.991  12.101  -4.615  1.00  0.00           H  
ATOM    203  HG3 GLU A  13      -6.786  11.316  -5.107  1.00  0.00           H  
ATOM    204  HG2 GLU A  13      -7.408  10.288  -3.853  1.00  0.00           H  
ATOM    205  N   THR A  14     -11.315  12.922  -2.401  1.00  8.95           N  
ATOM    206  CA  THR A  14     -12.507  13.757  -2.238  1.00  9.73           C  
ATOM    207  C   THR A  14     -12.756  14.203  -0.776  1.00 10.32           C  
ATOM    208  O   THR A  14     -13.437  15.210  -0.581  1.00 11.02           O  
ATOM    209  CB  THR A  14     -13.788  13.048  -2.777  1.00  9.26           C  
ATOM    210  OG1 THR A  14     -14.435  12.190  -1.850  1.00  9.50           O  
ATOM    211  CG2 THR A  14     -13.589  12.307  -4.110  1.00 10.96           C  
ATOM    212  H   THR A  14     -11.482  11.926  -2.429  1.00  0.00           H  
ATOM    213  HA  THR A  14     -12.361  14.664  -2.828  1.00  0.00           H  
ATOM    214  HB  THR A  14     -14.515  13.837  -2.975  1.00  0.00           H  
ATOM    215  HG1 THR A  14     -13.870  11.426  -1.670  1.00  0.00           H  
ATOM    216 HG21 THR A  14     -14.539  11.937  -4.496  1.00  0.00           H  
ATOM    217 HG22 THR A  14     -13.162  12.968  -4.864  1.00  0.00           H  
ATOM    218 HG23 THR A  14     -12.925  11.449  -4.001  1.00  0.00           H  
ATOM    219  N   ALA A  15     -12.207  13.465   0.210  1.00 10.99           N  
ATOM    220  CA  ALA A  15     -12.335  13.748   1.640  1.00 11.64           C  
ATOM    221  C   ALA A  15     -11.442  14.929   2.053  1.00 12.83           C  
ATOM    222  O   ALA A  15     -10.253  14.742   2.319  1.00 12.39           O  
ATOM    223  CB  ALA A  15     -12.018  12.479   2.448  1.00 11.38           C  
ATOM    224  H   ALA A  15     -11.646  12.658  -0.029  1.00  0.00           H  
ATOM    225  HA  ALA A  15     -13.375  14.011   1.846  1.00  0.00           H  
ATOM    226  HB1 ALA A  15     -12.107  12.661   3.519  1.00  0.00           H  
ATOM    227  HB2 ALA A  15     -12.709  11.674   2.197  1.00  0.00           H  
ATOM    228  HB3 ALA A  15     -11.008  12.116   2.261  1.00  0.00           H  
ATOM    229  N   VAL A  16     -12.050  16.124   2.077  1.00 14.71           N  
ATOM    230  CA  VAL A  16     -11.415  17.387   2.441  1.00 16.15           C  
ATOM    231  C   VAL A  16     -12.311  18.092   3.472  1.00 17.17           C  
ATOM    232  O   VAL A  16     -13.525  18.163   3.276  1.00 17.62           O  
ATOM    233  CB  VAL A  16     -11.252  18.324   1.206  1.00 16.13           C  
ATOM    234  CG1 VAL A  16     -10.647  19.706   1.541  1.00 17.20           C  
ATOM    235  CG2 VAL A  16     -10.420  17.656   0.097  1.00 17.39           C  
ATOM    236  H   VAL A  16     -13.026  16.187   1.823  1.00  0.00           H  
ATOM    237  HA  VAL A  16     -10.437  17.204   2.889  1.00  0.00           H  
ATOM    238  HB  VAL A  16     -12.241  18.508   0.783  1.00  0.00           H  
ATOM    239 HG11 VAL A  16     -10.502  20.297   0.636  1.00  0.00           H  
ATOM    240 HG12 VAL A  16     -11.285  20.295   2.198  1.00  0.00           H  
ATOM    241 HG13 VAL A  16      -9.675  19.603   2.024  1.00  0.00           H  
ATOM    242 HG21 VAL A  16     -10.241  18.337  -0.735  1.00  0.00           H  
ATOM    243 HG22 VAL A  16      -9.453  17.330   0.477  1.00  0.00           H  
ATOM    244 HG23 VAL A  16     -10.923  16.779  -0.312  1.00  0.00           H  
ATOM    245  N   GLN A  17     -11.684  18.604   4.542  1.00 18.62           N  
ATOM    246  CA  GLN A  17     -12.342  19.342   5.617  1.00 19.36           C  
ATOM    247  C   GLN A  17     -11.837  20.789   5.617  1.00 19.73           C  
ATOM    248  O   GLN A  17     -10.629  21.015   5.541  1.00 18.41           O  
ATOM    249  CB  GLN A  17     -12.063  18.671   6.981  1.00 19.88           C  
ATOM    250  CG  GLN A  17     -12.761  17.309   7.190  1.00 21.42           C  
ATOM    251  CD  GLN A  17     -12.025  16.134   6.541  1.00 22.46           C  
ATOM    252  OE1 GLN A  17     -10.823  15.973   6.731  1.00 22.23           O  
ATOM    253  NE2 GLN A  17     -12.746  15.287   5.805  1.00 24.29           N  
ATOM    254  H   GLN A  17     -10.679  18.510   4.623  1.00  0.00           H  
ATOM    255  HA  GLN A  17     -13.423  19.361   5.466  1.00  0.00           H  
ATOM    256  HB3 GLN A  17     -12.412  19.339   7.771  1.00  0.00           H  
ATOM    257  HB2 GLN A  17     -10.988  18.575   7.139  1.00  0.00           H  
ATOM    258  HG3 GLN A  17     -13.796  17.356   6.848  1.00  0.00           H  
ATOM    259  HG2 GLN A  17     -12.803  17.098   8.259  1.00  0.00           H  
ATOM    260 HE22 GLN A  17     -12.297  14.501   5.355  1.00  0.00           H  
ATOM    261 HE21 GLN A  17     -13.734  15.440   5.664  1.00  0.00           H  
ATOM    262  N   ASP A  18     -12.780  21.737   5.729  1.00 20.64           N  
ATOM    263  CA  ASP A  18     -12.502  23.164   5.855  1.00 21.03           C  
ATOM    264  C   ASP A  18     -12.247  23.497   7.335  1.00 20.22           C  
ATOM    265  O   ASP A  18     -13.047  23.121   8.193  1.00 21.04           O  
ATOM    266  CB  ASP A  18     -13.664  24.006   5.282  1.00 21.96           C  
ATOM    267  CG  ASP A  18     -13.359  25.504   5.189  1.00 23.21           C  
ATOM    268  OD1 ASP A  18     -12.943  25.929   4.090  1.00 26.18           O  
ATOM    269  OD2 ASP A  18     -13.558  26.204   6.206  1.00 28.44           O1-
ATOM    270  H   ASP A  18     -13.751  21.469   5.805  1.00  0.00           H  
ATOM    271  HA  ASP A  18     -11.604  23.398   5.278  1.00  0.00           H  
ATOM    272  HB3 ASP A  18     -14.577  23.874   5.864  1.00  0.00           H  
ATOM    273  HB2 ASP A  18     -13.932  23.650   4.286  1.00  0.00           H  
ATOM    274  N   TYR A  19     -11.154  24.231   7.580  1.00 19.49           N  
ATOM    275  CA  TYR A  19     -10.783  24.780   8.877  1.00 18.79           C  
ATOM    276  C   TYR A  19     -10.560  26.285   8.699  1.00 19.50           C  
ATOM    277  O   TYR A  19      -9.418  26.737   8.617  1.00 19.88           O  
ATOM    278  CB  TYR A  19      -9.530  24.063   9.416  1.00 16.93           C  
ATOM    279  CG  TYR A  19      -9.738  22.613   9.811  1.00 14.90           C  
ATOM    280  CD1 TYR A  19      -9.493  21.585   8.879  1.00 13.51           C  
ATOM    281  CD2 TYR A  19     -10.166  22.287  11.115  1.00 13.47           C  
ATOM    282  CE1 TYR A  19      -9.658  20.238   9.251  1.00 11.91           C  
ATOM    283  CE2 TYR A  19     -10.346  20.940  11.482  1.00 12.01           C  
ATOM    284  CZ  TYR A  19     -10.088  19.914  10.551  1.00 11.95           C  
ATOM    285  OH  TYR A  19     -10.247  18.607  10.910  1.00 10.25           O  
ATOM    286  H   TYR A  19     -10.535  24.468   6.816  1.00  0.00           H  
ATOM    287  HA  TYR A  19     -11.590  24.653   9.602  1.00  0.00           H  
ATOM    288  HB3 TYR A  19      -9.179  24.590  10.304  1.00  0.00           H  
ATOM    289  HB2 TYR A  19      -8.718  24.121   8.690  1.00  0.00           H  
ATOM    290  HD1 TYR A  19      -9.176  21.830   7.876  1.00  0.00           H  
ATOM    291  HD2 TYR A  19     -10.359  23.068  11.837  1.00  0.00           H  
ATOM    292  HE1 TYR A  19      -9.449  19.453   8.540  1.00  0.00           H  
ATOM    293  HE2 TYR A  19     -10.682  20.698  12.479  1.00  0.00           H  
ATOM    294  HH  TYR A  19     -10.405  18.502  11.852  1.00  0.00           H  
ATOM    295  N   HIS A  20     -11.676  27.032   8.656  1.00 21.41           N  
ATOM    296  CA  HIS A  20     -11.732  28.499   8.597  1.00 22.35           C  
ATOM    297  C   HIS A  20     -11.188  29.062   7.267  1.00 23.11           C  
ATOM    298  O   HIS A  20     -10.427  30.030   7.267  1.00 23.32           O  
ATOM    299  CB  HIS A  20     -11.069  29.131   9.847  1.00 23.04           C  
ATOM    300  CG  HIS A  20     -11.464  28.498  11.159  1.00 23.54           C  
ATOM    301  ND1 HIS A  20     -12.639  28.845  11.831  1.00 24.07           N  
ATOM    302  CD2 HIS A  20     -10.812  27.515  11.876  1.00 24.19           C  
ATOM    303  CE1 HIS A  20     -12.661  28.059  12.898  1.00 24.61           C  
ATOM    304  NE2 HIS A  20     -11.607  27.246  12.975  1.00 22.55           N  
ATOM    305  H   HIS A  20     -12.573  26.566   8.680  1.00  0.00           H  
ATOM    306  HA  HIS A  20     -12.793  28.749   8.627  1.00  0.00           H  
ATOM    307  HB3 HIS A  20     -11.315  30.192   9.893  1.00  0.00           H  
ATOM    308  HB2 HIS A  20      -9.983  29.071   9.770  1.00  0.00           H  
ATOM    309  HD2 HIS A  20      -9.888  26.988  11.688  1.00  0.00           H  
ATOM    310  HE1 HIS A  20     -13.461  28.078  13.622  1.00  0.00           H  
ATOM    311  HE2 HIS A  20     -11.424  26.557  13.693  1.00  0.00           H  
ATOM    312  N   GLY A  21     -11.583  28.416   6.159  1.00 23.37           N  
ATOM    313  CA  GLY A  21     -11.153  28.727   4.797  1.00 23.68           C  
ATOM    314  C   GLY A  21      -9.915  27.912   4.383  1.00 23.48           C  
ATOM    315  O   GLY A  21      -9.678  27.766   3.184  1.00 24.33           O  
ATOM    316  H   GLY A  21     -12.220  27.631   6.253  1.00  0.00           H  
ATOM    317  HA3 GLY A  21     -10.941  29.791   4.684  1.00  0.00           H  
ATOM    318  HA2 GLY A  21     -11.973  28.496   4.117  1.00  0.00           H  
ATOM    319  N   HIS A  22      -9.142  27.369   5.344  1.00 22.89           N  
ATOM    320  CA  HIS A  22      -7.974  26.526   5.093  1.00 22.12           C  
ATOM    321  C   HIS A  22      -8.436  25.083   4.848  1.00 20.60           C  
ATOM    322  O   HIS A  22      -8.882  24.419   5.783  1.00 20.74           O  
ATOM    323  CB  HIS A  22      -6.999  26.632   6.286  1.00 22.63           C  
ATOM    324  CG  HIS A  22      -5.602  26.096   6.060  1.00 24.65           C  
ATOM    325  ND1 HIS A  22      -5.332  24.825   5.574  1.00 27.25           N  
ATOM    326  CD2 HIS A  22      -4.368  26.670   6.278  1.00 26.55           C  
ATOM    327  CE1 HIS A  22      -4.005  24.693   5.519  1.00 27.02           C  
ATOM    328  NE2 HIS A  22      -3.355  25.772   5.935  1.00 27.45           N  
ATOM    329  H   HIS A  22      -9.389  27.509   6.314  1.00  0.00           H  
ATOM    330  HA  HIS A  22      -7.455  26.903   4.208  1.00  0.00           H  
ATOM    331  HB3 HIS A  22      -7.405  26.123   7.159  1.00  0.00           H  
ATOM    332  HB2 HIS A  22      -6.897  27.678   6.578  1.00  0.00           H  
ATOM    333  HD1 HIS A  22      -6.007  24.124   5.301  1.00  0.00           H  
ATOM    334  HD2 HIS A  22      -4.132  27.651   6.663  1.00  0.00           H  
ATOM    335  HE1 HIS A  22      -3.511  23.796   5.175  1.00  0.00           H  
ATOM    336  N   LYS A  23      -8.298  24.624   3.596  1.00 18.97           N  
ATOM    337  CA  LYS A  23      -8.608  23.255   3.192  1.00 17.49           C  
ATOM    338  C   LYS A  23      -7.511  22.293   3.674  1.00 15.18           C  
ATOM    339  O   LYS A  23      -6.329  22.562   3.457  1.00 14.91           O  
ATOM    340  CB  LYS A  23      -8.749  23.187   1.656  1.00 18.29           C  
ATOM    341  CG  LYS A  23      -9.786  24.151   1.045  1.00 20.38           C  
ATOM    342  CD  LYS A  23     -11.199  24.034   1.639  1.00 22.09           C  
ATOM    343  CE  LYS A  23     -12.204  24.934   0.908  1.00 23.64           C  
ATOM    344  NZ  LYS A  23     -13.528  24.887   1.547  1.00 27.16           N1+
ATOM    345  H   LYS A  23      -7.927  25.230   2.878  1.00  0.00           H  
ATOM    346  HA  LYS A  23      -9.555  22.957   3.646  1.00  0.00           H  
ATOM    347  HB3 LYS A  23      -9.007  22.167   1.369  1.00  0.00           H  
ATOM    348  HB2 LYS A  23      -7.784  23.390   1.189  1.00  0.00           H  
ATOM    349  HG3 LYS A  23      -9.833  23.968  -0.029  1.00  0.00           H  
ATOM    350  HG2 LYS A  23      -9.435  25.178   1.153  1.00  0.00           H  
ATOM    351  HD3 LYS A  23     -11.177  24.314   2.693  1.00  0.00           H  
ATOM    352  HD2 LYS A  23     -11.529  22.995   1.601  1.00  0.00           H  
ATOM    353  HE3 LYS A  23     -12.300  24.630  -0.135  1.00  0.00           H  
ATOM    354  HE2 LYS A  23     -11.858  25.969   0.915  1.00  0.00           H  
ATOM    355  HZ1 LYS A  23     -13.432  25.228   2.501  1.00  0.00           H  
ATOM    356  HZ2 LYS A  23     -14.172  25.482   1.047  1.00  0.00           H  
ATOM    357  HZ3 LYS A  23     -13.874  23.939   1.559  1.00  0.00           H  
ATOM    358  N   ILE A  24      -7.937  21.193   4.308  1.00 12.27           N  
ATOM    359  CA  ILE A  24      -7.077  20.108   4.767  1.00 10.81           C  
ATOM    360  C   ILE A  24      -7.607  18.807   4.151  1.00 10.19           C  
ATOM    361  O   ILE A  24      -8.721  18.389   4.471  1.00  9.94           O  
ATOM    362  CB  ILE A  24      -7.088  19.978   6.322  1.00 10.32           C  
ATOM    363  CG1 ILE A  24      -6.516  21.230   7.033  1.00 10.16           C  
ATOM    364  CG2 ILE A  24      -6.417  18.694   6.863  1.00  9.98           C  
ATOM    365  CD1 ILE A  24      -5.005  21.451   6.870  1.00 11.09           C  
ATOM    366  H   ILE A  24      -8.926  21.066   4.482  1.00  0.00           H  
ATOM    367  HA  ILE A  24      -6.050  20.253   4.428  1.00  0.00           H  
ATOM    368  HB  ILE A  24      -8.134  19.921   6.626  1.00  0.00           H  
ATOM    369 HG13 ILE A  24      -6.734  21.158   8.098  1.00  0.00           H  
ATOM    370 HG12 ILE A  24      -7.040  22.125   6.697  1.00  0.00           H  
ATOM    371 HG21 ILE A  24      -6.409  18.691   7.950  1.00  0.00           H  
ATOM    372 HG22 ILE A  24      -6.942  17.787   6.564  1.00  0.00           H  
ATOM    373 HG23 ILE A  24      -5.386  18.606   6.522  1.00  0.00           H  
ATOM    374 HD11 ILE A  24      -4.710  22.392   7.332  1.00  0.00           H  
ATOM    375 HD12 ILE A  24      -4.430  20.661   7.353  1.00  0.00           H  
ATOM    376 HD13 ILE A  24      -4.711  21.495   5.822  1.00  0.00           H  
ATOM    377  N   CYS A  25      -6.782  18.186   3.293  1.00  9.65           N  
ATOM    378  CA  CYS A  25      -7.028  16.859   2.729  1.00 10.30           C  
ATOM    379  C   CYS A  25      -6.758  15.793   3.802  1.00  8.92           C  
ATOM    380  O   CYS A  25      -5.750  15.879   4.504  1.00  9.27           O  
ATOM    381  CB  CYS A  25      -6.141  16.586   1.499  1.00  9.79           C  
ATOM    382  SG  CYS A  25      -6.569  17.716   0.144  1.00 17.87           S  
ATOM    383  H   CYS A  25      -5.887  18.599   3.074  1.00  0.00           H  
ATOM    384  HA  CYS A  25      -8.074  16.793   2.423  1.00  0.00           H  
ATOM    385  HB3 CYS A  25      -6.281  15.565   1.142  1.00  0.00           H  
ATOM    386  HB2 CYS A  25      -5.084  16.702   1.741  1.00  0.00           H  
ATOM    387  HG  CYS A  25      -5.699  17.216  -0.739  1.00  0.00           H  
ATOM    388  N   ASP A  26      -7.650  14.796   3.880  1.00  7.43           N  
ATOM    389  CA  ASP A  26      -7.535  13.671   4.802  1.00  7.10           C  
ATOM    390  C   ASP A  26      -8.090  12.424   4.084  1.00  6.44           C  
ATOM    391  O   ASP A  26      -9.228  12.032   4.347  1.00  6.32           O  
ATOM    392  CB  ASP A  26      -8.210  13.972   6.162  1.00  7.17           C  
ATOM    393  CG  ASP A  26      -7.936  12.945   7.267  1.00  7.99           C  
ATOM    394  OD1 ASP A  26      -7.197  11.964   7.023  1.00  8.48           O  
ATOM    395  OD2 ASP A  26      -8.485  13.168   8.367  1.00 10.04           O1-
ATOM    396  H   ASP A  26      -8.460  14.791   3.272  1.00  0.00           H  
ATOM    397  HA  ASP A  26      -6.481  13.495   5.018  1.00  0.00           H  
ATOM    398  HB3 ASP A  26      -9.288  14.034   6.017  1.00  0.00           H  
ATOM    399  HB2 ASP A  26      -7.864  14.942   6.520  1.00  0.00           H  
ATOM    400  N   PRO A  27      -7.291  11.833   3.163  1.00  6.03           N  
ATOM    401  CA  PRO A  27      -7.736  10.684   2.358  1.00  5.78           C  
ATOM    402  C   PRO A  27      -7.755   9.332   3.098  1.00  5.35           C  
ATOM    403  O   PRO A  27      -8.182   8.340   2.507  1.00  4.83           O  
ATOM    404  CB  PRO A  27      -6.758  10.705   1.175  1.00  5.75           C  
ATOM    405  CG  PRO A  27      -5.462  11.207   1.780  1.00  6.48           C  
ATOM    406  CD  PRO A  27      -5.935  12.248   2.787  1.00  6.26           C  
ATOM    407  HA  PRO A  27      -8.751  10.850   2.012  1.00  0.00           H  
ATOM    408  HB3 PRO A  27      -7.110  11.412   0.422  1.00  0.00           H  
ATOM    409  HB2 PRO A  27      -6.633   9.746   0.681  1.00  0.00           H  
ATOM    410  HG3 PRO A  27      -4.774  11.613   1.043  1.00  0.00           H  
ATOM    411  HG2 PRO A  27      -4.962  10.388   2.298  1.00  0.00           H  
ATOM    412  HD2 PRO A  27      -5.252  12.299   3.635  1.00  0.00           H  
ATOM    413  HD3 PRO A  27      -5.979  13.229   2.314  1.00  0.00           H  
ATOM    414  N   TYR A  28      -7.327   9.325   4.369  1.00  4.52           N  
ATOM    415  CA  TYR A  28      -7.312   8.161   5.252  1.00  4.54           C  
ATOM    416  C   TYR A  28      -8.396   8.256   6.341  1.00  4.71           C  
ATOM    417  O   TYR A  28      -8.340   7.486   7.296  1.00  5.63           O  
ATOM    418  CB  TYR A  28      -5.893   8.006   5.842  1.00  4.61           C  
ATOM    419  CG  TYR A  28      -4.804   7.889   4.787  1.00  4.44           C  
ATOM    420  CD1 TYR A  28      -4.809   6.810   3.877  1.00  5.34           C  
ATOM    421  CD2 TYR A  28      -3.808   8.882   4.685  1.00  4.52           C  
ATOM    422  CE1 TYR A  28      -3.828   6.729   2.869  1.00  4.58           C  
ATOM    423  CE2 TYR A  28      -2.829   8.800   3.677  1.00  4.60           C  
ATOM    424  CZ  TYR A  28      -2.833   7.721   2.774  1.00  4.55           C  
ATOM    425  OH  TYR A  28      -1.874   7.640   1.809  1.00  5.21           O  
ATOM    426  H   TYR A  28      -7.003  10.188   4.784  1.00  0.00           H  
ATOM    427  HA  TYR A  28      -7.540   7.256   4.688  1.00  0.00           H  
ATOM    428  HB3 TYR A  28      -5.839   7.124   6.478  1.00  0.00           H  
ATOM    429  HB2 TYR A  28      -5.670   8.856   6.490  1.00  0.00           H  
ATOM    430  HD1 TYR A  28      -5.571   6.047   3.941  1.00  0.00           H  
ATOM    431  HD2 TYR A  28      -3.797   9.716   5.371  1.00  0.00           H  
ATOM    432  HE1 TYR A  28      -3.841   5.906   2.170  1.00  0.00           H  
ATOM    433  HE2 TYR A  28      -2.073   9.568   3.601  1.00  0.00           H  
ATOM    434  HH  TYR A  28      -1.887   6.799   1.344  1.00  0.00           H  
ATOM    435  N   ALA A  29      -9.379   9.163   6.179  1.00  4.94           N  
ATOM    436  CA  ALA A  29     -10.500   9.390   7.099  1.00  5.36           C  
ATOM    437  C   ALA A  29     -11.432   8.181   7.338  1.00  5.27           C  
ATOM    438  O   ALA A  29     -12.179   8.197   8.314  1.00  5.94           O  
ATOM    439  CB  ALA A  29     -11.298  10.608   6.609  1.00  5.86           C  
ATOM    440  H   ALA A  29      -9.352   9.769   5.370  1.00  0.00           H  
ATOM    441  HA  ALA A  29     -10.071   9.645   8.069  1.00  0.00           H  
ATOM    442  HB1 ALA A  29     -12.156  10.811   7.252  1.00  0.00           H  
ATOM    443  HB2 ALA A  29     -10.677  11.504   6.611  1.00  0.00           H  
ATOM    444  HB3 ALA A  29     -11.668  10.461   5.593  1.00  0.00           H  
ATOM    445  N   TRP A  30     -11.356   7.147   6.483  1.00  4.77           N  
ATOM    446  CA  TRP A  30     -12.037   5.859   6.657  1.00  5.35           C  
ATOM    447  C   TRP A  30     -11.436   4.981   7.779  1.00  5.21           C  
ATOM    448  O   TRP A  30     -12.148   4.121   8.298  1.00  5.42           O  
ATOM    449  CB  TRP A  30     -12.086   5.121   5.303  1.00  5.30           C  
ATOM    450  CG  TRP A  30     -10.779   4.894   4.597  1.00  4.95           C  
ATOM    451  CD1 TRP A  30     -10.196   5.757   3.733  1.00  4.94           C  
ATOM    452  CD2 TRP A  30      -9.850   3.774   4.730  1.00  5.36           C  
ATOM    453  NE1 TRP A  30      -8.989   5.244   3.308  1.00  5.13           N  
ATOM    454  CE2 TRP A  30      -8.724   4.022   3.888  1.00  4.72           C  
ATOM    455  CE3 TRP A  30      -9.839   2.571   5.475  1.00  4.70           C  
ATOM    456  CZ2 TRP A  30      -7.653   3.120   3.782  1.00  4.68           C  
ATOM    457  CZ3 TRP A  30      -8.764   1.663   5.377  1.00  5.19           C  
ATOM    458  CH2 TRP A  30      -7.672   1.933   4.533  1.00  5.69           C  
ATOM    459  H   TRP A  30     -10.725   7.208   5.697  1.00  0.00           H  
ATOM    460  HA  TRP A  30     -13.069   6.060   6.952  1.00  0.00           H  
ATOM    461  HB3 TRP A  30     -12.733   5.677   4.623  1.00  0.00           H  
ATOM    462  HB2 TRP A  30     -12.569   4.151   5.432  1.00  0.00           H  
ATOM    463  HD1 TRP A  30     -10.621   6.704   3.431  1.00  0.00           H  
ATOM    464  HE1 TRP A  30      -8.385   5.728   2.656  1.00  0.00           H  
ATOM    465  HE3 TRP A  30     -10.665   2.343   6.134  1.00  0.00           H  
ATOM    466  HZ2 TRP A  30      -6.826   3.338   3.129  1.00  0.00           H  
ATOM    467  HZ3 TRP A  30      -8.769   0.761   5.966  1.00  0.00           H  
ATOM    468  HH2 TRP A  30      -6.851   1.235   4.468  1.00  0.00           H  
ATOM    469  N   LEU A  31     -10.172   5.237   8.172  1.00  4.43           N  
ATOM    470  CA  LEU A  31      -9.498   4.606   9.315  1.00  4.59           C  
ATOM    471  C   LEU A  31     -10.015   5.097  10.683  1.00  5.22           C  
ATOM    472  O   LEU A  31      -9.705   4.454  11.685  1.00  5.55           O  
ATOM    473  CB  LEU A  31      -7.968   4.796   9.200  1.00  4.92           C  
ATOM    474  CG  LEU A  31      -7.316   4.027   8.027  1.00  4.31           C  
ATOM    475  CD1 LEU A  31      -5.891   4.526   7.730  1.00  6.14           C  
ATOM    476  CD2 LEU A  31      -7.315   2.511   8.273  1.00  5.43           C  
ATOM    477  H   LEU A  31      -9.648   5.964   7.702  1.00  0.00           H  
ATOM    478  HA  LEU A  31      -9.711   3.540   9.286  1.00  0.00           H  
ATOM    479  HB3 LEU A  31      -7.478   4.490  10.125  1.00  0.00           H  
ATOM    480  HB2 LEU A  31      -7.765   5.860   9.110  1.00  0.00           H  
ATOM    481  HG  LEU A  31      -7.902   4.220   7.128  1.00  0.00           H  
ATOM    482 HD11 LEU A  31      -5.779   4.775   6.675  1.00  0.00           H  
ATOM    483 HD12 LEU A  31      -5.645   5.416   8.305  1.00  0.00           H  
ATOM    484 HD13 LEU A  31      -5.134   3.776   7.964  1.00  0.00           H  
ATOM    485 HD21 LEU A  31      -6.644   2.000   7.584  1.00  0.00           H  
ATOM    486 HD22 LEU A  31      -6.996   2.270   9.287  1.00  0.00           H  
ATOM    487 HD23 LEU A  31      -8.305   2.088   8.124  1.00  0.00           H  
ATOM    488  N   GLU A  32     -10.820   6.179  10.706  1.00  4.96           N  
ATOM    489  CA  GLU A  32     -11.546   6.662  11.887  1.00  5.88           C  
ATOM    490  C   GLU A  32     -12.636   5.688  12.386  1.00  6.22           C  
ATOM    491  O   GLU A  32     -13.025   5.793  13.548  1.00  5.96           O  
ATOM    492  CB  GLU A  32     -12.158   8.055  11.620  1.00  5.58           C  
ATOM    493  CG  GLU A  32     -11.124   9.149  11.278  1.00  6.00           C  
ATOM    494  CD  GLU A  32     -11.759  10.516  10.997  1.00  8.21           C  
ATOM    495  OE1 GLU A  32     -12.695  10.898  11.735  1.00 11.12           O  
ATOM    496  OE2 GLU A  32     -11.258  11.193  10.073  1.00  8.03           O1-
ATOM    497  H   GLU A  32     -11.030   6.656   9.840  1.00  0.00           H  
ATOM    498  HA  GLU A  32     -10.820   6.768  12.690  1.00  0.00           H  
ATOM    499  HB3 GLU A  32     -12.715   8.368  12.505  1.00  0.00           H  
ATOM    500  HB2 GLU A  32     -12.895   7.983  10.820  1.00  0.00           H  
ATOM    501  HG3 GLU A  32     -10.535   8.851  10.411  1.00  0.00           H  
ATOM    502  HG2 GLU A  32     -10.421   9.261  12.104  1.00  0.00           H  
ATOM    503  N   ASP A  33     -13.089   4.765  11.518  1.00  5.98           N  
ATOM    504  CA  ASP A  33     -14.032   3.696  11.837  1.00  6.06           C  
ATOM    505  C   ASP A  33     -13.225   2.379  11.944  1.00  6.69           C  
ATOM    506  O   ASP A  33     -12.826   1.851  10.903  1.00  6.39           O  
ATOM    507  CB  ASP A  33     -15.128   3.608  10.741  1.00  6.17           C  
ATOM    508  CG  ASP A  33     -16.246   2.589  11.014  1.00  6.19           C  
ATOM    509  OD1 ASP A  33     -16.246   1.970  12.103  1.00  7.59           O  
ATOM    510  OD2 ASP A  33     -17.103   2.454  10.115  1.00  9.52           O1-
ATOM    511  H   ASP A  33     -12.713   4.747  10.580  1.00  0.00           H  
ATOM    512  HA  ASP A  33     -14.547   3.936  12.765  1.00  0.00           H  
ATOM    513  HB3 ASP A  33     -14.668   3.365   9.781  1.00  0.00           H  
ATOM    514  HB2 ASP A  33     -15.595   4.589  10.642  1.00  0.00           H  
ATOM    515  N   PRO A  34     -13.003   1.854  13.174  1.00  7.11           N  
ATOM    516  CA  PRO A  34     -12.330   0.554  13.362  1.00  7.46           C  
ATOM    517  C   PRO A  34     -13.198  -0.676  13.016  1.00  7.84           C  
ATOM    518  O   PRO A  34     -12.644  -1.765  12.855  1.00  9.30           O  
ATOM    519  CB  PRO A  34     -11.930   0.578  14.844  1.00  7.67           C  
ATOM    520  CG  PRO A  34     -13.020   1.399  15.515  1.00  8.78           C  
ATOM    521  CD  PRO A  34     -13.368   2.449  14.465  1.00  7.53           C  
ATOM    522  HA  PRO A  34     -11.428   0.498  12.755  1.00  0.00           H  
ATOM    523  HB3 PRO A  34     -10.970   1.087  14.950  1.00  0.00           H  
ATOM    524  HB2 PRO A  34     -11.822  -0.412  15.290  1.00  0.00           H  
ATOM    525  HG3 PRO A  34     -12.713   1.832  16.467  1.00  0.00           H  
ATOM    526  HG2 PRO A  34     -13.888   0.764  15.699  1.00  0.00           H  
ATOM    527  HD2 PRO A  34     -14.425   2.711  14.536  1.00  0.00           H  
ATOM    528  HD3 PRO A  34     -12.773   3.349  14.620  1.00  0.00           H  
ATOM    529  N   ASP A  35     -14.524  -0.481  12.910  1.00  7.86           N  
ATOM    530  CA  ASP A  35     -15.520  -1.521  12.639  1.00  8.50           C  
ATOM    531  C   ASP A  35     -15.798  -1.735  11.142  1.00  8.18           C  
ATOM    532  O   ASP A  35     -16.452  -2.723  10.808  1.00  9.13           O  
ATOM    533  CB  ASP A  35     -16.830  -1.323  13.441  1.00  8.82           C  
ATOM    534  CG  ASP A  35     -16.628  -1.203  14.957  1.00 11.20           C  
ATOM    535  OD1 ASP A  35     -15.603  -1.720  15.459  1.00 14.38           O  
ATOM    536  OD2 ASP A  35     -17.561  -0.696  15.616  1.00 15.94           O1-
ATOM    537  H   ASP A  35     -14.901   0.451  13.035  1.00  0.00           H  
ATOM    538  HA  ASP A  35     -15.106  -2.469  12.978  1.00  0.00           H  
ATOM    539  HB3 ASP A  35     -17.512  -2.153  13.258  1.00  0.00           H  
ATOM    540  HB2 ASP A  35     -17.315  -0.410  13.090  1.00  0.00           H  
ATOM    541  N   SER A  36     -15.260  -0.867  10.265  1.00  7.40           N  
ATOM    542  CA  SER A  36     -15.226  -1.097   8.820  1.00  6.72           C  
ATOM    543  C   SER A  36     -14.182  -2.176   8.472  1.00  6.35           C  
ATOM    544  O   SER A  36     -13.087  -2.173   9.038  1.00  6.48           O  
ATOM    545  CB  SER A  36     -14.996   0.241   8.081  1.00  7.13           C  
ATOM    546  OG  SER A  36     -13.667   0.716   8.160  1.00  6.24           O  
ATOM    547  H   SER A  36     -14.745  -0.070  10.608  1.00  0.00           H  
ATOM    548  HA  SER A  36     -16.211  -1.460   8.522  1.00  0.00           H  
ATOM    549  HB3 SER A  36     -15.670   1.010   8.457  1.00  0.00           H  
ATOM    550  HB2 SER A  36     -15.239   0.120   7.026  1.00  0.00           H  
ATOM    551  HG  SER A  36     -13.520   1.084   9.036  1.00  0.00           H  
ATOM    552  N   GLU A  37     -14.545  -3.078   7.545  1.00  5.94           N  
ATOM    553  CA  GLU A  37     -13.715  -4.211   7.116  1.00  5.81           C  
ATOM    554  C   GLU A  37     -12.435  -3.807   6.362  1.00  5.34           C  
ATOM    555  O   GLU A  37     -11.477  -4.578   6.366  1.00  6.05           O  
ATOM    556  CB  GLU A  37     -14.568  -5.190   6.279  1.00  6.16           C  
ATOM    557  CG  GLU A  37     -15.776  -5.800   7.025  1.00  8.49           C  
ATOM    558  CD  GLU A  37     -15.380  -6.600   8.269  1.00 11.80           C  
ATOM    559  OE1 GLU A  37     -14.527  -7.502   8.124  1.00 14.77           O  
ATOM    560  OE2 GLU A  37     -15.926  -6.285   9.349  1.00 18.30           O1-
ATOM    561  H   GLU A  37     -15.461  -3.021   7.126  1.00  0.00           H  
ATOM    562  HA  GLU A  37     -13.378  -4.723   8.019  1.00  0.00           H  
ATOM    563  HB3 GLU A  37     -13.938  -5.999   5.904  1.00  0.00           H  
ATOM    564  HB2 GLU A  37     -14.936  -4.675   5.390  1.00  0.00           H  
ATOM    565  HG3 GLU A  37     -16.317  -6.469   6.356  1.00  0.00           H  
ATOM    566  HG2 GLU A  37     -16.481  -5.018   7.307  1.00  0.00           H  
ATOM    567  N   GLN A  38     -12.425  -2.597   5.775  1.00  5.35           N  
ATOM    568  CA  GLN A  38     -11.260  -1.957   5.166  1.00  5.53           C  
ATOM    569  C   GLN A  38     -10.151  -1.677   6.195  1.00  5.62           C  
ATOM    570  O   GLN A  38      -8.984  -1.937   5.903  1.00  5.97           O  
ATOM    571  CB  GLN A  38     -11.672  -0.643   4.461  1.00  6.16           C  
ATOM    572  CG  GLN A  38     -12.602  -0.808   3.238  1.00  6.89           C  
ATOM    573  CD  GLN A  38     -14.106  -0.801   3.547  1.00  7.78           C  
ATOM    574  OE1 GLN A  38     -14.533  -0.927   4.693  1.00  8.07           O  
ATOM    575  NE2 GLN A  38     -14.927  -0.663   2.505  1.00  8.05           N  
ATOM    576  H   GLN A  38     -13.266  -2.035   5.799  1.00  0.00           H  
ATOM    577  HA  GLN A  38     -10.855  -2.642   4.419  1.00  0.00           H  
ATOM    578  HB3 GLN A  38     -10.761  -0.160   4.103  1.00  0.00           H  
ATOM    579  HB2 GLN A  38     -12.101   0.062   5.176  1.00  0.00           H  
ATOM    580  HG3 GLN A  38     -12.348  -1.713   2.684  1.00  0.00           H  
ATOM    581  HG2 GLN A  38     -12.416   0.025   2.558  1.00  0.00           H  
ATOM    582 HE22 GLN A  38     -15.926  -0.651   2.648  1.00  0.00           H  
ATOM    583 HE21 GLN A  38     -14.558  -0.564   1.570  1.00  0.00           H  
ATOM    584  N   THR A  39     -10.541  -1.170   7.378  1.00  6.01           N  
ATOM    585  CA  THR A  39      -9.641  -0.867   8.492  1.00  5.68           C  
ATOM    586  C   THR A  39      -9.119  -2.131   9.201  1.00  5.43           C  
ATOM    587  O   THR A  39      -7.966  -2.131   9.629  1.00  5.74           O  
ATOM    588  CB  THR A  39     -10.325   0.050   9.538  1.00  6.09           C  
ATOM    589  OG1 THR A  39     -10.752   1.225   8.884  1.00  6.27           O  
ATOM    590  CG2 THR A  39      -9.440   0.469  10.728  1.00  6.88           C  
ATOM    591  H   THR A  39     -11.520  -0.972   7.540  1.00  0.00           H  
ATOM    592  HA  THR A  39      -8.780  -0.332   8.090  1.00  0.00           H  
ATOM    593  HB  THR A  39     -11.220  -0.437   9.929  1.00  0.00           H  
ATOM    594  HG1 THR A  39     -11.276   1.746   9.500  1.00  0.00           H  
ATOM    595 HG21 THR A  39      -9.885   1.296  11.283  1.00  0.00           H  
ATOM    596 HG22 THR A  39      -9.294  -0.353  11.429  1.00  0.00           H  
ATOM    597 HG23 THR A  39      -8.457   0.797  10.393  1.00  0.00           H  
ATOM    598  N   LYS A  40      -9.939  -3.196   9.262  1.00  6.25           N  
ATOM    599  CA  LYS A  40      -9.542  -4.505   9.788  1.00  7.22           C  
ATOM    600  C   LYS A  40      -8.513  -5.210   8.887  1.00  6.65           C  
ATOM    601  O   LYS A  40      -7.537  -5.748   9.409  1.00  6.96           O  
ATOM    602  CB  LYS A  40     -10.781  -5.397   9.997  1.00  7.35           C  
ATOM    603  CG  LYS A  40     -11.762  -4.848  11.044  1.00  8.67           C  
ATOM    604  CD  LYS A  40     -12.902  -5.834  11.343  1.00 11.23           C  
ATOM    605  CE  LYS A  40     -14.063  -5.213  12.131  1.00 16.76           C  
ATOM    606  NZ  LYS A  40     -13.622  -4.654  13.421  1.00 22.20           N1+
ATOM    607  H   LYS A  40     -10.877  -3.124   8.891  1.00  0.00           H  
ATOM    608  HA  LYS A  40      -9.073  -4.345  10.760  1.00  0.00           H  
ATOM    609  HB3 LYS A  40     -10.453  -6.386  10.320  1.00  0.00           H  
ATOM    610  HB2 LYS A  40     -11.301  -5.546   9.050  1.00  0.00           H  
ATOM    611  HG3 LYS A  40     -12.182  -3.906  10.695  1.00  0.00           H  
ATOM    612  HG2 LYS A  40     -11.223  -4.617  11.963  1.00  0.00           H  
ATOM    613  HD3 LYS A  40     -12.505  -6.687  11.895  1.00  0.00           H  
ATOM    614  HD2 LYS A  40     -13.286  -6.240  10.407  1.00  0.00           H  
ATOM    615  HE3 LYS A  40     -14.830  -5.965  12.314  1.00  0.00           H  
ATOM    616  HE2 LYS A  40     -14.526  -4.424  11.541  1.00  0.00           H  
ATOM    617  HZ1 LYS A  40     -12.963  -3.904  13.253  1.00  0.00           H  
ATOM    618  HZ2 LYS A  40     -14.419  -4.282  13.918  1.00  0.00           H  
ATOM    619  HZ3 LYS A  40     -13.183  -5.375  13.976  1.00  0.00           H  
ATOM    620  N   ALA A  41      -8.731  -5.154   7.561  1.00  6.66           N  
ATOM    621  CA  ALA A  41      -7.817  -5.667   6.538  1.00  6.46           C  
ATOM    622  C   ALA A  41      -6.490  -4.891   6.472  1.00  6.36           C  
ATOM    623  O   ALA A  41      -5.451  -5.510   6.243  1.00  7.32           O  
ATOM    624  CB  ALA A  41      -8.524  -5.651   5.175  1.00  6.94           C  
ATOM    625  H   ALA A  41      -9.573  -4.712   7.216  1.00  0.00           H  
ATOM    626  HA  ALA A  41      -7.585  -6.705   6.788  1.00  0.00           H  
ATOM    627  HB1 ALA A  41      -7.875  -6.037   4.388  1.00  0.00           H  
ATOM    628  HB2 ALA A  41      -9.420  -6.272   5.193  1.00  0.00           H  
ATOM    629  HB3 ALA A  41      -8.827  -4.642   4.892  1.00  0.00           H  
ATOM    630  N   PHE A  42      -6.547  -3.568   6.715  1.00  5.74           N  
ATOM    631  CA  PHE A  42      -5.388  -2.688   6.860  1.00  5.55           C  
ATOM    632  C   PHE A  42      -4.509  -3.079   8.059  1.00  5.95           C  
ATOM    633  O   PHE A  42      -3.328  -3.347   7.861  1.00  6.61           O  
ATOM    634  CB  PHE A  42      -5.843  -1.209   6.874  1.00  5.55           C  
ATOM    635  CG  PHE A  42      -4.790  -0.165   7.212  1.00  5.31           C  
ATOM    636  CD1 PHE A  42      -4.580   0.231   8.552  1.00  5.85           C  
ATOM    637  CD2 PHE A  42      -3.916   0.315   6.214  1.00  5.84           C  
ATOM    638  CE1 PHE A  42      -3.569   1.131   8.860  1.00  5.29           C  
ATOM    639  CE2 PHE A  42      -2.916   1.220   6.546  1.00  5.73           C  
ATOM    640  CZ  PHE A  42      -2.748   1.631   7.860  1.00  5.40           C  
ATOM    641  H   PHE A  42      -7.450  -3.137   6.861  1.00  0.00           H  
ATOM    642  HA  PHE A  42      -4.772  -2.821   5.967  1.00  0.00           H  
ATOM    643  HB3 PHE A  42      -6.668  -1.086   7.572  1.00  0.00           H  
ATOM    644  HB2 PHE A  42      -6.252  -0.960   5.894  1.00  0.00           H  
ATOM    645  HD1 PHE A  42      -5.210  -0.156   9.339  1.00  0.00           H  
ATOM    646  HD2 PHE A  42      -4.027  -0.011   5.190  1.00  0.00           H  
ATOM    647  HE1 PHE A  42      -3.415   1.443   9.879  1.00  0.00           H  
ATOM    648  HE2 PHE A  42      -2.257   1.606   5.786  1.00  0.00           H  
ATOM    649  HZ  PHE A  42      -1.968   2.336   8.107  1.00  0.00           H  
ATOM    650  N   VAL A  43      -5.112  -3.156   9.260  1.00  6.13           N  
ATOM    651  CA  VAL A  43      -4.452  -3.550  10.510  1.00  6.33           C  
ATOM    652  C   VAL A  43      -3.824  -4.959  10.459  1.00  6.64           C  
ATOM    653  O   VAL A  43      -2.712  -5.131  10.959  1.00  6.32           O  
ATOM    654  CB  VAL A  43      -5.429  -3.435  11.721  1.00  5.99           C  
ATOM    655  CG1 VAL A  43      -5.006  -4.181  13.007  1.00  7.47           C  
ATOM    656  CG2 VAL A  43      -5.681  -1.957  12.061  1.00  7.37           C  
ATOM    657  H   VAL A  43      -6.095  -2.928   9.334  1.00  0.00           H  
ATOM    658  HA  VAL A  43      -3.632  -2.846  10.666  1.00  0.00           H  
ATOM    659  HB  VAL A  43      -6.389  -3.857  11.418  1.00  0.00           H  
ATOM    660 HG11 VAL A  43      -5.664  -3.938  13.841  1.00  0.00           H  
ATOM    661 HG12 VAL A  43      -5.046  -5.264  12.886  1.00  0.00           H  
ATOM    662 HG13 VAL A  43      -3.991  -3.913  13.298  1.00  0.00           H  
ATOM    663 HG21 VAL A  43      -6.401  -1.849  12.872  1.00  0.00           H  
ATOM    664 HG22 VAL A  43      -4.755  -1.473  12.368  1.00  0.00           H  
ATOM    665 HG23 VAL A  43      -6.068  -1.401  11.208  1.00  0.00           H  
ATOM    666  N   GLU A  44      -4.519  -5.914   9.815  1.00  6.89           N  
ATOM    667  CA  GLU A  44      -4.041  -7.274   9.569  1.00  7.73           C  
ATOM    668  C   GLU A  44      -2.778  -7.307   8.690  1.00  7.53           C  
ATOM    669  O   GLU A  44      -1.794  -7.929   9.086  1.00  7.81           O  
ATOM    670  CB  GLU A  44      -5.195  -8.123   8.991  1.00  8.05           C  
ATOM    671  CG  GLU A  44      -4.815  -9.580   8.645  1.00  8.71           C  
ATOM    672  CD  GLU A  44      -5.970 -10.393   8.057  1.00 10.75           C  
ATOM    673  OE1 GLU A  44      -7.133 -10.121   8.425  1.00 15.01           O  
ATOM    674  OE2 GLU A  44      -5.656 -11.295   7.251  1.00 14.96           O1-
ATOM    675  H   GLU A  44      -5.434  -5.693   9.443  1.00  0.00           H  
ATOM    676  HA  GLU A  44      -3.773  -7.701  10.537  1.00  0.00           H  
ATOM    677  HB3 GLU A  44      -5.595  -7.636   8.101  1.00  0.00           H  
ATOM    678  HB2 GLU A  44      -6.010  -8.131   9.716  1.00  0.00           H  
ATOM    679  HG3 GLU A  44      -4.455 -10.091   9.538  1.00  0.00           H  
ATOM    680  HG2 GLU A  44      -4.002  -9.599   7.920  1.00  0.00           H  
ATOM    681  N   ALA A  45      -2.824  -6.617   7.536  1.00  6.98           N  
ATOM    682  CA  ALA A  45      -1.719  -6.515   6.580  1.00  6.82           C  
ATOM    683  C   ALA A  45      -0.485  -5.780   7.134  1.00  7.04           C  
ATOM    684  O   ALA A  45       0.636  -6.172   6.812  1.00  7.97           O  
ATOM    685  CB  ALA A  45      -2.224  -5.836   5.299  1.00  7.17           C  
ATOM    686  H   ALA A  45      -3.674  -6.129   7.283  1.00  0.00           H  
ATOM    687  HA  ALA A  45      -1.414  -7.531   6.322  1.00  0.00           H  
ATOM    688  HB1 ALA A  45      -1.442  -5.799   4.540  1.00  0.00           H  
ATOM    689  HB2 ALA A  45      -3.064  -6.383   4.870  1.00  0.00           H  
ATOM    690  HB3 ALA A  45      -2.556  -4.814   5.488  1.00  0.00           H  
ATOM    691  N   GLN A  46      -0.716  -4.755   7.972  1.00  5.93           N  
ATOM    692  CA  GLN A  46       0.321  -3.984   8.653  1.00  5.84           C  
ATOM    693  C   GLN A  46       1.071  -4.780   9.735  1.00  5.86           C  
ATOM    694  O   GLN A  46       2.290  -4.658   9.820  1.00  6.05           O  
ATOM    695  CB  GLN A  46      -0.283  -2.695   9.240  1.00  5.46           C  
ATOM    696  CG  GLN A  46      -0.659  -1.603   8.215  1.00  5.92           C  
ATOM    697  CD  GLN A  46       0.518  -0.973   7.469  1.00  5.56           C  
ATOM    698  OE1 GLN A  46       1.671  -1.067   7.885  1.00  6.62           O  
ATOM    699  NE2 GLN A  46       0.212  -0.301   6.358  1.00  7.98           N  
ATOM    700  H   GLN A  46      -1.671  -4.481   8.164  1.00  0.00           H  
ATOM    701  HA  GLN A  46       1.061  -3.705   7.903  1.00  0.00           H  
ATOM    702  HB3 GLN A  46       0.429  -2.276   9.944  1.00  0.00           H  
ATOM    703  HB2 GLN A  46      -1.165  -2.944   9.831  1.00  0.00           H  
ATOM    704  HG3 GLN A  46      -1.194  -0.804   8.728  1.00  0.00           H  
ATOM    705  HG2 GLN A  46      -1.340  -2.002   7.468  1.00  0.00           H  
ATOM    706 HE22 GLN A  46       0.938   0.161   5.823  1.00  0.00           H  
ATOM    707 HE21 GLN A  46      -0.746  -0.239   6.047  1.00  0.00           H  
ATOM    708  N   ASN A  47       0.352  -5.608  10.514  1.00  6.39           N  
ATOM    709  CA  ASN A  47       0.950  -6.531  11.490  1.00  6.60           C  
ATOM    710  C   ASN A  47       1.737  -7.665  10.803  1.00  7.67           C  
ATOM    711  O   ASN A  47       2.751  -8.093  11.350  1.00  8.20           O  
ATOM    712  CB  ASN A  47      -0.147  -7.107  12.420  1.00  6.79           C  
ATOM    713  CG  ASN A  47      -0.738  -6.113  13.432  1.00  7.00           C  
ATOM    714  OD1 ASN A  47      -0.323  -4.960  13.524  1.00  7.32           O  
ATOM    715  ND2 ASN A  47      -1.708  -6.574  14.223  1.00  7.85           N  
ATOM    716  H   ASN A  47      -0.654  -5.646  10.415  1.00  0.00           H  
ATOM    717  HA  ASN A  47       1.644  -5.936  12.089  1.00  0.00           H  
ATOM    718  HB3 ASN A  47       0.278  -7.920  13.011  1.00  0.00           H  
ATOM    719  HB2 ASN A  47      -0.952  -7.545  11.829  1.00  0.00           H  
ATOM    720 HD22 ASN A  47      -2.111  -5.980  14.934  1.00  0.00           H  
ATOM    721 HD21 ASN A  47      -2.036  -7.524  14.133  1.00  0.00           H  
ATOM    722  N   LYS A  48       1.286  -8.097   9.612  1.00  8.22           N  
ATOM    723  CA  LYS A  48       1.919  -9.128   8.785  1.00  9.78           C  
ATOM    724  C   LYS A  48       3.222  -8.701   8.075  1.00  9.28           C  
ATOM    725  O   LYS A  48       3.867  -9.573   7.495  1.00  9.84           O  
ATOM    726  CB  LYS A  48       0.878  -9.691   7.792  1.00 10.68           C  
ATOM    727  CG  LYS A  48      -0.113 -10.666   8.452  1.00 13.33           C  
ATOM    728  CD  LYS A  48      -1.211 -11.145   7.490  1.00 13.97           C  
ATOM    729  CE  LYS A  48      -2.120 -12.204   8.130  1.00 16.60           C  
ATOM    730  NZ  LYS A  48      -3.158 -12.672   7.196  1.00 19.45           N1+
ATOM    731  H   LYS A  48       0.440  -7.691   9.234  1.00  0.00           H  
ATOM    732  HA  LYS A  48       2.208  -9.940   9.455  1.00  0.00           H  
ATOM    733  HB3 LYS A  48       1.379 -10.240   6.993  1.00  0.00           H  
ATOM    734  HB2 LYS A  48       0.348  -8.874   7.302  1.00  0.00           H  
ATOM    735  HG3 LYS A  48      -0.570 -10.204   9.327  1.00  0.00           H  
ATOM    736  HG2 LYS A  48       0.439 -11.529   8.825  1.00  0.00           H  
ATOM    737  HD3 LYS A  48      -0.752 -11.552   6.588  1.00  0.00           H  
ATOM    738  HD2 LYS A  48      -1.808 -10.290   7.171  1.00  0.00           H  
ATOM    739  HE3 LYS A  48      -2.604 -11.807   9.023  1.00  0.00           H  
ATOM    740  HE2 LYS A  48      -1.526 -13.064   8.442  1.00  0.00           H  
ATOM    741  HZ1 LYS A  48      -3.810 -11.921   6.994  1.00  0.00           H  
ATOM    742  HZ2 LYS A  48      -2.735 -12.996   6.339  1.00  0.00           H  
ATOM    743  HZ3 LYS A  48      -3.677 -13.427   7.622  1.00  0.00           H  
ATOM    744  N   ILE A  49       3.611  -7.415   8.148  1.00  8.66           N  
ATOM    745  CA  ILE A  49       4.915  -6.928   7.677  1.00  8.94           C  
ATOM    746  C   ILE A  49       5.828  -6.471   8.832  1.00  8.67           C  
ATOM    747  O   ILE A  49       7.047  -6.463   8.655  1.00  8.45           O  
ATOM    748  CB  ILE A  49       4.781  -5.760   6.658  1.00  9.70           C  
ATOM    749  CG1 ILE A  49       4.106  -4.471   7.192  1.00  9.95           C  
ATOM    750  CG2 ILE A  49       4.106  -6.248   5.364  1.00 11.40           C  
ATOM    751  CD1 ILE A  49       4.478  -3.195   6.421  1.00 10.29           C  
ATOM    752  H   ILE A  49       3.014  -6.738   8.601  1.00  0.00           H  
ATOM    753  HA  ILE A  49       5.458  -7.732   7.176  1.00  0.00           H  
ATOM    754  HB  ILE A  49       5.798  -5.481   6.381  1.00  0.00           H  
ATOM    755 HG13 ILE A  49       4.373  -4.288   8.231  1.00  0.00           H  
ATOM    756 HG12 ILE A  49       3.025  -4.602   7.183  1.00  0.00           H  
ATOM    757 HG21 ILE A  49       4.077  -5.465   4.612  1.00  0.00           H  
ATOM    758 HG22 ILE A  49       4.641  -7.095   4.935  1.00  0.00           H  
ATOM    759 HG23 ILE A  49       3.077  -6.561   5.543  1.00  0.00           H  
ATOM    760 HD11 ILE A  49       3.630  -2.514   6.368  1.00  0.00           H  
ATOM    761 HD12 ILE A  49       5.285  -2.661   6.917  1.00  0.00           H  
ATOM    762 HD13 ILE A  49       4.808  -3.404   5.405  1.00  0.00           H  
ATOM    763  N   THR A  50       5.238  -6.121   9.988  1.00  7.94           N  
ATOM    764  CA  THR A  50       5.956  -5.601  11.149  1.00  7.68           C  
ATOM    765  C   THR A  50       6.423  -6.720  12.092  1.00  8.06           C  
ATOM    766  O   THR A  50       7.584  -6.700  12.493  1.00  8.66           O  
ATOM    767  CB  THR A  50       5.079  -4.614  11.958  1.00  7.56           C  
ATOM    768  OG1 THR A  50       4.730  -3.539  11.115  1.00  6.82           O  
ATOM    769  CG2 THR A  50       5.735  -4.027  13.223  1.00  8.56           C  
ATOM    770  H   THR A  50       4.231  -6.136  10.062  1.00  0.00           H  
ATOM    771  HA  THR A  50       6.840  -5.059  10.807  1.00  0.00           H  
ATOM    772  HB  THR A  50       4.145  -5.100  12.244  1.00  0.00           H  
ATOM    773  HG1 THR A  50       3.979  -3.087  11.515  1.00  0.00           H  
ATOM    774 HG21 THR A  50       5.169  -3.182  13.614  1.00  0.00           H  
ATOM    775 HG22 THR A  50       5.786  -4.764  14.021  1.00  0.00           H  
ATOM    776 HG23 THR A  50       6.748  -3.677  13.022  1.00  0.00           H  
ATOM    777  N   VAL A  51       5.538  -7.676  12.424  1.00  8.61           N  
ATOM    778  CA  VAL A  51       5.848  -8.769  13.351  1.00  9.37           C  
ATOM    779  C   VAL A  51       6.927  -9.761  12.840  1.00  9.46           C  
ATOM    780  O   VAL A  51       7.814 -10.082  13.631  1.00  9.57           O  
ATOM    781  CB  VAL A  51       4.570  -9.511  13.849  1.00  9.60           C  
ATOM    782  CG1 VAL A  51       4.831 -10.797  14.660  1.00 10.95           C  
ATOM    783  CG2 VAL A  51       3.676  -8.560  14.668  1.00 10.55           C  
ATOM    784  H   VAL A  51       4.600  -7.659  12.046  1.00  0.00           H  
ATOM    785  HA  VAL A  51       6.284  -8.296  14.233  1.00  0.00           H  
ATOM    786  HB  VAL A  51       3.979  -9.810  12.986  1.00  0.00           H  
ATOM    787 HG11 VAL A  51       3.904 -11.201  15.069  1.00  0.00           H  
ATOM    788 HG12 VAL A  51       5.267 -11.585  14.046  1.00  0.00           H  
ATOM    789 HG13 VAL A  51       5.504 -10.610  15.498  1.00  0.00           H  
ATOM    790 HG21 VAL A  51       2.762  -9.057  14.991  1.00  0.00           H  
ATOM    791 HG22 VAL A  51       4.191  -8.201  15.560  1.00  0.00           H  
ATOM    792 HG23 VAL A  51       3.377  -7.687  14.087  1.00  0.00           H  
ATOM    793  N   PRO A  52       6.936 -10.139  11.535  1.00  9.56           N  
ATOM    794  CA  PRO A  52       8.064 -10.889  10.946  1.00  9.74           C  
ATOM    795  C   PRO A  52       9.409 -10.142  10.918  1.00  9.61           C  
ATOM    796  O   PRO A  52      10.439 -10.799  11.045  1.00  9.93           O  
ATOM    797  CB  PRO A  52       7.589 -11.249   9.528  1.00  9.69           C  
ATOM    798  CG  PRO A  52       6.076 -11.193   9.612  1.00 10.13           C  
ATOM    799  CD  PRO A  52       5.841 -10.035  10.570  1.00  9.65           C  
ATOM    800  HA  PRO A  52       8.178 -11.809  11.524  1.00  0.00           H  
ATOM    801  HB3 PRO A  52       7.948 -12.225   9.200  1.00  0.00           H  
ATOM    802  HB2 PRO A  52       7.934 -10.510   8.802  1.00  0.00           H  
ATOM    803  HG3 PRO A  52       5.701 -12.116  10.056  1.00  0.00           H  
ATOM    804  HG2 PRO A  52       5.599 -11.069   8.641  1.00  0.00           H  
ATOM    805  HD2 PRO A  52       5.923  -9.086  10.042  1.00  0.00           H  
ATOM    806  HD3 PRO A  52       4.848 -10.097  11.010  1.00  0.00           H  
ATOM    807  N   PHE A  53       9.386  -8.801  10.778  1.00  8.93           N  
ATOM    808  CA  PHE A  53      10.579  -7.949  10.814  1.00  8.30           C  
ATOM    809  C   PHE A  53      11.280  -7.956  12.189  1.00  8.85           C  
ATOM    810  O   PHE A  53      12.510  -8.026  12.243  1.00  8.43           O  
ATOM    811  CB  PHE A  53      10.227  -6.525  10.312  1.00  8.40           C  
ATOM    812  CG  PHE A  53      11.349  -5.497  10.336  1.00  8.80           C  
ATOM    813  CD1 PHE A  53      11.631  -4.766  11.512  1.00  9.01           C  
ATOM    814  CD2 PHE A  53      12.219  -5.378   9.232  1.00  8.63           C  
ATOM    815  CE1 PHE A  53      12.732  -3.920  11.557  1.00  9.76           C  
ATOM    816  CE2 PHE A  53      13.304  -4.515   9.292  1.00  9.90           C  
ATOM    817  CZ  PHE A  53      13.562  -3.795  10.452  1.00  8.80           C  
ATOM    818  H   PHE A  53       8.500  -8.325  10.680  1.00  0.00           H  
ATOM    819  HA  PHE A  53      11.285  -8.372  10.099  1.00  0.00           H  
ATOM    820  HB3 PHE A  53       9.396  -6.118  10.884  1.00  0.00           H  
ATOM    821  HB2 PHE A  53       9.864  -6.592   9.285  1.00  0.00           H  
ATOM    822  HD1 PHE A  53      11.001  -4.872  12.383  1.00  0.00           H  
ATOM    823  HD2 PHE A  53      12.046  -5.959   8.337  1.00  0.00           H  
ATOM    824  HE1 PHE A  53      12.951  -3.364  12.457  1.00  0.00           H  
ATOM    825  HE2 PHE A  53      13.963  -4.419   8.442  1.00  0.00           H  
ATOM    826  HZ  PHE A  53      14.420  -3.141  10.496  1.00  0.00           H  
ATOM    827  N   LEU A  54      10.472  -7.909  13.262  1.00  8.27           N  
ATOM    828  CA  LEU A  54      10.903  -7.928  14.661  1.00  8.82           C  
ATOM    829  C   LEU A  54      11.459  -9.297  15.086  1.00  9.61           C  
ATOM    830  O   LEU A  54      12.489  -9.342  15.755  1.00  8.48           O  
ATOM    831  CB  LEU A  54       9.709  -7.540  15.560  1.00  9.37           C  
ATOM    832  CG  LEU A  54       9.197  -6.100  15.352  1.00  9.23           C  
ATOM    833  CD1 LEU A  54       7.793  -5.935  15.962  1.00  9.43           C  
ATOM    834  CD2 LEU A  54      10.196  -5.054  15.874  1.00 10.25           C  
ATOM    835  H   LEU A  54       9.473  -7.852  13.115  1.00  0.00           H  
ATOM    836  HA  LEU A  54      11.700  -7.192  14.784  1.00  0.00           H  
ATOM    837  HB3 LEU A  54       9.964  -7.671  16.612  1.00  0.00           H  
ATOM    838  HB2 LEU A  54       8.890  -8.236  15.369  1.00  0.00           H  
ATOM    839  HG  LEU A  54       9.093  -5.907  14.287  1.00  0.00           H  
ATOM    840 HD11 LEU A  54       7.590  -4.914  16.285  1.00  0.00           H  
ATOM    841 HD12 LEU A  54       7.029  -6.196  15.233  1.00  0.00           H  
ATOM    842 HD13 LEU A  54       7.648  -6.593  16.817  1.00  0.00           H  
ATOM    843 HD21 LEU A  54       9.722  -4.328  16.532  1.00  0.00           H  
ATOM    844 HD22 LEU A  54      11.015  -5.505  16.434  1.00  0.00           H  
ATOM    845 HD23 LEU A  54      10.637  -4.500  15.046  1.00  0.00           H  
ATOM    846  N   GLU A  55      10.769 -10.380  14.691  1.00  9.93           N  
ATOM    847  CA  GLU A  55      11.123 -11.764  15.014  1.00 11.35           C  
ATOM    848  C   GLU A  55      12.343 -12.290  14.238  1.00 11.02           C  
ATOM    849  O   GLU A  55      13.053 -13.147  14.765  1.00 11.69           O  
ATOM    850  CB  GLU A  55       9.888 -12.659  14.800  1.00 11.23           C  
ATOM    851  CG  GLU A  55       8.772 -12.386  15.832  1.00 13.05           C  
ATOM    852  CD  GLU A  55       7.503 -13.209  15.599  1.00 13.87           C  
ATOM    853  OE1 GLU A  55       7.238 -13.568  14.430  1.00 14.37           O  
ATOM    854  OE2 GLU A  55       6.801 -13.451  16.605  1.00 19.48           O1-
ATOM    855  H   GLU A  55       9.918 -10.258  14.158  1.00  0.00           H  
ATOM    856  HA  GLU A  55      11.391 -11.809  16.071  1.00  0.00           H  
ATOM    857  HB3 GLU A  55      10.173 -13.711  14.855  1.00  0.00           H  
ATOM    858  HB2 GLU A  55       9.509 -12.501  13.789  1.00  0.00           H  
ATOM    859  HG3 GLU A  55       8.488 -11.334  15.829  1.00  0.00           H  
ATOM    860  HG2 GLU A  55       9.144 -12.597  16.835  1.00  0.00           H  
ATOM    861  N   GLN A  56      12.588 -11.752  13.029  1.00 11.27           N  
ATOM    862  CA  GLN A  56      13.764 -12.045  12.203  1.00 11.26           C  
ATOM    863  C   GLN A  56      15.074 -11.469  12.782  1.00 10.95           C  
ATOM    864  O   GLN A  56      16.137 -12.019  12.498  1.00 12.16           O  
ATOM    865  CB  GLN A  56      13.481 -11.569  10.757  1.00  0.00           C  
ATOM    866  CG  GLN A  56      14.616 -11.729   9.720  1.00  0.00           C  
ATOM    867  CD  GLN A  56      15.079 -13.177   9.532  1.00  0.00           C  
ATOM    868  OE1 GLN A  56      14.264 -14.094   9.462  1.00  0.00           O  
ATOM    869  NE2 GLN A  56      16.392 -13.388   9.422  1.00  0.00           N  
ATOM    870  H   GLN A  56      11.937 -11.078  12.650  1.00  0.00           H  
ATOM    871  HA  GLN A  56      13.878 -13.131  12.183  1.00  0.00           H  
ATOM    872  HB2 GLN A  56      12.610 -12.110  10.385  1.00  0.00           H  
ATOM    873  HB3 GLN A  56      13.181 -10.523  10.786  1.00  0.00           H  
ATOM    874  HG2 GLN A  56      14.267 -11.366   8.753  1.00  0.00           H  
ATOM    875  HG3 GLN A  56      15.464 -11.096   9.986  1.00  0.00           H  
ATOM    876 HE22 GLN A  56      16.742 -14.326   9.291  1.00  0.00           H  
ATOM    877 HE21 GLN A  56      17.044 -12.620   9.491  1.00  0.00           H  
ATOM    878  N   CYS A  57      14.979 -10.403  13.599  1.00 10.27           N  
ATOM    879  CA  CYS A  57      16.099  -9.829  14.345  1.00 10.15           C  
ATOM    880  C   CYS A  57      16.511 -10.798  15.483  1.00 10.78           C  
ATOM    881  O   CYS A  57      15.682 -11.042  16.363  1.00 10.19           O  
ATOM    882  CB  CYS A  57      15.714  -8.445  14.906  1.00 10.13           C  
ATOM    883  SG  CYS A  57      17.109  -7.677  15.782  1.00  9.77           S  
ATOM    884  H   CYS A  57      14.068 -10.017  13.801  1.00  0.00           H  
ATOM    885  HA  CYS A  57      16.902  -9.669  13.627  1.00  0.00           H  
ATOM    886  HB3 CYS A  57      14.881  -8.520  15.602  1.00  0.00           H  
ATOM    887  HB2 CYS A  57      15.394  -7.783  14.102  1.00  0.00           H  
ATOM    888  HG  CYS A  57      16.491  -6.517  16.035  1.00  0.00           H  
ATOM    889  N   PRO A  58      17.751 -11.346  15.452  1.00 11.30           N  
ATOM    890  CA  PRO A  58      18.195 -12.345  16.444  1.00 12.03           C  
ATOM    891  C   PRO A  58      18.409 -11.797  17.869  1.00 12.22           C  
ATOM    892  O   PRO A  58      18.420 -12.593  18.809  1.00 13.33           O  
ATOM    893  CB  PRO A  58      19.488 -12.908  15.836  1.00 12.72           C  
ATOM    894  CG  PRO A  58      20.057 -11.756  15.026  1.00 13.41           C  
ATOM    895  CD  PRO A  58      18.813 -11.062  14.482  1.00 11.86           C  
ATOM    896  HA  PRO A  58      17.458 -13.147  16.512  1.00  0.00           H  
ATOM    897  HB3 PRO A  58      19.242 -13.737  15.170  1.00  0.00           H  
ATOM    898  HB2 PRO A  58      20.197 -13.286  16.575  1.00  0.00           H  
ATOM    899  HG3 PRO A  58      20.751 -12.073  14.246  1.00  0.00           H  
ATOM    900  HG2 PRO A  58      20.591 -11.079  15.691  1.00  0.00           H  
ATOM    901  HD2 PRO A  58      18.995  -9.994  14.354  1.00  0.00           H  
ATOM    902  HD3 PRO A  58      18.538 -11.486  13.516  1.00  0.00           H  
ATOM    903  N   ILE A  59      18.526 -10.463  18.014  1.00 11.97           N  
ATOM    904  CA  ILE A  59      18.574  -9.772  19.302  1.00 12.71           C  
ATOM    905  C   ILE A  59      17.243  -9.871  20.081  1.00 11.43           C  
ATOM    906  O   ILE A  59      17.300  -9.814  21.306  1.00 11.98           O  
ATOM    907  CB  ILE A  59      19.026  -8.275  19.168  1.00 13.37           C  
ATOM    908  CG1 ILE A  59      20.516  -8.168  18.750  1.00 16.54           C  
ATOM    909  CG2 ILE A  59      18.821  -7.417  20.443  1.00 16.28           C  
ATOM    910  CD1 ILE A  59      20.812  -8.445  17.269  1.00 17.61           C  
ATOM    911  H   ILE A  59      18.519  -9.872  17.196  1.00  0.00           H  
ATOM    912  HA  ILE A  59      19.322 -10.287  19.909  1.00  0.00           H  
ATOM    913  HB  ILE A  59      18.427  -7.808  18.387  1.00  0.00           H  
ATOM    914 HG13 ILE A  59      21.113  -8.837  19.366  1.00  0.00           H  
ATOM    915 HG12 ILE A  59      20.895  -7.169  18.970  1.00  0.00           H  
ATOM    916 HG21 ILE A  59      19.263  -6.426  20.340  1.00  0.00           H  
ATOM    917 HG22 ILE A  59      17.767  -7.252  20.665  1.00  0.00           H  
ATOM    918 HG23 ILE A  59      19.283  -7.884  21.312  1.00  0.00           H  
ATOM    919 HD11 ILE A  59      21.494  -7.697  16.865  1.00  0.00           H  
ATOM    920 HD12 ILE A  59      21.287  -9.418  17.149  1.00  0.00           H  
ATOM    921 HD13 ILE A  59      19.913  -8.430  16.654  1.00  0.00           H  
ATOM    922  N   ARG A  60      16.090 -10.066  19.405  1.00 10.02           N  
ATOM    923  CA  ARG A  60      14.781 -10.173  20.065  1.00  9.39           C  
ATOM    924  C   ARG A  60      14.670 -11.359  21.039  1.00  9.54           C  
ATOM    925  O   ARG A  60      14.112 -11.179  22.117  1.00  9.72           O  
ATOM    926  CB  ARG A  60      13.615 -10.204  19.048  1.00  8.83           C  
ATOM    927  CG  ARG A  60      12.262  -9.871  19.719  1.00  8.85           C  
ATOM    928  CD  ARG A  60      11.081  -9.718  18.752  1.00 10.06           C  
ATOM    929  NE  ARG A  60       9.821  -9.434  19.458  1.00 10.23           N  
ATOM    930  CZ  ARG A  60       9.119 -10.263  20.250  1.00 11.63           C  
ATOM    931  NH1 ARG A  60       9.496 -11.529  20.475  1.00 11.94           N  
ATOM    932  NH2 ARG A  60       8.008  -9.806  20.834  1.00 12.03           N1+
ATOM    933  H   ARG A  60      16.098 -10.145  18.397  1.00  0.00           H  
ATOM    934  HA  ARG A  60      14.673  -9.266  20.665  1.00  0.00           H  
ATOM    935  HB3 ARG A  60      13.562 -11.178  18.559  1.00  0.00           H  
ATOM    936  HB2 ARG A  60      13.803  -9.490  18.249  1.00  0.00           H  
ATOM    937  HG3 ARG A  60      12.401  -8.903  20.195  1.00  0.00           H  
ATOM    938  HG2 ARG A  60      12.012 -10.556  20.528  1.00  0.00           H  
ATOM    939  HD3 ARG A  60      11.001 -10.543  18.045  1.00  0.00           H  
ATOM    940  HD2 ARG A  60      11.260  -8.818  18.165  1.00  0.00           H  
ATOM    941  HE  ARG A  60       9.436  -8.504  19.331  1.00  0.00           H  
ATOM    942 HH12 ARG A  60       8.931 -12.114  21.074  1.00  0.00           H  
ATOM    943 HH11 ARG A  60      10.321 -11.901  20.029  1.00  0.00           H  
ATOM    944 HH22 ARG A  60       7.473 -10.399  21.465  1.00  0.00           H  
ATOM    945 HH21 ARG A  60       7.690  -8.861  20.632  1.00  0.00           H  
ATOM    946  N   GLY A  61      15.217 -12.527  20.656  1.00  9.52           N  
ATOM    947  CA  GLY A  61      15.196 -13.740  21.475  1.00  9.63           C  
ATOM    948  C   GLY A  61      16.173 -13.637  22.656  1.00  9.02           C  
ATOM    949  O   GLY A  61      15.839 -14.079  23.754  1.00  9.17           O  
ATOM    950  H   GLY A  61      15.674 -12.586  19.757  1.00  0.00           H  
ATOM    951  HA3 GLY A  61      15.482 -14.590  20.855  1.00  0.00           H  
ATOM    952  HA2 GLY A  61      14.186 -13.934  21.839  1.00  0.00           H  
ATOM    953  N   LEU A  62      17.349 -13.023  22.436  1.00  8.30           N  
ATOM    954  CA  LEU A  62      18.376 -12.762  23.449  1.00  8.39           C  
ATOM    955  C   LEU A  62      17.910 -11.733  24.493  1.00  8.34           C  
ATOM    956  O   LEU A  62      18.133 -11.936  25.686  1.00  8.48           O  
ATOM    957  CB  LEU A  62      19.661 -12.259  22.752  1.00  9.25           C  
ATOM    958  CG  LEU A  62      20.344 -13.292  21.829  1.00 10.44           C  
ATOM    959  CD1 LEU A  62      21.401 -12.621  20.927  1.00 11.71           C  
ATOM    960  CD2 LEU A  62      20.914 -14.489  22.620  1.00 12.89           C  
ATOM    961  H   LEU A  62      17.556 -12.682  21.507  1.00  0.00           H  
ATOM    962  HA  LEU A  62      18.588 -13.695  23.974  1.00  0.00           H  
ATOM    963  HB3 LEU A  62      20.383 -11.935  23.501  1.00  0.00           H  
ATOM    964  HB2 LEU A  62      19.414 -11.365  22.177  1.00  0.00           H  
ATOM    965  HG  LEU A  62      19.583 -13.684  21.152  1.00  0.00           H  
ATOM    966 HD11 LEU A  62      21.263 -12.914  19.886  1.00  0.00           H  
ATOM    967 HD12 LEU A  62      21.334 -11.534  20.959  1.00  0.00           H  
ATOM    968 HD13 LEU A  62      22.421 -12.882  21.208  1.00  0.00           H  
ATOM    969 HD21 LEU A  62      21.944 -14.719  22.351  1.00  0.00           H  
ATOM    970 HD22 LEU A  62      20.898 -14.314  23.696  1.00  0.00           H  
ATOM    971 HD23 LEU A  62      20.327 -15.388  22.431  1.00  0.00           H  
ATOM    972  N   TYR A  63      17.255 -10.664  24.016  1.00  8.04           N  
ATOM    973  CA  TYR A  63      16.686  -9.590  24.820  1.00  7.98           C  
ATOM    974  C   TYR A  63      15.472 -10.058  25.640  1.00  8.31           C  
ATOM    975  O   TYR A  63      15.398  -9.707  26.813  1.00  8.39           O  
ATOM    976  CB  TYR A  63      16.366  -8.385  23.906  1.00  7.70           C  
ATOM    977  CG  TYR A  63      15.838  -7.156  24.622  1.00  7.61           C  
ATOM    978  CD1 TYR A  63      14.473  -7.075  24.958  1.00  8.37           C  
ATOM    979  CD2 TYR A  63      16.710  -6.103  24.974  1.00  7.42           C  
ATOM    980  CE1 TYR A  63      13.991  -5.972  25.679  1.00  8.19           C  
ATOM    981  CE2 TYR A  63      16.224  -4.994  25.692  1.00  7.20           C  
ATOM    982  CZ  TYR A  63      14.864  -4.937  26.050  1.00  8.04           C  
ATOM    983  OH  TYR A  63      14.382  -3.878  26.749  1.00  8.70           O  
ATOM    984  H   TYR A  63      17.140 -10.567  23.014  1.00  0.00           H  
ATOM    985  HA  TYR A  63      17.451  -9.270  25.529  1.00  0.00           H  
ATOM    986  HB3 TYR A  63      15.639  -8.675  23.146  1.00  0.00           H  
ATOM    987  HB2 TYR A  63      17.267  -8.095  23.364  1.00  0.00           H  
ATOM    988  HD1 TYR A  63      13.797  -7.873  24.691  1.00  0.00           H  
ATOM    989  HD2 TYR A  63      17.754  -6.143  24.707  1.00  0.00           H  
ATOM    990  HE1 TYR A  63      12.950  -5.924  25.949  1.00  0.00           H  
ATOM    991  HE2 TYR A  63      16.896  -4.194  25.969  1.00  0.00           H  
ATOM    992  HH  TYR A  63      15.062  -3.239  26.987  1.00  0.00           H  
ATOM    993  N   LYS A  64      14.565 -10.843  25.026  1.00  8.51           N  
ATOM    994  CA  LYS A  64      13.380 -11.429  25.663  1.00  8.75           C  
ATOM    995  C   LYS A  64      13.733 -12.362  26.831  1.00  9.14           C  
ATOM    996  O   LYS A  64      13.126 -12.246  27.895  1.00  9.44           O  
ATOM    997  CB  LYS A  64      12.512 -12.135  24.596  1.00  9.22           C  
ATOM    998  CG  LYS A  64      11.338 -12.969  25.143  1.00  9.39           C  
ATOM    999  CD  LYS A  64      10.379 -13.439  24.042  1.00 10.73           C  
ATOM   1000  CE  LYS A  64       9.436 -14.546  24.533  1.00 12.89           C  
ATOM   1001  NZ  LYS A  64       8.352 -14.790  23.568  1.00 15.15           N1+
ATOM   1002  H   LYS A  64      14.690 -11.068  24.047  1.00  0.00           H  
ATOM   1003  HA  LYS A  64      12.796 -10.602  26.071  1.00  0.00           H  
ATOM   1004  HB3 LYS A  64      13.141 -12.801  24.003  1.00  0.00           H  
ATOM   1005  HB2 LYS A  64      12.128 -11.387  23.902  1.00  0.00           H  
ATOM   1006  HG3 LYS A  64      10.782 -12.387  25.880  1.00  0.00           H  
ATOM   1007  HG2 LYS A  64      11.724 -13.844  25.667  1.00  0.00           H  
ATOM   1008  HD3 LYS A  64      10.946 -13.793  23.179  1.00  0.00           H  
ATOM   1009  HD2 LYS A  64       9.797 -12.584  23.695  1.00  0.00           H  
ATOM   1010  HE3 LYS A  64       8.986 -14.267  25.487  1.00  0.00           H  
ATOM   1011  HE2 LYS A  64       9.990 -15.470  24.698  1.00  0.00           H  
ATOM   1012  HZ1 LYS A  64       7.802 -13.940  23.498  1.00  0.00           H  
ATOM   1013  HZ2 LYS A  64       8.733 -15.031  22.666  1.00  0.00           H  
ATOM   1014  HZ3 LYS A  64       7.760 -15.536  23.904  1.00  0.00           H  
ATOM   1015  N   GLU A  65      14.729 -13.237  26.605  1.00  9.26           N  
ATOM   1016  CA  GLU A  65      15.321 -14.134  27.595  1.00 10.17           C  
ATOM   1017  C   GLU A  65      15.887 -13.370  28.802  1.00  9.77           C  
ATOM   1018  O   GLU A  65      15.521 -13.674  29.936  1.00 10.10           O  
ATOM   1019  CB  GLU A  65      16.386 -14.999  26.884  1.00  0.00           C  
ATOM   1020  CG  GLU A  65      17.216 -15.931  27.790  1.00  0.00           C  
ATOM   1021  CD  GLU A  65      18.252 -16.707  26.978  1.00  0.00           C  
ATOM   1022  OE1 GLU A  65      19.230 -16.062  26.541  1.00  0.00           O  
ATOM   1023  OE2 GLU A  65      18.044 -17.927  26.803  1.00  0.00           O1-
ATOM   1024  H   GLU A  65      15.155 -13.263  25.689  1.00  0.00           H  
ATOM   1025  HA  GLU A  65      14.533 -14.795  27.961  1.00  0.00           H  
ATOM   1026  HB2 GLU A  65      15.887 -15.608  26.128  1.00  0.00           H  
ATOM   1027  HB3 GLU A  65      17.064 -14.348  26.330  1.00  0.00           H  
ATOM   1028  HG2 GLU A  65      17.752 -15.367  28.554  1.00  0.00           H  
ATOM   1029  HG3 GLU A  65      16.561 -16.628  28.314  1.00  0.00           H  
ATOM   1030  N   ARG A  66      16.738 -12.371  28.520  1.00  9.52           N  
ATOM   1031  CA  ARG A  66      17.411 -11.547  29.520  1.00  9.67           C  
ATOM   1032  C   ARG A  66      16.452 -10.638  30.317  1.00  8.93           C  
ATOM   1033  O   ARG A  66      16.663 -10.449  31.514  1.00  9.12           O  
ATOM   1034  CB  ARG A  66      18.526 -10.746  28.819  1.00 10.72           C  
ATOM   1035  CG  ARG A  66      19.569 -10.176  29.786  1.00 14.32           C  
ATOM   1036  CD  ARG A  66      20.564 -11.240  30.275  1.00 20.72           C  
ATOM   1037  NE  ARG A  66      21.326 -10.780  31.440  1.00 24.23           N  
ATOM   1038  CZ  ARG A  66      21.122 -11.155  32.713  1.00 26.76           C  
ATOM   1039  NH1 ARG A  66      21.873 -10.609  33.677  1.00 27.86           N  
ATOM   1040  NH2 ARG A  66      20.191 -12.064  33.036  1.00 28.73           N1+
ATOM   1041  H   ARG A  66      16.982 -12.187  27.556  1.00  0.00           H  
ATOM   1042  HA  ARG A  66      17.868 -12.231  30.238  1.00  0.00           H  
ATOM   1043  HB3 ARG A  66      18.073  -9.937  28.244  1.00  0.00           H  
ATOM   1044  HB2 ARG A  66      19.045 -11.375  28.095  1.00  0.00           H  
ATOM   1045  HG3 ARG A  66      19.132  -9.601  30.596  1.00  0.00           H  
ATOM   1046  HG2 ARG A  66      20.146  -9.462  29.198  1.00  0.00           H  
ATOM   1047  HD3 ARG A  66      21.339 -11.299  29.509  1.00  0.00           H  
ATOM   1048  HD2 ARG A  66      20.169 -12.252  30.353  1.00  0.00           H  
ATOM   1049  HE  ARG A  66      22.010 -10.056  31.251  1.00  0.00           H  
ATOM   1050 HH12 ARG A  66      21.737 -10.878  34.640  1.00  0.00           H  
ATOM   1051 HH11 ARG A  66      22.566  -9.909  33.451  1.00  0.00           H  
ATOM   1052 HH22 ARG A  66      20.050 -12.344  33.996  1.00  0.00           H  
ATOM   1053 HH21 ARG A  66      19.625 -12.484  32.313  1.00  0.00           H  
ATOM   1054  N   MET A  67      15.405 -10.125  29.646  1.00  8.25           N  
ATOM   1055  CA  MET A  67      14.324  -9.330  30.229  1.00  8.86           C  
ATOM   1056  C   MET A  67      13.466 -10.146  31.208  1.00  9.18           C  
ATOM   1057  O   MET A  67      13.164  -9.637  32.283  1.00  9.90           O  
ATOM   1058  CB  MET A  67      13.493  -8.674  29.098  1.00  8.55           C  
ATOM   1059  CG  MET A  67      12.230  -7.908  29.534  1.00  8.32           C  
ATOM   1060  SD  MET A  67      12.523  -6.474  30.606  1.00  8.72           S  
ATOM   1061  CE  MET A  67      10.823  -6.143  31.140  1.00  8.77           C  
ATOM   1062  H   MET A  67      15.325 -10.307  28.653  1.00  0.00           H  
ATOM   1063  HA  MET A  67      14.780  -8.528  30.810  1.00  0.00           H  
ATOM   1064  HB3 MET A  67      13.185  -9.444  28.389  1.00  0.00           H  
ATOM   1065  HB2 MET A  67      14.133  -7.994  28.535  1.00  0.00           H  
ATOM   1066  HG3 MET A  67      11.540  -8.584  30.036  1.00  0.00           H  
ATOM   1067  HG2 MET A  67      11.703  -7.557  28.647  1.00  0.00           H  
ATOM   1068  HE1 MET A  67      10.795  -5.270  31.792  1.00  0.00           H  
ATOM   1069  HE2 MET A  67      10.175  -5.960  30.283  1.00  0.00           H  
ATOM   1070  HE3 MET A  67      10.429  -6.996  31.692  1.00  0.00           H  
ATOM   1071  N   THR A  68      13.123 -11.393  30.841  1.00  9.34           N  
ATOM   1072  CA  THR A  68      12.353 -12.318  31.679  1.00 10.15           C  
ATOM   1073  C   THR A  68      13.105 -12.721  32.966  1.00 11.31           C  
ATOM   1074  O   THR A  68      12.480 -12.770  34.024  1.00 12.39           O  
ATOM   1075  CB  THR A  68      11.968 -13.604  30.896  1.00 10.26           C  
ATOM   1076  OG1 THR A  68      11.173 -13.244  29.783  1.00 10.18           O  
ATOM   1077  CG2 THR A  68      11.184 -14.667  31.689  1.00 11.75           C  
ATOM   1078  H   THR A  68      13.421 -11.746  29.941  1.00  0.00           H  
ATOM   1079  HA  THR A  68      11.435 -11.807  31.977  1.00  0.00           H  
ATOM   1080  HB  THR A  68      12.872 -14.070  30.502  1.00  0.00           H  
ATOM   1081  HG1 THR A  68      11.728 -12.774  29.151  1.00  0.00           H  
ATOM   1082 HG21 THR A  68      10.882 -15.490  31.041  1.00  0.00           H  
ATOM   1083 HG22 THR A  68      11.778 -15.101  32.494  1.00  0.00           H  
ATOM   1084 HG23 THR A  68      10.280 -14.244  32.127  1.00  0.00           H  
ATOM   1085  N   GLU A  69      14.427 -12.948  32.854  1.00 10.61           N  
ATOM   1086  CA  GLU A  69      15.327 -13.270  33.965  1.00 11.54           C  
ATOM   1087  C   GLU A  69      15.470 -12.129  34.988  1.00 11.39           C  
ATOM   1088  O   GLU A  69      15.304 -12.374  36.182  1.00 12.25           O  
ATOM   1089  CB  GLU A  69      16.713 -13.670  33.405  1.00  0.00           C  
ATOM   1090  CG  GLU A  69      16.761 -15.051  32.722  1.00  0.00           C  
ATOM   1091  CD  GLU A  69      16.595 -16.206  33.709  1.00  0.00           C  
ATOM   1092  OE1 GLU A  69      15.541 -16.874  33.637  1.00  0.00           O  
ATOM   1093  OE2 GLU A  69      17.528 -16.395  34.521  1.00  0.00           O1-
ATOM   1094  H   GLU A  69      14.859 -12.900  31.942  1.00  0.00           H  
ATOM   1095  HA  GLU A  69      14.900 -14.119  34.503  1.00  0.00           H  
ATOM   1096  HB2 GLU A  69      17.038 -12.921  32.681  1.00  0.00           H  
ATOM   1097  HB3 GLU A  69      17.461 -13.642  34.199  1.00  0.00           H  
ATOM   1098  HG2 GLU A  69      15.991 -15.130  31.956  1.00  0.00           H  
ATOM   1099  HG3 GLU A  69      17.717 -15.175  32.212  1.00  0.00           H  
ATOM   1100  N   LEU A  70      15.782 -10.914  34.506  1.00 11.27           N  
ATOM   1101  CA  LEU A  70      16.056  -9.751  35.356  1.00 11.40           C  
ATOM   1102  C   LEU A  70      14.789  -9.082  35.915  1.00 11.23           C  
ATOM   1103  O   LEU A  70      14.865  -8.500  36.997  1.00 11.46           O  
ATOM   1104  CB  LEU A  70      16.906  -8.728  34.576  1.00 12.11           C  
ATOM   1105  CG  LEU A  70      18.330  -9.196  34.218  1.00 14.88           C  
ATOM   1106  CD1 LEU A  70      19.007  -8.166  33.300  1.00 17.12           C  
ATOM   1107  CD2 LEU A  70      19.187  -9.494  35.463  1.00 16.86           C  
ATOM   1108  H   LEU A  70      15.902 -10.783  33.511  1.00  0.00           H  
ATOM   1109  HA  LEU A  70      16.626 -10.092  36.222  1.00  0.00           H  
ATOM   1110  HB3 LEU A  70      16.979  -7.800  35.147  1.00  0.00           H  
ATOM   1111  HB2 LEU A  70      16.384  -8.478  33.652  1.00  0.00           H  
ATOM   1112  HG  LEU A  70      18.255 -10.122  33.650  1.00  0.00           H  
ATOM   1113 HD11 LEU A  70      20.094  -8.220  33.338  1.00  0.00           H  
ATOM   1114 HD12 LEU A  70      18.711  -8.335  32.270  1.00  0.00           H  
ATOM   1115 HD13 LEU A  70      18.710  -7.147  33.549  1.00  0.00           H  
ATOM   1116 HD21 LEU A  70      20.159  -9.005  35.431  1.00  0.00           H  
ATOM   1117 HD22 LEU A  70      18.706  -9.161  36.381  1.00  0.00           H  
ATOM   1118 HD23 LEU A  70      19.366 -10.565  35.563  1.00  0.00           H  
ATOM   1119  N   TYR A  71      13.656  -9.177  35.195  1.00 10.49           N  
ATOM   1120  CA  TYR A  71      12.365  -8.641  35.637  1.00 10.74           C  
ATOM   1121  C   TYR A  71      11.614  -9.604  36.576  1.00 10.57           C  
ATOM   1122  O   TYR A  71      10.641  -9.176  37.193  1.00 10.91           O  
ATOM   1123  CB  TYR A  71      11.525  -8.223  34.409  1.00 11.55           C  
ATOM   1124  CG  TYR A  71      10.362  -7.280  34.676  1.00 13.32           C  
ATOM   1125  CD1 TYR A  71      10.603  -6.011  35.245  1.00 12.98           C  
ATOM   1126  CD2 TYR A  71       9.047  -7.641  34.314  1.00 14.54           C  
ATOM   1127  CE1 TYR A  71       9.541  -5.114  35.463  1.00 14.46           C  
ATOM   1128  CE2 TYR A  71       7.985  -6.738  34.522  1.00 14.83           C  
ATOM   1129  CZ  TYR A  71       8.229  -5.479  35.103  1.00 15.34           C  
ATOM   1130  OH  TYR A  71       7.193  -4.620  35.322  1.00 17.07           O  
ATOM   1131  H   TYR A  71      13.663  -9.657  34.305  1.00  0.00           H  
ATOM   1132  HA  TYR A  71      12.557  -7.742  36.223  1.00  0.00           H  
ATOM   1133  HB3 TYR A  71      11.172  -9.107  33.877  1.00  0.00           H  
ATOM   1134  HB2 TYR A  71      12.169  -7.685  33.712  1.00  0.00           H  
ATOM   1135  HD1 TYR A  71      11.606  -5.716  35.512  1.00  0.00           H  
ATOM   1136  HD2 TYR A  71       8.850  -8.604  33.867  1.00  0.00           H  
ATOM   1137  HE1 TYR A  71       9.739  -4.149  35.905  1.00  0.00           H  
ATOM   1138  HE2 TYR A  71       6.979  -7.006  34.239  1.00  0.00           H  
ATOM   1139  HH  TYR A  71       7.469  -3.774  35.683  1.00  0.00           H  
ATOM   1140  N   ASP A  72      12.098 -10.852  36.725  1.00 10.20           N  
ATOM   1141  CA  ASP A  72      11.660 -11.788  37.757  1.00 10.64           C  
ATOM   1142  C   ASP A  72      12.351 -11.418  39.086  1.00 10.99           C  
ATOM   1143  O   ASP A  72      13.492 -11.818  39.321  1.00 11.71           O  
ATOM   1144  CB  ASP A  72      11.925 -13.258  37.346  1.00 10.77           C  
ATOM   1145  CG  ASP A  72      11.346 -14.311  38.304  1.00 12.03           C  
ATOM   1146  OD1 ASP A  72      10.427 -13.965  39.081  1.00 11.79           O  
ATOM   1147  OD2 ASP A  72      11.784 -15.475  38.185  1.00 14.51           O1-
ATOM   1148  H   ASP A  72      12.900 -11.143  36.183  1.00  0.00           H  
ATOM   1149  HA  ASP A  72      10.582 -11.671  37.877  1.00  0.00           H  
ATOM   1150  HB3 ASP A  72      13.000 -13.422  37.263  1.00  0.00           H  
ATOM   1151  HB2 ASP A  72      11.495 -13.436  36.362  1.00  0.00           H  
ATOM   1152  N   TYR A  73      11.638 -10.644  39.916  1.00 11.71           N  
ATOM   1153  CA  TYR A  73      12.046 -10.243  41.262  1.00 12.80           C  
ATOM   1154  C   TYR A  73      10.782  -9.808  42.036  1.00 12.44           C  
ATOM   1155  O   TYR A  73       9.845  -9.316  41.406  1.00 11.59           O  
ATOM   1156  CB  TYR A  73      13.136  -9.136  41.195  1.00 14.06           C  
ATOM   1157  CG  TYR A  73      12.684  -7.738  40.798  1.00 15.32           C  
ATOM   1158  CD1 TYR A  73      12.597  -7.386  39.436  1.00 16.11           C  
ATOM   1159  CD2 TYR A  73      12.381  -6.777  41.785  1.00 16.50           C  
ATOM   1160  CE1 TYR A  73      12.214  -6.084  39.060  1.00 18.39           C  
ATOM   1161  CE2 TYR A  73      11.983  -5.479  41.412  1.00 17.48           C  
ATOM   1162  CZ  TYR A  73      11.902  -5.131  40.049  1.00 17.33           C  
ATOM   1163  OH  TYR A  73      11.521  -3.873  39.685  1.00 20.06           O  
ATOM   1164  H   TYR A  73      10.716 -10.339  39.637  1.00  0.00           H  
ATOM   1165  HA  TYR A  73      12.467 -11.131  41.735  1.00  0.00           H  
ATOM   1166  HB3 TYR A  73      13.948  -9.442  40.536  1.00  0.00           H  
ATOM   1167  HB2 TYR A  73      13.605  -9.045  42.175  1.00  0.00           H  
ATOM   1168  HD1 TYR A  73      12.843  -8.113  38.678  1.00  0.00           H  
ATOM   1169  HD2 TYR A  73      12.451  -7.034  42.833  1.00  0.00           H  
ATOM   1170  HE1 TYR A  73      12.158  -5.821  38.014  1.00  0.00           H  
ATOM   1171  HE2 TYR A  73      11.743  -4.756  42.177  1.00  0.00           H  
ATOM   1172  HH  TYR A  73      11.332  -3.306  40.436  1.00  0.00           H  
ATOM   1173  N   PRO A  74      10.767  -9.978  43.379  1.00 13.25           N  
ATOM   1174  CA  PRO A  74       9.620  -9.578  44.219  1.00 13.57           C  
ATOM   1175  C   PRO A  74       9.351  -8.059  44.192  1.00 13.66           C  
ATOM   1176  O   PRO A  74      10.276  -7.277  44.401  1.00 14.35           O  
ATOM   1177  CB  PRO A  74      10.008 -10.079  45.621  1.00 14.01           C  
ATOM   1178  CG  PRO A  74      11.524 -10.158  45.615  1.00 14.68           C  
ATOM   1179  CD  PRO A  74      11.834 -10.574  44.186  1.00 14.01           C  
ATOM   1180  HA  PRO A  74       8.726 -10.105  43.882  1.00  0.00           H  
ATOM   1181  HB3 PRO A  74       9.594 -11.077  45.773  1.00  0.00           H  
ATOM   1182  HB2 PRO A  74       9.637  -9.446  46.426  1.00  0.00           H  
ATOM   1183  HG3 PRO A  74      11.927 -10.841  46.364  1.00  0.00           H  
ATOM   1184  HG2 PRO A  74      11.941  -9.169  45.802  1.00  0.00           H  
ATOM   1185  HD2 PRO A  74      12.836 -10.251  43.906  1.00  0.00           H  
ATOM   1186  HD3 PRO A  74      11.782 -11.659  44.083  1.00  0.00           H  
ATOM   1187  N   LYS A  75       8.100  -7.681  43.889  1.00 12.75           N  
ATOM   1188  CA  LYS A  75       7.658  -6.294  43.729  1.00 13.37           C  
ATOM   1189  C   LYS A  75       6.502  -6.030  44.703  1.00 13.73           C  
ATOM   1190  O   LYS A  75       5.337  -6.192  44.336  1.00 14.87           O  
ATOM   1191  CB  LYS A  75       7.207  -6.064  42.272  1.00 13.57           C  
ATOM   1192  CG  LYS A  75       8.303  -6.223  41.204  1.00 14.90           C  
ATOM   1193  CD  LYS A  75       7.730  -6.807  39.906  1.00 17.97           C  
ATOM   1194  CE  LYS A  75       8.791  -7.027  38.828  1.00 17.79           C  
ATOM   1195  NZ  LYS A  75       8.204  -7.666  37.642  1.00 21.14           N1+
ATOM   1196  H   LYS A  75       7.399  -8.389  43.708  1.00  0.00           H  
ATOM   1197  HA  LYS A  75       8.462  -5.591  43.955  1.00  0.00           H  
ATOM   1198  HB3 LYS A  75       6.763  -5.073  42.164  1.00  0.00           H  
ATOM   1199  HB2 LYS A  75       6.405  -6.766  42.062  1.00  0.00           H  
ATOM   1200  HG3 LYS A  75       9.112  -6.855  41.562  1.00  0.00           H  
ATOM   1201  HG2 LYS A  75       8.757  -5.252  41.004  1.00  0.00           H  
ATOM   1202  HD3 LYS A  75       6.950  -6.147  39.524  1.00  0.00           H  
ATOM   1203  HD2 LYS A  75       7.246  -7.761  40.126  1.00  0.00           H  
ATOM   1204  HE3 LYS A  75       9.588  -7.666  39.209  1.00  0.00           H  
ATOM   1205  HE2 LYS A  75       9.245  -6.079  38.536  1.00  0.00           H  
ATOM   1206  HZ1 LYS A  75       7.491  -7.073  37.242  1.00  0.00           H  
ATOM   1207  HZ2 LYS A  75       8.934  -7.826  36.961  1.00  0.00           H  
ATOM   1208  HZ3 LYS A  75       7.805  -8.562  37.892  1.00  0.00           H  
ATOM   1209  N   TYR A  76       6.852  -5.627  45.931  1.00 14.29           N  
ATOM   1210  CA  TYR A  76       5.906  -5.187  46.958  1.00 14.51           C  
ATOM   1211  C   TYR A  76       5.503  -3.717  46.751  1.00 13.94           C  
ATOM   1212  O   TYR A  76       6.274  -2.944  46.180  1.00 13.92           O  
ATOM   1213  CB  TYR A  76       6.563  -5.362  48.342  1.00 15.20           C  
ATOM   1214  CG  TYR A  76       6.760  -6.802  48.779  1.00 15.95           C  
ATOM   1215  CD1 TYR A  76       7.936  -7.501  48.432  1.00 17.03           C  
ATOM   1216  CD2 TYR A  76       5.772  -7.441  49.557  1.00 16.70           C  
ATOM   1217  CE1 TYR A  76       8.125  -8.825  48.871  1.00 17.64           C  
ATOM   1218  CE2 TYR A  76       5.958  -8.769  49.988  1.00 17.37           C  
ATOM   1219  CZ  TYR A  76       7.136  -9.461  49.647  1.00 17.22           C  
ATOM   1220  OH  TYR A  76       7.322 -10.746  50.065  1.00 18.65           O  
ATOM   1221  H   TYR A  76       7.831  -5.531  46.161  1.00  0.00           H  
ATOM   1222  HA  TYR A  76       5.010  -5.810  46.915  1.00  0.00           H  
ATOM   1223  HB3 TYR A  76       5.952  -4.876  49.105  1.00  0.00           H  
ATOM   1224  HB2 TYR A  76       7.526  -4.849  48.369  1.00  0.00           H  
ATOM   1225  HD1 TYR A  76       8.701  -7.020  47.840  1.00  0.00           H  
ATOM   1226  HD2 TYR A  76       4.869  -6.914  49.827  1.00  0.00           H  
ATOM   1227  HE1 TYR A  76       9.031  -9.354  48.619  1.00  0.00           H  
ATOM   1228  HE2 TYR A  76       5.198  -9.251  50.584  1.00  0.00           H  
ATOM   1229  HH  TYR A  76       6.562 -11.104  50.528  1.00  0.00           H  
ATOM   1230  N   SER A  77       4.329  -3.354  47.289  1.00 13.21           N  
ATOM   1231  CA  SER A  77       3.879  -1.973  47.479  1.00 12.05           C  
ATOM   1232  C   SER A  77       3.948  -1.598  48.971  1.00 10.42           C  
ATOM   1233  O   SER A  77       4.205  -2.460  49.815  1.00 10.50           O  
ATOM   1234  CB  SER A  77       2.448  -1.827  46.904  1.00 11.93           C  
ATOM   1235  OG  SER A  77       1.438  -2.320  47.768  1.00 13.35           O  
ATOM   1236  H   SER A  77       3.740  -4.059  47.713  1.00  0.00           H  
ATOM   1237  HA  SER A  77       4.533  -1.292  46.933  1.00  0.00           H  
ATOM   1238  HB3 SER A  77       2.370  -2.324  45.937  1.00  0.00           H  
ATOM   1239  HB2 SER A  77       2.235  -0.773  46.722  1.00  0.00           H  
ATOM   1240  HG  SER A  77       1.397  -1.757  48.548  1.00  0.00           H  
ATOM   1241  N   CYS A  78       3.655  -0.320  49.267  1.00  8.86           N  
ATOM   1242  CA  CYS A  78       3.437   0.190  50.625  1.00  8.16           C  
ATOM   1243  C   CYS A  78       2.269  -0.538  51.312  1.00  8.14           C  
ATOM   1244  O   CYS A  78       1.222  -0.731  50.689  1.00  8.85           O  
ATOM   1245  CB  CYS A  78       3.124   1.699  50.625  1.00  7.95           C  
ATOM   1246  SG  CYS A  78       4.598   2.644  50.176  1.00  8.26           S  
ATOM   1247  H   CYS A  78       3.475   0.335  48.520  1.00  0.00           H  
ATOM   1248  HA  CYS A  78       4.347   0.013  51.202  1.00  0.00           H  
ATOM   1249  HB3 CYS A  78       2.804   2.035  51.612  1.00  0.00           H  
ATOM   1250  HB2 CYS A  78       2.317   1.938  49.931  1.00  0.00           H  
ATOM   1251  HG  CYS A  78       4.039   3.849  50.321  1.00  0.00           H  
ATOM   1252  N   HIS A  79       2.470  -0.890  52.590  1.00  7.57           N  
ATOM   1253  CA  HIS A  79       1.422  -1.412  53.463  1.00  7.59           C  
ATOM   1254  C   HIS A  79       0.527  -0.257  53.929  1.00  7.81           C  
ATOM   1255  O   HIS A  79       1.053   0.758  54.375  1.00  7.38           O  
ATOM   1256  CB  HIS A  79       2.052  -2.148  54.663  1.00  7.86           C  
ATOM   1257  CG  HIS A  79       2.585  -3.525  54.352  1.00 10.05           C  
ATOM   1258  ND1 HIS A  79       3.467  -3.787  53.296  1.00 11.47           N  
ATOM   1259  CD2 HIS A  79       2.309  -4.710  55.000  1.00 13.05           C  
ATOM   1260  CE1 HIS A  79       3.680  -5.095  53.344  1.00 11.36           C  
ATOM   1261  NE2 HIS A  79       3.024  -5.692  54.338  1.00 13.55           N  
ATOM   1262  H   HIS A  79       3.362  -0.712  53.028  1.00  0.00           H  
ATOM   1263  HA  HIS A  79       0.816  -2.122  52.904  1.00  0.00           H  
ATOM   1264  HB3 HIS A  79       1.314  -2.260  55.460  1.00  0.00           H  
ATOM   1265  HB2 HIS A  79       2.862  -1.556  55.087  1.00  0.00           H  
ATOM   1266  HD2 HIS A  79       1.678  -4.929  55.849  1.00  0.00           H  
ATOM   1267  HE1 HIS A  79       4.316  -5.621  52.647  1.00  0.00           H  
ATOM   1268  HE2 HIS A  79       3.025  -6.679  54.558  1.00  0.00           H  
ATOM   1269  N   PHE A  80      -0.796  -0.425  53.811  1.00  7.20           N  
ATOM   1270  CA  PHE A  80      -1.786   0.594  54.153  1.00  7.73           C  
ATOM   1271  C   PHE A  80      -2.882  -0.053  55.007  1.00  7.87           C  
ATOM   1272  O   PHE A  80      -3.404  -1.108  54.643  1.00  7.93           O  
ATOM   1273  CB  PHE A  80      -2.296   1.277  52.860  1.00  7.80           C  
ATOM   1274  CG  PHE A  80      -3.127   0.448  51.891  1.00  8.80           C  
ATOM   1275  CD1 PHE A  80      -2.500  -0.424  50.975  1.00 10.41           C  
ATOM   1276  CD2 PHE A  80      -4.534   0.449  51.979  1.00  9.99           C  
ATOM   1277  CE1 PHE A  80      -3.268  -1.219  50.133  1.00 10.85           C  
ATOM   1278  CE2 PHE A  80      -5.283  -0.350  51.128  1.00 10.11           C  
ATOM   1279  CZ  PHE A  80      -4.654  -1.175  50.203  1.00  9.56           C  
ATOM   1280  H   PHE A  80      -1.161  -1.291  53.434  1.00  0.00           H  
ATOM   1281  HA  PHE A  80      -1.317   1.370  54.762  1.00  0.00           H  
ATOM   1282  HB3 PHE A  80      -1.440   1.666  52.308  1.00  0.00           H  
ATOM   1283  HB2 PHE A  80      -2.882   2.154  53.137  1.00  0.00           H  
ATOM   1284  HD1 PHE A  80      -1.423  -0.475  50.923  1.00  0.00           H  
ATOM   1285  HD2 PHE A  80      -5.031   1.077  52.703  1.00  0.00           H  
ATOM   1286  HE1 PHE A  80      -2.785  -1.880  49.428  1.00  0.00           H  
ATOM   1287  HE2 PHE A  80      -6.360  -0.331  51.193  1.00  0.00           H  
ATOM   1288  HZ  PHE A  80      -5.245  -1.796  49.546  1.00  0.00           H  
ATOM   1289  N   LYS A  81      -3.182   0.586  56.148  1.00  8.33           N  
ATOM   1290  CA  LYS A  81      -4.104   0.067  57.153  1.00  8.36           C  
ATOM   1291  C   LYS A  81      -5.525   0.584  56.894  1.00  7.69           C  
ATOM   1292  O   LYS A  81      -5.710   1.783  56.687  1.00  8.13           O  
ATOM   1293  CB  LYS A  81      -3.585   0.464  58.548  1.00  8.85           C  
ATOM   1294  CG  LYS A  81      -4.253  -0.312  59.695  1.00 10.10           C  
ATOM   1295  CD  LYS A  81      -3.603  -0.010  61.051  1.00 10.05           C  
ATOM   1296  CE  LYS A  81      -4.031  -0.997  62.144  1.00 12.34           C  
ATOM   1297  NZ  LYS A  81      -3.221  -0.816  63.361  1.00 14.67           N1+
ATOM   1298  H   LYS A  81      -2.730   1.461  56.371  1.00  0.00           H  
ATOM   1299  HA  LYS A  81      -4.115  -1.021  57.101  1.00  0.00           H  
ATOM   1300  HB3 LYS A  81      -3.678   1.540  58.706  1.00  0.00           H  
ATOM   1301  HB2 LYS A  81      -2.516   0.247  58.587  1.00  0.00           H  
ATOM   1302  HG3 LYS A  81      -4.176  -1.381  59.491  1.00  0.00           H  
ATOM   1303  HG2 LYS A  81      -5.318  -0.082  59.739  1.00  0.00           H  
ATOM   1304  HD3 LYS A  81      -3.871   1.003  61.355  1.00  0.00           H  
ATOM   1305  HD2 LYS A  81      -2.518  -0.013  60.949  1.00  0.00           H  
ATOM   1306  HE3 LYS A  81      -3.898  -2.024  61.801  1.00  0.00           H  
ATOM   1307  HE2 LYS A  81      -5.087  -0.872  62.384  1.00  0.00           H  
ATOM   1308  HZ1 LYS A  81      -2.247  -0.973  63.135  1.00  0.00           H  
ATOM   1309  HZ2 LYS A  81      -3.336   0.125  63.710  1.00  0.00           H  
ATOM   1310  HZ3 LYS A  81      -3.513  -1.478  64.065  1.00  0.00           H  
ATOM   1311  N   LYS A  82      -6.494  -0.343  56.918  1.00  8.00           N  
ATOM   1312  CA  LYS A  82      -7.920  -0.077  56.758  1.00  8.53           C  
ATOM   1313  C   LYS A  82      -8.662  -0.938  57.783  1.00  8.79           C  
ATOM   1314  O   LYS A  82      -8.733  -2.159  57.624  1.00  8.67           O  
ATOM   1315  CB  LYS A  82      -8.369  -0.372  55.308  1.00  9.04           C  
ATOM   1316  CG  LYS A  82      -7.785   0.577  54.244  1.00 10.07           C  
ATOM   1317  CD  LYS A  82      -8.264   2.033  54.376  1.00 12.86           C  
ATOM   1318  CE  LYS A  82      -7.767   2.924  53.232  1.00 14.60           C  
ATOM   1319  NZ  LYS A  82      -8.243   4.309  53.394  1.00 17.42           N1+
ATOM   1320  H   LYS A  82      -6.252  -1.307  57.115  1.00  0.00           H  
ATOM   1321  HA  LYS A  82      -8.133   0.967  56.995  1.00  0.00           H  
ATOM   1322  HB3 LYS A  82      -9.458  -0.321  55.248  1.00  0.00           H  
ATOM   1323  HB2 LYS A  82      -8.108  -1.396  55.044  1.00  0.00           H  
ATOM   1324  HG3 LYS A  82      -8.050   0.201  53.258  1.00  0.00           H  
ATOM   1325  HG2 LYS A  82      -6.697   0.543  54.276  1.00  0.00           H  
ATOM   1326  HD3 LYS A  82      -7.917   2.453  55.319  1.00  0.00           H  
ATOM   1327  HD2 LYS A  82      -9.354   2.057  54.419  1.00  0.00           H  
ATOM   1328  HE3 LYS A  82      -8.115   2.541  52.272  1.00  0.00           H  
ATOM   1329  HE2 LYS A  82      -6.677   2.929  53.204  1.00  0.00           H  
ATOM   1330  HZ1 LYS A  82      -9.253   4.322  53.395  1.00  0.00           H  
ATOM   1331  HZ2 LYS A  82      -7.904   4.681  54.270  1.00  0.00           H  
ATOM   1332  HZ3 LYS A  82      -7.900   4.878  52.633  1.00  0.00           H  
ATOM   1333  N   GLY A  83      -9.170  -0.280  58.837  1.00  9.80           N  
ATOM   1334  CA  GLY A  83      -9.752  -0.940  60.002  1.00 10.33           C  
ATOM   1335  C   GLY A  83      -8.626  -1.524  60.863  1.00 10.63           C  
ATOM   1336  O   GLY A  83      -7.587  -0.891  61.056  1.00 10.86           O  
ATOM   1337  H   GLY A  83      -9.061   0.722  58.892  1.00  0.00           H  
ATOM   1338  HA3 GLY A  83     -10.449  -1.721  59.692  1.00  0.00           H  
ATOM   1339  HA2 GLY A  83     -10.315  -0.211  60.585  1.00  0.00           H  
ATOM   1340  N   LYS A  84      -8.856  -2.736  61.387  1.00 11.50           N  
ATOM   1341  CA  LYS A  84      -7.887  -3.500  62.177  1.00 12.96           C  
ATOM   1342  C   LYS A  84      -6.782  -4.158  61.320  1.00 11.39           C  
ATOM   1343  O   LYS A  84      -5.727  -4.479  61.866  1.00 13.16           O  
ATOM   1344  CB  LYS A  84      -8.664  -4.534  63.029  1.00 13.61           C  
ATOM   1345  CG  LYS A  84      -9.300  -5.699  62.240  1.00 16.71           C  
ATOM   1346  CD  LYS A  84     -10.282  -6.552  63.066  1.00 18.00           C  
ATOM   1347  CE  LYS A  84     -11.760  -6.327  62.703  1.00 21.53           C  
ATOM   1348  NZ  LYS A  84     -12.197  -4.942  62.951  1.00 24.42           N1+
ATOM   1349  H   LYS A  84      -9.735  -3.194  61.196  1.00  0.00           H  
ATOM   1350  HA  LYS A  84      -7.392  -2.813  62.866  1.00  0.00           H  
ATOM   1351  HB3 LYS A  84      -9.431  -4.009  63.601  1.00  0.00           H  
ATOM   1352  HB2 LYS A  84      -7.987  -4.960  63.771  1.00  0.00           H  
ATOM   1353  HG3 LYS A  84      -8.506  -6.352  61.875  1.00  0.00           H  
ATOM   1354  HG2 LYS A  84      -9.803  -5.318  61.351  1.00  0.00           H  
ATOM   1355  HD3 LYS A  84     -10.139  -6.365  64.131  1.00  0.00           H  
ATOM   1356  HD2 LYS A  84     -10.043  -7.607  62.922  1.00  0.00           H  
ATOM   1357  HE3 LYS A  84     -12.394  -6.999  63.282  1.00  0.00           H  
ATOM   1358  HE2 LYS A  84     -11.925  -6.563  61.652  1.00  0.00           H  
ATOM   1359  HZ1 LYS A  84     -11.627  -4.308  62.410  1.00  0.00           H  
ATOM   1360  HZ2 LYS A  84     -13.156  -4.842  62.647  1.00  0.00           H  
ATOM   1361  HZ3 LYS A  84     -12.121  -4.721  63.933  1.00  0.00           H  
ATOM   1362  N   ARG A  85      -7.045  -4.357  60.016  1.00  9.56           N  
ATOM   1363  CA  ARG A  85      -6.200  -5.120  59.095  1.00  9.05           C  
ATOM   1364  C   ARG A  85      -5.291  -4.202  58.262  1.00  7.98           C  
ATOM   1365  O   ARG A  85      -5.687  -3.088  57.918  1.00  8.02           O  
ATOM   1366  CB  ARG A  85      -7.094  -5.954  58.146  1.00  8.02           C  
ATOM   1367  CG  ARG A  85      -8.188  -6.786  58.840  1.00  8.28           C  
ATOM   1368  CD  ARG A  85      -9.011  -7.623  57.850  1.00  8.51           C  
ATOM   1369  NE  ARG A  85     -10.228  -8.174  58.463  1.00 10.25           N  
ATOM   1370  CZ  ARG A  85     -11.350  -7.481  58.735  1.00  8.39           C  
ATOM   1371  NH1 ARG A  85     -11.440  -6.167  58.486  1.00  8.41           N  
ATOM   1372  NH2 ARG A  85     -12.407  -8.108  59.266  1.00 11.34           N1+
ATOM   1373  H   ARG A  85      -7.909  -4.008  59.629  1.00  0.00           H  
ATOM   1374  HA  ARG A  85      -5.571  -5.809  59.662  1.00  0.00           H  
ATOM   1375  HB3 ARG A  85      -6.464  -6.612  57.547  1.00  0.00           H  
ATOM   1376  HB2 ARG A  85      -7.588  -5.282  57.444  1.00  0.00           H  
ATOM   1377  HG3 ARG A  85      -8.847  -6.181  59.457  1.00  0.00           H  
ATOM   1378  HG2 ARG A  85      -7.676  -7.469  59.517  1.00  0.00           H  
ATOM   1379  HD3 ARG A  85      -8.426  -8.515  57.628  1.00  0.00           H  
ATOM   1380  HD2 ARG A  85      -9.183  -7.126  56.895  1.00  0.00           H  
ATOM   1381  HE  ARG A  85     -10.181  -9.146  58.737  1.00  0.00           H  
ATOM   1382 HH12 ARG A  85     -12.273  -5.654  58.757  1.00  0.00           H  
ATOM   1383 HH11 ARG A  85     -10.676  -5.671  58.051  1.00  0.00           H  
ATOM   1384 HH22 ARG A  85     -13.259  -7.579  59.445  1.00  0.00           H  
ATOM   1385 HH21 ARG A  85     -12.392  -9.100  59.454  1.00  0.00           H  
ATOM   1386  N   TYR A  86      -4.111  -4.733  57.908  1.00  7.99           N  
ATOM   1387  CA  TYR A  86      -3.177  -4.163  56.938  1.00  7.88           C  
ATOM   1388  C   TYR A  86      -3.381  -4.839  55.576  1.00  7.64           C  
ATOM   1389  O   TYR A  86      -3.659  -6.037  55.519  1.00  7.45           O  
ATOM   1390  CB  TYR A  86      -1.728  -4.377  57.420  1.00  8.54           C  
ATOM   1391  CG  TYR A  86      -1.351  -3.604  58.669  1.00  8.72           C  
ATOM   1392  CD1 TYR A  86      -0.704  -2.355  58.560  1.00  8.44           C  
ATOM   1393  CD2 TYR A  86      -1.642  -4.132  59.944  1.00 10.31           C  
ATOM   1394  CE1 TYR A  86      -0.353  -1.638  59.720  1.00  9.46           C  
ATOM   1395  CE2 TYR A  86      -1.298  -3.411  61.103  1.00 10.21           C  
ATOM   1396  CZ  TYR A  86      -0.657  -2.162  60.992  1.00 10.36           C  
ATOM   1397  OH  TYR A  86      -0.346  -1.455  62.117  1.00 11.22           O  
ATOM   1398  H   TYR A  86      -3.891  -5.674  58.211  1.00  0.00           H  
ATOM   1399  HA  TYR A  86      -3.351  -3.092  56.831  1.00  0.00           H  
ATOM   1400  HB3 TYR A  86      -1.033  -4.085  56.630  1.00  0.00           H  
ATOM   1401  HB2 TYR A  86      -1.543  -5.434  57.598  1.00  0.00           H  
ATOM   1402  HD1 TYR A  86      -0.474  -1.942  57.588  1.00  0.00           H  
ATOM   1403  HD2 TYR A  86      -2.136  -5.089  60.035  1.00  0.00           H  
ATOM   1404  HE1 TYR A  86       0.141  -0.682  59.628  1.00  0.00           H  
ATOM   1405  HE2 TYR A  86      -1.532  -3.817  62.077  1.00  0.00           H  
ATOM   1406  HH  TYR A  86       0.070  -0.603  61.922  1.00  0.00           H  
ATOM   1407  N   PHE A  87      -3.215  -4.046  54.509  1.00  6.83           N  
ATOM   1408  CA  PHE A  87      -3.330  -4.468  53.115  1.00  6.96           C  
ATOM   1409  C   PHE A  87      -2.072  -4.057  52.351  1.00  7.03           C  
ATOM   1410  O   PHE A  87      -1.494  -3.015  52.653  1.00  6.92           O  
ATOM   1411  CB  PHE A  87      -4.562  -3.801  52.473  1.00  7.08           C  
ATOM   1412  CG  PHE A  87      -5.889  -4.277  53.020  1.00  6.70           C  
ATOM   1413  CD1 PHE A  87      -6.428  -3.680  54.179  1.00  7.22           C  
ATOM   1414  CD2 PHE A  87      -6.500  -5.431  52.488  1.00  5.94           C  
ATOM   1415  CE1 PHE A  87      -7.573  -4.205  54.757  1.00  7.39           C  
ATOM   1416  CE2 PHE A  87      -7.656  -5.929  53.071  1.00  7.39           C  
ATOM   1417  CZ  PHE A  87      -8.179  -5.323  54.205  1.00  7.13           C  
ATOM   1418  H   PHE A  87      -3.002  -3.066  54.644  1.00  0.00           H  
ATOM   1419  HA  PHE A  87      -3.429  -5.551  53.052  1.00  0.00           H  
ATOM   1420  HB3 PHE A  87      -4.563  -3.976  51.396  1.00  0.00           H  
ATOM   1421  HB2 PHE A  87      -4.504  -2.720  52.604  1.00  0.00           H  
ATOM   1422  HD1 PHE A  87      -5.945  -2.824  54.629  1.00  0.00           H  
ATOM   1423  HD2 PHE A  87      -6.075  -5.929  51.627  1.00  0.00           H  
ATOM   1424  HE1 PHE A  87      -7.985  -3.751  55.645  1.00  0.00           H  
ATOM   1425  HE2 PHE A  87      -8.136  -6.802  52.657  1.00  0.00           H  
ATOM   1426  HZ  PHE A  87      -9.056  -5.732  54.671  1.00  0.00           H  
ATOM   1427  N   TYR A  88      -1.697  -4.860  51.347  1.00  6.44           N  
ATOM   1428  CA  TYR A  88      -0.563  -4.587  50.467  1.00  6.67           C  
ATOM   1429  C   TYR A  88      -0.724  -5.386  49.169  1.00  6.80           C  
ATOM   1430  O   TYR A  88      -1.237  -6.505  49.197  1.00  6.38           O  
ATOM   1431  CB  TYR A  88       0.773  -4.905  51.185  1.00  7.13           C  
ATOM   1432  CG  TYR A  88       1.090  -6.378  51.404  1.00  7.15           C  
ATOM   1433  CD1 TYR A  88       0.526  -7.075  52.493  1.00  9.09           C  
ATOM   1434  CD2 TYR A  88       1.949  -7.056  50.513  1.00  7.74           C  
ATOM   1435  CE1 TYR A  88       0.821  -8.439  52.691  1.00 10.33           C  
ATOM   1436  CE2 TYR A  88       2.237  -8.419  50.705  1.00  8.93           C  
ATOM   1437  CZ  TYR A  88       1.678  -9.110  51.796  1.00  9.23           C  
ATOM   1438  OH  TYR A  88       1.972 -10.430  51.978  1.00 11.66           O  
ATOM   1439  H   TYR A  88      -2.218  -5.704  51.149  1.00  0.00           H  
ATOM   1440  HA  TYR A  88      -0.577  -3.526  50.207  1.00  0.00           H  
ATOM   1441  HB3 TYR A  88       0.819  -4.394  52.146  1.00  0.00           H  
ATOM   1442  HB2 TYR A  88       1.589  -4.475  50.602  1.00  0.00           H  
ATOM   1443  HD1 TYR A  88      -0.131  -6.566  53.183  1.00  0.00           H  
ATOM   1444  HD2 TYR A  88       2.384  -6.533  49.674  1.00  0.00           H  
ATOM   1445  HE1 TYR A  88       0.384  -8.963  53.527  1.00  0.00           H  
ATOM   1446  HE2 TYR A  88       2.886  -8.938  50.016  1.00  0.00           H  
ATOM   1447  HH  TYR A  88       1.544 -10.809  52.749  1.00  0.00           H  
ATOM   1448  N   PHE A  89      -0.229  -4.810  48.065  1.00  7.14           N  
ATOM   1449  CA  PHE A  89      -0.092  -5.492  46.782  1.00  7.14           C  
ATOM   1450  C   PHE A  89       1.304  -6.119  46.677  1.00  8.04           C  
ATOM   1451  O   PHE A  89       2.269  -5.552  47.194  1.00  8.36           O  
ATOM   1452  CB  PHE A  89      -0.313  -4.501  45.628  1.00  7.14           C  
ATOM   1453  CG  PHE A  89      -1.710  -3.918  45.526  1.00  6.58           C  
ATOM   1454  CD1 PHE A  89      -2.713  -4.596  44.803  1.00  5.61           C  
ATOM   1455  CD2 PHE A  89      -2.061  -2.776  46.278  1.00  7.87           C  
ATOM   1456  CE1 PHE A  89      -4.005  -4.090  44.771  1.00  7.56           C  
ATOM   1457  CE2 PHE A  89      -3.364  -2.298  46.247  1.00  7.75           C  
ATOM   1458  CZ  PHE A  89      -4.330  -2.946  45.489  1.00  7.85           C  
ATOM   1459  H   PHE A  89       0.203  -3.897  48.122  1.00  0.00           H  
ATOM   1460  HA  PHE A  89      -0.841  -6.278  46.700  1.00  0.00           H  
ATOM   1461  HB3 PHE A  89      -0.103  -5.013  44.691  1.00  0.00           H  
ATOM   1462  HB2 PHE A  89       0.402  -3.681  45.685  1.00  0.00           H  
ATOM   1463  HD1 PHE A  89      -2.482  -5.507  44.269  1.00  0.00           H  
ATOM   1464  HD2 PHE A  89      -1.320  -2.273  46.882  1.00  0.00           H  
ATOM   1465  HE1 PHE A  89      -4.767  -4.603  44.203  1.00  0.00           H  
ATOM   1466  HE2 PHE A  89      -3.628  -1.426  46.824  1.00  0.00           H  
ATOM   1467  HZ  PHE A  89      -5.342  -2.569  45.472  1.00  0.00           H  
ATOM   1468  N   TYR A  90       1.387  -7.264  45.987  1.00  8.34           N  
ATOM   1469  CA  TYR A  90       2.630  -7.995  45.777  1.00  8.89           C  
ATOM   1470  C   TYR A  90       2.544  -8.856  44.509  1.00  8.72           C  
ATOM   1471  O   TYR A  90       1.620  -9.656  44.366  1.00  7.75           O  
ATOM   1472  CB  TYR A  90       3.007  -8.776  47.061  1.00  9.96           C  
ATOM   1473  CG  TYR A  90       4.090  -9.833  46.924  1.00 11.21           C  
ATOM   1474  CD1 TYR A  90       5.374  -9.471  46.470  1.00 15.57           C  
ATOM   1475  CD2 TYR A  90       3.819 -11.180  47.247  1.00 14.67           C  
ATOM   1476  CE1 TYR A  90       6.371 -10.452  46.319  1.00 14.12           C  
ATOM   1477  CE2 TYR A  90       4.820 -12.160  47.101  1.00 15.87           C  
ATOM   1478  CZ  TYR A  90       6.097 -11.796  46.633  1.00 14.23           C  
ATOM   1479  OH  TYR A  90       7.070 -12.741  46.484  1.00 16.08           O  
ATOM   1480  H   TYR A  90       0.550  -7.691  45.610  1.00  0.00           H  
ATOM   1481  HA  TYR A  90       3.414  -7.256  45.612  1.00  0.00           H  
ATOM   1482  HB3 TYR A  90       2.116  -9.259  47.459  1.00  0.00           H  
ATOM   1483  HB2 TYR A  90       3.323  -8.072  47.831  1.00  0.00           H  
ATOM   1484  HD1 TYR A  90       5.596  -8.443  46.225  1.00  0.00           H  
ATOM   1485  HD2 TYR A  90       2.844 -11.471  47.606  1.00  0.00           H  
ATOM   1486  HE1 TYR A  90       7.344 -10.165  45.957  1.00  0.00           H  
ATOM   1487  HE2 TYR A  90       4.601 -13.189  47.346  1.00  0.00           H  
ATOM   1488  HH  TYR A  90       6.789 -13.620  46.748  1.00  0.00           H  
ATOM   1489  N   ASN A  91       3.549  -8.681  43.639  1.00  8.64           N  
ATOM   1490  CA  ASN A  91       3.818  -9.517  42.474  1.00  7.89           C  
ATOM   1491  C   ASN A  91       5.092 -10.319  42.777  1.00  8.16           C  
ATOM   1492  O   ASN A  91       6.088  -9.723  43.192  1.00  7.97           O  
ATOM   1493  CB  ASN A  91       4.035  -8.612  41.238  1.00  7.93           C  
ATOM   1494  CG  ASN A  91       3.841  -9.319  39.895  1.00  7.96           C  
ATOM   1495  OD1 ASN A  91       4.557 -10.266  39.576  1.00  7.14           O  
ATOM   1496  ND2 ASN A  91       2.896  -8.843  39.084  1.00  8.43           N  
ATOM   1497  H   ASN A  91       4.261  -7.993  43.848  1.00  0.00           H  
ATOM   1498  HA  ASN A  91       3.022 -10.237  42.274  1.00  0.00           H  
ATOM   1499  HB3 ASN A  91       5.019  -8.153  41.245  1.00  0.00           H  
ATOM   1500  HB2 ASN A  91       3.327  -7.786  41.278  1.00  0.00           H  
ATOM   1501 HD22 ASN A  91       2.742  -9.285  38.185  1.00  0.00           H  
ATOM   1502 HD21 ASN A  91       2.321  -8.060  39.356  1.00  0.00           H  
ATOM   1503  N   THR A  92       5.056 -11.640  42.540  1.00  8.50           N  
ATOM   1504  CA  THR A  92       6.204 -12.539  42.721  1.00  9.13           C  
ATOM   1505  C   THR A  92       7.356 -12.284  41.719  1.00  8.90           C  
ATOM   1506  O   THR A  92       8.503 -12.581  42.053  1.00 10.19           O  
ATOM   1507  CB  THR A  92       5.781 -14.028  42.622  1.00  9.41           C  
ATOM   1508  OG1 THR A  92       5.424 -14.409  41.305  1.00  9.45           O  
ATOM   1509  CG2 THR A  92       4.652 -14.413  43.592  1.00 11.38           C  
ATOM   1510  H   THR A  92       4.206 -12.068  42.196  1.00  0.00           H  
ATOM   1511  HA  THR A  92       6.604 -12.366  43.722  1.00  0.00           H  
ATOM   1512  HB  THR A  92       6.647 -14.638  42.887  1.00  0.00           H  
ATOM   1513  HG1 THR A  92       5.139 -15.326  41.319  1.00  0.00           H  
ATOM   1514 HG21 THR A  92       4.428 -15.478  43.534  1.00  0.00           H  
ATOM   1515 HG22 THR A  92       4.933 -14.191  44.621  1.00  0.00           H  
ATOM   1516 HG23 THR A  92       3.730 -13.872  43.379  1.00  0.00           H  
ATOM   1517  N   GLY A  93       7.038 -11.691  40.556  1.00  8.62           N  
ATOM   1518  CA  GLY A  93       8.010 -11.222  39.577  1.00  8.51           C  
ATOM   1519  C   GLY A  93       7.505 -11.442  38.149  1.00  8.15           C  
ATOM   1520  O   GLY A  93       7.798 -10.606  37.295  1.00  9.29           O  
ATOM   1521  H   GLY A  93       6.070 -11.467  40.372  1.00  0.00           H  
ATOM   1522  HA3 GLY A  93       8.972 -11.722  39.688  1.00  0.00           H  
ATOM   1523  HA2 GLY A  93       8.168 -10.156  39.729  1.00  0.00           H  
ATOM   1524  N   LEU A  94       6.746 -12.523  37.887  1.00  7.37           N  
ATOM   1525  CA  LEU A  94       6.251 -12.874  36.548  1.00  7.03           C  
ATOM   1526  C   LEU A  94       4.735 -13.145  36.508  1.00  6.78           C  
ATOM   1527  O   LEU A  94       4.252 -13.606  35.473  1.00  7.44           O  
ATOM   1528  CB  LEU A  94       7.071 -14.047  35.949  1.00  7.15           C  
ATOM   1529  CG  LEU A  94       8.578 -13.774  35.730  1.00  7.51           C  
ATOM   1530  CD1 LEU A  94       9.299 -15.062  35.280  1.00 10.19           C  
ATOM   1531  CD2 LEU A  94       8.850 -12.593  34.768  1.00  9.74           C  
ATOM   1532  H   LEU A  94       6.548 -13.182  38.626  1.00  0.00           H  
ATOM   1533  HA  LEU A  94       6.362 -12.017  35.885  1.00  0.00           H  
ATOM   1534  HB3 LEU A  94       6.647 -14.340  34.987  1.00  0.00           H  
ATOM   1535  HB2 LEU A  94       6.959 -14.916  36.599  1.00  0.00           H  
ATOM   1536  HG  LEU A  94       9.007 -13.502  36.693  1.00  0.00           H  
ATOM   1537 HD11 LEU A  94      10.095 -14.875  34.560  1.00  0.00           H  
ATOM   1538 HD12 LEU A  94       9.761 -15.561  36.132  1.00  0.00           H  
ATOM   1539 HD13 LEU A  94       8.613 -15.777  34.826  1.00  0.00           H  
ATOM   1540 HD21 LEU A  94       9.536 -12.849  33.962  1.00  0.00           H  
ATOM   1541 HD22 LEU A  94       7.941 -12.226  34.293  1.00  0.00           H  
ATOM   1542 HD23 LEU A  94       9.299 -11.756  35.304  1.00  0.00           H  
ATOM   1543  N   GLN A  95       3.986 -12.801  37.575  1.00  6.51           N  
ATOM   1544  CA  GLN A  95       2.520 -12.716  37.524  1.00  6.43           C  
ATOM   1545  C   GLN A  95       2.087 -11.541  36.633  1.00  6.11           C  
ATOM   1546  O   GLN A  95       2.734 -10.493  36.666  1.00  7.02           O  
ATOM   1547  CB  GLN A  95       1.929 -12.549  38.939  1.00  6.82           C  
ATOM   1548  CG  GLN A  95       2.096 -13.781  39.843  1.00  6.56           C  
ATOM   1549  CD  GLN A  95       1.544 -13.537  41.250  1.00  7.19           C  
ATOM   1550  OE1 GLN A  95       1.850 -12.527  41.880  1.00  8.70           O  
ATOM   1551  NE2 GLN A  95       0.747 -14.476  41.763  1.00 10.43           N  
ATOM   1552  H   GLN A  95       4.429 -12.405  38.391  1.00  0.00           H  
ATOM   1553  HA  GLN A  95       2.131 -13.642  37.094  1.00  0.00           H  
ATOM   1554  HB3 GLN A  95       0.862 -12.331  38.857  1.00  0.00           H  
ATOM   1555  HB2 GLN A  95       2.368 -11.677  39.418  1.00  0.00           H  
ATOM   1556  HG3 GLN A  95       3.150 -14.040  39.933  1.00  0.00           H  
ATOM   1557  HG2 GLN A  95       1.600 -14.640  39.390  1.00  0.00           H  
ATOM   1558 HE22 GLN A  95       0.362 -14.362  42.689  1.00  0.00           H  
ATOM   1559 HE21 GLN A  95       0.513 -15.300  41.229  1.00  0.00           H  
ATOM   1560  N   ASN A  96       1.003 -11.733  35.865  1.00  6.13           N  
ATOM   1561  CA  ASN A  96       0.442 -10.739  34.942  1.00  6.43           C  
ATOM   1562  C   ASN A  96      -0.007  -9.449  35.646  1.00  6.18           C  
ATOM   1563  O   ASN A  96       0.288  -8.366  35.147  1.00  6.77           O  
ATOM   1564  CB  ASN A  96      -0.717 -11.378  34.149  1.00  6.63           C  
ATOM   1565  CG  ASN A  96      -0.255 -12.413  33.117  1.00  7.68           C  
ATOM   1566  OD1 ASN A  96       0.712 -12.188  32.391  1.00  7.68           O  
ATOM   1567  ND2 ASN A  96      -0.962 -13.541  33.031  1.00  9.78           N  
ATOM   1568  H   ASN A  96       0.515 -12.617  35.911  1.00  0.00           H  
ATOM   1569  HA  ASN A  96       1.243 -10.493  34.249  1.00  0.00           H  
ATOM   1570  HB3 ASN A  96      -1.246 -10.603  33.599  1.00  0.00           H  
ATOM   1571  HB2 ASN A  96      -1.454 -11.814  34.825  1.00  0.00           H  
ATOM   1572 HD22 ASN A  96      -0.708 -14.246  32.354  1.00  0.00           H  
ATOM   1573 HD21 ASN A  96      -1.764 -13.695  33.624  1.00  0.00           H  
ATOM   1574  N   GLN A  97      -0.666  -9.597  36.802  1.00  6.03           N  
ATOM   1575  CA  GLN A  97      -1.107  -8.510  37.671  1.00  5.59           C  
ATOM   1576  C   GLN A  97      -0.608  -8.786  39.096  1.00  5.61           C  
ATOM   1577  O   GLN A  97      -0.449  -9.947  39.477  1.00  5.99           O  
ATOM   1578  CB  GLN A  97      -2.652  -8.441  37.639  1.00  5.25           C  
ATOM   1579  CG  GLN A  97      -3.284  -8.176  36.250  1.00  5.56           C  
ATOM   1580  CD  GLN A  97      -2.844  -6.869  35.584  1.00  5.54           C  
ATOM   1581  OE1 GLN A  97      -2.530  -5.888  36.254  1.00  7.19           O  
ATOM   1582  NE2 GLN A  97      -2.864  -6.840  34.251  1.00  5.32           N  
ATOM   1583  H   GLN A  97      -0.857 -10.531  37.143  1.00  0.00           H  
ATOM   1584  HA  GLN A  97      -0.680  -7.559  37.348  1.00  0.00           H  
ATOM   1585  HB3 GLN A  97      -2.992  -7.669  38.331  1.00  0.00           H  
ATOM   1586  HB2 GLN A  97      -3.053  -9.380  38.025  1.00  0.00           H  
ATOM   1587  HG3 GLN A  97      -4.369  -8.147  36.337  1.00  0.00           H  
ATOM   1588  HG2 GLN A  97      -3.063  -9.011  35.583  1.00  0.00           H  
ATOM   1589 HE22 GLN A  97      -2.613  -5.999  33.752  1.00  0.00           H  
ATOM   1590 HE21 GLN A  97      -3.184  -7.649  33.732  1.00  0.00           H  
ATOM   1591  N   ARG A  98      -0.382  -7.712  39.872  1.00  6.46           N  
ATOM   1592  CA  ARG A  98      -0.018  -7.816  41.286  1.00  6.69           C  
ATOM   1593  C   ARG A  98      -1.260  -8.146  42.133  1.00  6.12           C  
ATOM   1594  O   ARG A  98      -2.304  -7.511  41.974  1.00  6.47           O  
ATOM   1595  CB  ARG A  98       0.736  -6.548  41.745  1.00  8.55           C  
ATOM   1596  CG  ARG A  98      -0.066  -5.238  41.828  1.00 10.84           C  
ATOM   1597  CD  ARG A  98       0.833  -4.062  42.241  1.00 15.11           C  
ATOM   1598  NE  ARG A  98       0.049  -2.888  42.641  1.00 17.56           N  
ATOM   1599  CZ  ARG A  98       0.558  -1.708  43.036  1.00 17.99           C  
ATOM   1600  NH1 ARG A  98       1.882  -1.496  43.072  1.00 19.22           N  
ATOM   1601  NH2 ARG A  98      -0.275  -0.729  43.408  1.00 19.38           N1+
ATOM   1602  H   ARG A  98      -0.547  -6.783  39.511  1.00  0.00           H  
ATOM   1603  HA  ARG A  98       0.689  -8.643  41.390  1.00  0.00           H  
ATOM   1604  HB3 ARG A  98       1.589  -6.388  41.086  1.00  0.00           H  
ATOM   1605  HB2 ARG A  98       1.156  -6.750  42.732  1.00  0.00           H  
ATOM   1606  HG3 ARG A  98      -0.939  -5.307  42.476  1.00  0.00           H  
ATOM   1607  HG2 ARG A  98      -0.444  -5.038  40.825  1.00  0.00           H  
ATOM   1608  HD3 ARG A  98       1.380  -3.731  41.357  1.00  0.00           H  
ATOM   1609  HD2 ARG A  98       1.581  -4.350  42.982  1.00  0.00           H  
ATOM   1610  HE  ARG A  98      -0.955  -3.005  42.642  1.00  0.00           H  
ATOM   1611 HH12 ARG A  98       2.255  -0.603  43.362  1.00  0.00           H  
ATOM   1612 HH11 ARG A  98       2.517  -2.230  42.795  1.00  0.00           H  
ATOM   1613 HH22 ARG A  98       0.086   0.166  43.705  1.00  0.00           H  
ATOM   1614 HH21 ARG A  98      -1.274  -0.879  43.399  1.00  0.00           H  
ATOM   1615  N   VAL A  99      -1.115  -9.158  42.999  1.00  5.61           N  
ATOM   1616  CA  VAL A  99      -2.177  -9.688  43.851  1.00  5.07           C  
ATOM   1617  C   VAL A  99      -2.264  -8.863  45.146  1.00  5.20           C  
ATOM   1618  O   VAL A  99      -1.228  -8.585  45.746  1.00  5.33           O  
ATOM   1619  CB  VAL A  99      -1.872 -11.171  44.217  1.00  4.87           C  
ATOM   1620  CG1 VAL A  99      -2.855 -11.807  45.222  1.00  5.65           C  
ATOM   1621  CG2 VAL A  99      -1.801 -12.040  42.952  1.00  5.69           C  
ATOM   1622  H   VAL A  99      -0.217  -9.612  43.090  1.00  0.00           H  
ATOM   1623  HA  VAL A  99      -3.132  -9.640  43.323  1.00  0.00           H  
ATOM   1624  HB  VAL A  99      -0.883 -11.217  44.674  1.00  0.00           H  
ATOM   1625 HG11 VAL A  99      -2.642 -12.867  45.357  1.00  0.00           H  
ATOM   1626 HG12 VAL A  99      -2.793 -11.350  46.209  1.00  0.00           H  
ATOM   1627 HG13 VAL A  99      -3.884 -11.723  44.872  1.00  0.00           H  
ATOM   1628 HG21 VAL A  99      -1.671 -13.096  43.192  1.00  0.00           H  
ATOM   1629 HG22 VAL A  99      -2.716 -11.938  42.374  1.00  0.00           H  
ATOM   1630 HG23 VAL A  99      -0.970 -11.751  42.309  1.00  0.00           H  
ATOM   1631  N   LEU A 100      -3.493  -8.511  45.559  1.00  4.78           N  
ATOM   1632  CA  LEU A 100      -3.772  -7.856  46.836  1.00  5.58           C  
ATOM   1633  C   LEU A 100      -3.885  -8.913  47.943  1.00  5.44           C  
ATOM   1634  O   LEU A 100      -4.589  -9.908  47.770  1.00  5.35           O  
ATOM   1635  CB  LEU A 100      -5.061  -7.012  46.709  1.00  5.54           C  
ATOM   1636  CG  LEU A 100      -5.447  -6.141  47.933  1.00  6.21           C  
ATOM   1637  CD1 LEU A 100      -4.319  -5.208  48.420  1.00  6.95           C  
ATOM   1638  CD2 LEU A 100      -6.739  -5.346  47.648  1.00  6.87           C  
ATOM   1639  H   LEU A 100      -4.303  -8.810  45.030  1.00  0.00           H  
ATOM   1640  HA  LEU A 100      -2.942  -7.189  47.065  1.00  0.00           H  
ATOM   1641  HB3 LEU A 100      -5.889  -7.683  46.482  1.00  0.00           H  
ATOM   1642  HB2 LEU A 100      -4.968  -6.367  45.838  1.00  0.00           H  
ATOM   1643  HG  LEU A 100      -5.677  -6.821  48.754  1.00  0.00           H  
ATOM   1644 HD11 LEU A 100      -4.672  -4.197  48.624  1.00  0.00           H  
ATOM   1645 HD12 LEU A 100      -3.888  -5.581  49.349  1.00  0.00           H  
ATOM   1646 HD13 LEU A 100      -3.511  -5.118  47.695  1.00  0.00           H  
ATOM   1647 HD21 LEU A 100      -7.367  -5.288  48.537  1.00  0.00           H  
ATOM   1648 HD22 LEU A 100      -6.531  -4.323  47.332  1.00  0.00           H  
ATOM   1649 HD23 LEU A 100      -7.335  -5.806  46.859  1.00  0.00           H  
ATOM   1650  N   TYR A 101      -3.195  -8.651  49.059  1.00  5.66           N  
ATOM   1651  CA  TYR A 101      -3.162  -9.483  50.257  1.00  6.19           C  
ATOM   1652  C   TYR A 101      -3.758  -8.709  51.438  1.00  7.10           C  
ATOM   1653  O   TYR A 101      -3.769  -7.477  51.430  1.00  7.28           O  
ATOM   1654  CB  TYR A 101      -1.699  -9.864  50.569  1.00  6.68           C  
ATOM   1655  CG  TYR A 101      -1.056 -10.797  49.559  1.00  6.45           C  
ATOM   1656  CD1 TYR A 101      -0.484 -10.276  48.382  1.00  6.93           C  
ATOM   1657  CD2 TYR A 101      -1.033 -12.188  49.789  1.00  7.85           C  
ATOM   1658  CE1 TYR A 101       0.070 -11.142  47.422  1.00  8.29           C  
ATOM   1659  CE2 TYR A 101      -0.468 -13.054  48.833  1.00  8.56           C  
ATOM   1660  CZ  TYR A 101       0.074 -12.532  47.643  1.00  7.82           C  
ATOM   1661  OH  TYR A 101       0.607 -13.369  46.706  1.00  9.90           O  
ATOM   1662  H   TYR A 101      -2.638  -7.806  49.107  1.00  0.00           H  
ATOM   1663  HA  TYR A 101      -3.747 -10.391  50.106  1.00  0.00           H  
ATOM   1664  HB3 TYR A 101      -1.641 -10.349  51.545  1.00  0.00           H  
ATOM   1665  HB2 TYR A 101      -1.090  -8.963  50.649  1.00  0.00           H  
ATOM   1666  HD1 TYR A 101      -0.483  -9.210  48.206  1.00  0.00           H  
ATOM   1667  HD2 TYR A 101      -1.448 -12.596  50.697  1.00  0.00           H  
ATOM   1668  HE1 TYR A 101       0.491 -10.734  46.517  1.00  0.00           H  
ATOM   1669  HE2 TYR A 101      -0.459 -14.120  49.012  1.00  0.00           H  
ATOM   1670  HH  TYR A 101       0.942 -12.905  45.935  1.00  0.00           H  
ATOM   1671  N   VAL A 102      -4.202  -9.469  52.447  1.00  7.39           N  
ATOM   1672  CA  VAL A 102      -4.643  -8.968  53.744  1.00  7.91           C  
ATOM   1673  C   VAL A 102      -3.915  -9.737  54.859  1.00  9.36           C  
ATOM   1674  O   VAL A 102      -3.672 -10.936  54.722  1.00  8.55           O  
ATOM   1675  CB  VAL A 102      -6.184  -9.119  53.921  1.00  7.43           C  
ATOM   1676  CG1 VAL A 102      -6.701 -10.572  53.936  1.00  7.92           C  
ATOM   1677  CG2 VAL A 102      -6.706  -8.384  55.169  1.00  8.33           C  
ATOM   1678  H   VAL A 102      -4.154 -10.477  52.366  1.00  0.00           H  
ATOM   1679  HA  VAL A 102      -4.383  -7.913  53.835  1.00  0.00           H  
ATOM   1680  HB  VAL A 102      -6.636  -8.632  53.058  1.00  0.00           H  
ATOM   1681 HG11 VAL A 102      -7.791 -10.596  53.922  1.00  0.00           H  
ATOM   1682 HG12 VAL A 102      -6.351 -11.134  53.071  1.00  0.00           H  
ATOM   1683 HG13 VAL A 102      -6.384 -11.106  54.832  1.00  0.00           H  
ATOM   1684 HG21 VAL A 102      -7.795  -8.338  55.160  1.00  0.00           H  
ATOM   1685 HG22 VAL A 102      -6.408  -8.880  56.093  1.00  0.00           H  
ATOM   1686 HG23 VAL A 102      -6.332  -7.361  55.209  1.00  0.00           H  
ATOM   1687  N   GLN A 103      -3.610  -9.025  55.950  1.00 10.75           N  
ATOM   1688  CA  GLN A 103      -3.076  -9.576  57.191  1.00 13.15           C  
ATOM   1689  C   GLN A 103      -3.697  -8.788  58.352  1.00 14.24           C  
ATOM   1690  O   GLN A 103      -3.756  -7.560  58.298  1.00 13.39           O  
ATOM   1691  CB  GLN A 103      -1.529  -9.550  57.169  1.00 14.11           C  
ATOM   1692  CG  GLN A 103      -0.883  -8.150  57.107  1.00 15.29           C  
ATOM   1693  CD  GLN A 103       0.620  -8.202  56.833  1.00 15.84           C  
ATOM   1694  OE1 GLN A 103       1.093  -7.635  55.853  1.00 19.46           O  
ATOM   1695  NE2 GLN A 103       1.381  -8.875  57.696  1.00 19.48           N  
ATOM   1696  H   GLN A 103      -3.818  -8.034  55.970  1.00  0.00           H  
ATOM   1697  HA  GLN A 103      -3.399 -10.616  57.284  1.00  0.00           H  
ATOM   1698  HB3 GLN A 103      -1.186 -10.127  56.312  1.00  0.00           H  
ATOM   1699  HB2 GLN A 103      -1.158 -10.082  58.047  1.00  0.00           H  
ATOM   1700  HG3 GLN A 103      -1.045  -7.615  58.041  1.00  0.00           H  
ATOM   1701  HG2 GLN A 103      -1.348  -7.559  56.318  1.00  0.00           H  
ATOM   1702 HE22 GLN A 103       2.380  -8.928  57.562  1.00  0.00           H  
ATOM   1703 HE21 GLN A 103       0.971  -9.333  58.499  1.00  0.00           H  
ATOM   1704  N   ASP A 104      -4.165  -9.512  59.379  1.00 16.38           N  
ATOM   1705  CA  ASP A 104      -4.886  -8.958  60.538  1.00 18.32           C  
ATOM   1706  C   ASP A 104      -3.990  -8.173  61.518  1.00 19.12           C  
ATOM   1707  O   ASP A 104      -4.511  -7.398  62.319  1.00 20.06           O  
ATOM   1708  CB  ASP A 104      -5.724 -10.031  61.271  1.00 18.98           C  
ATOM   1709  CG  ASP A 104      -6.576 -10.884  60.323  1.00 20.92           C  
ATOM   1710  OD1 ASP A 104      -7.362 -10.288  59.553  1.00 25.02           O  
ATOM   1711  OD2 ASP A 104      -6.448 -12.126  60.389  1.00 27.78           O1-
ATOM   1712  H   ASP A 104      -4.081 -10.518  59.356  1.00  0.00           H  
ATOM   1713  HA  ASP A 104      -5.590  -8.225  60.145  1.00  0.00           H  
ATOM   1714  HB3 ASP A 104      -6.380  -9.581  62.017  1.00  0.00           H  
ATOM   1715  HB2 ASP A 104      -5.054 -10.693  61.823  1.00  0.00           H  
ATOM   1716  N   SER A 105      -2.667  -8.354  61.401  1.00 19.82           N  
ATOM   1717  CA  SER A 105      -1.626  -7.565  62.052  1.00 20.85           C  
ATOM   1718  C   SER A 105      -0.364  -7.606  61.177  1.00 21.44           C  
ATOM   1719  O   SER A 105      -0.214  -8.519  60.363  1.00 20.90           O  
ATOM   1720  CB  SER A 105      -1.399  -8.056  63.500  1.00 20.99           C  
ATOM   1721  OG  SER A 105      -0.775  -9.323  63.554  1.00 22.54           O  
ATOM   1722  H   SER A 105      -2.329  -9.004  60.706  1.00  0.00           H  
ATOM   1723  HA  SER A 105      -1.964  -6.527  62.088  1.00  0.00           H  
ATOM   1724  HB3 SER A 105      -2.339  -8.096  64.051  1.00  0.00           H  
ATOM   1725  HB2 SER A 105      -0.762  -7.348  64.032  1.00  0.00           H  
ATOM   1726  HG  SER A 105      -1.412  -9.986  63.276  1.00  0.00           H  
ATOM   1727  N   LEU A 106       0.518  -6.610  61.362  1.00 22.38           N  
ATOM   1728  CA  LEU A 106       1.747  -6.419  60.584  1.00 23.10           C  
ATOM   1729  C   LEU A 106       2.773  -7.565  60.732  1.00 23.68           C  
ATOM   1730  O   LEU A 106       3.494  -7.846  59.774  1.00 24.37           O  
ATOM   1731  CB  LEU A 106       2.340  -5.043  60.964  1.00 23.35           C  
ATOM   1732  CG  LEU A 106       3.454  -4.507  60.037  1.00 24.10           C  
ATOM   1733  CD1 LEU A 106       2.977  -4.341  58.578  1.00 22.78           C  
ATOM   1734  CD2 LEU A 106       4.036  -3.196  60.600  1.00 23.23           C  
ATOM   1735  H   LEU A 106       0.324  -5.898  62.051  1.00  0.00           H  
ATOM   1736  HA  LEU A 106       1.443  -6.394  59.536  1.00  0.00           H  
ATOM   1737  HB3 LEU A 106       2.712  -5.097  61.989  1.00  0.00           H  
ATOM   1738  HB2 LEU A 106       1.539  -4.303  60.980  1.00  0.00           H  
ATOM   1739  HG  LEU A 106       4.271  -5.229  60.040  1.00  0.00           H  
ATOM   1740 HD11 LEU A 106       3.352  -3.425  58.120  1.00  0.00           H  
ATOM   1741 HD12 LEU A 106       3.329  -5.172  57.966  1.00  0.00           H  
ATOM   1742 HD13 LEU A 106       1.890  -4.315  58.501  1.00  0.00           H  
ATOM   1743 HD21 LEU A 106       5.114  -3.150  60.451  1.00  0.00           H  
ATOM   1744 HD22 LEU A 106       3.596  -2.318  60.129  1.00  0.00           H  
ATOM   1745 HD23 LEU A 106       3.854  -3.097  61.671  1.00  0.00           H  
ATOM   1746  N   GLU A 107       2.780  -8.227  61.902  1.00 24.03           N  
ATOM   1747  CA  GLU A 107       3.586  -9.415  62.199  1.00 24.17           C  
ATOM   1748  C   GLU A 107       2.837 -10.733  61.912  1.00 24.10           C  
ATOM   1749  O   GLU A 107       3.478 -11.783  61.881  1.00 24.71           O  
ATOM   1750  CB  GLU A 107       4.019  -9.366  63.684  1.00  0.00           C  
ATOM   1751  CG  GLU A 107       4.861  -8.135  64.083  1.00  0.00           C  
ATOM   1752  CD  GLU A 107       6.188  -8.051  63.326  1.00  0.00           C  
ATOM   1753  OE1 GLU A 107       6.307  -7.134  62.485  1.00  0.00           O  
ATOM   1754  OE2 GLU A 107       7.054  -8.912  63.599  1.00  0.00           O1-
ATOM   1755  H   GLU A 107       2.162  -7.921  62.640  1.00  0.00           H  
ATOM   1756  HA  GLU A 107       4.478  -9.419  61.570  1.00  0.00           H  
ATOM   1757  HB2 GLU A 107       3.132  -9.395  64.318  1.00  0.00           H  
ATOM   1758  HB3 GLU A 107       4.583 -10.267  63.931  1.00  0.00           H  
ATOM   1759  HG2 GLU A 107       4.295  -7.216  63.928  1.00  0.00           H  
ATOM   1760  HG3 GLU A 107       5.083  -8.177  65.150  1.00  0.00           H  
ATOM   1761  N   GLY A 108       1.508 -10.665  61.718  1.00 23.63           N  
ATOM   1762  CA  GLY A 108       0.636 -11.812  61.466  1.00 22.96           C  
ATOM   1763  C   GLY A 108       0.745 -12.294  60.013  1.00 22.12           C  
ATOM   1764  O   GLY A 108       1.225 -11.575  59.135  1.00 21.78           O  
ATOM   1765  H   GLY A 108       1.061  -9.759  61.739  1.00  0.00           H  
ATOM   1766  HA3 GLY A 108      -0.394 -11.516  61.662  1.00  0.00           H  
ATOM   1767  HA2 GLY A 108       0.876 -12.624  62.154  1.00  0.00           H  
ATOM   1768  N   GLU A 109       0.270 -13.528  59.776  1.00 21.24           N  
ATOM   1769  CA  GLU A 109       0.279 -14.210  58.481  1.00 20.86           C  
ATOM   1770  C   GLU A 109      -0.604 -13.508  57.434  1.00 19.01           C  
ATOM   1771  O   GLU A 109      -1.745 -13.149  57.735  1.00 19.21           O  
ATOM   1772  CB  GLU A 109      -0.121 -15.687  58.699  1.00 20.95           C  
ATOM   1773  CG  GLU A 109      -0.184 -16.550  57.417  1.00 23.28           C  
ATOM   1774  CD  GLU A 109      -0.490 -18.030  57.671  1.00 23.80           C  
ATOM   1775  OE1 GLU A 109      -0.831 -18.378  58.823  1.00 28.24           O  
ATOM   1776  OE2 GLU A 109      -0.381 -18.796  56.689  1.00 28.42           O1-
ATOM   1777  H   GLU A 109      -0.125 -14.057  60.540  1.00  0.00           H  
ATOM   1778  HA  GLU A 109       1.310 -14.197  58.120  1.00  0.00           H  
ATOM   1779  HB3 GLU A 109      -1.089 -15.724  59.201  1.00  0.00           H  
ATOM   1780  HB2 GLU A 109       0.591 -16.139  59.392  1.00  0.00           H  
ATOM   1781  HG3 GLU A 109       0.763 -16.483  56.881  1.00  0.00           H  
ATOM   1782  HG2 GLU A 109      -0.954 -16.176  56.742  1.00  0.00           H  
ATOM   1783  N   ALA A 110      -0.053 -13.359  56.219  1.00 17.27           N  
ATOM   1784  CA  ALA A 110      -0.749 -12.809  55.062  1.00 15.95           C  
ATOM   1785  C   ALA A 110      -1.432 -13.913  54.247  1.00 14.98           C  
ATOM   1786  O   ALA A 110      -0.906 -15.021  54.137  1.00 14.71           O  
ATOM   1787  CB  ALA A 110       0.252 -12.032  54.197  1.00 15.70           C  
ATOM   1788  H   ALA A 110       0.883 -13.699  56.053  1.00  0.00           H  
ATOM   1789  HA  ALA A 110      -1.514 -12.114  55.403  1.00  0.00           H  
ATOM   1790  HB1 ALA A 110      -0.244 -11.586  53.334  1.00  0.00           H  
ATOM   1791  HB2 ALA A 110       0.711 -11.222  54.765  1.00  0.00           H  
ATOM   1792  HB3 ALA A 110       1.051 -12.678  53.829  1.00  0.00           H  
ATOM   1793  N   ARG A 111      -2.587 -13.557  53.671  1.00 12.94           N  
ATOM   1794  CA  ARG A 111      -3.413 -14.412  52.823  1.00 13.34           C  
ATOM   1795  C   ARG A 111      -3.927 -13.574  51.642  1.00 11.17           C  
ATOM   1796  O   ARG A 111      -4.103 -12.363  51.788  1.00  9.89           O  
ATOM   1797  CB  ARG A 111      -4.555 -15.018  53.676  1.00 14.35           C  
ATOM   1798  CG  ARG A 111      -5.553 -13.997  54.260  1.00 15.85           C  
ATOM   1799  CD  ARG A 111      -6.652 -14.632  55.121  1.00 17.79           C  
ATOM   1800  NE  ARG A 111      -7.487 -13.605  55.761  1.00 20.59           N  
ATOM   1801  CZ  ARG A 111      -7.236 -12.989  56.930  1.00 21.84           C  
ATOM   1802  NH1 ARG A 111      -6.182 -13.316  57.690  1.00 22.09           N  
ATOM   1803  NH2 ARG A 111      -8.062 -12.023  57.350  1.00 22.97           N1+
ATOM   1804  H   ARG A 111      -2.940 -12.620  53.813  1.00  0.00           H  
ATOM   1805  HA  ARG A 111      -2.807 -15.223  52.414  1.00  0.00           H  
ATOM   1806  HB3 ARG A 111      -4.109 -15.585  54.495  1.00  0.00           H  
ATOM   1807  HB2 ARG A 111      -5.103 -15.746  53.077  1.00  0.00           H  
ATOM   1808  HG3 ARG A 111      -6.049 -13.525  53.411  1.00  0.00           H  
ATOM   1809  HG2 ARG A 111      -5.060 -13.197  54.811  1.00  0.00           H  
ATOM   1810  HD3 ARG A 111      -6.296 -15.411  55.795  1.00  0.00           H  
ATOM   1811  HD2 ARG A 111      -7.342 -15.122  54.433  1.00  0.00           H  
ATOM   1812  HE  ARG A 111      -8.282 -13.296  55.221  1.00  0.00           H  
ATOM   1813 HH12 ARG A 111      -6.069 -12.886  58.604  1.00  0.00           H  
ATOM   1814 HH11 ARG A 111      -5.538 -14.034  57.393  1.00  0.00           H  
ATOM   1815 HH22 ARG A 111      -7.862 -11.526  58.217  1.00  0.00           H  
ATOM   1816 HH21 ARG A 111      -8.872 -11.762  56.809  1.00  0.00           H  
ATOM   1817  N   VAL A 112      -4.165 -14.235  50.496  1.00  9.74           N  
ATOM   1818  CA  VAL A 112      -4.702 -13.613  49.281  1.00  8.77           C  
ATOM   1819  C   VAL A 112      -6.129 -13.081  49.519  1.00  8.70           C  
ATOM   1820  O   VAL A 112      -6.982 -13.822  50.008  1.00  9.87           O  
ATOM   1821  CB  VAL A 112      -4.721 -14.612  48.085  1.00  8.46           C  
ATOM   1822  CG1 VAL A 112      -5.460 -14.101  46.827  1.00  9.35           C  
ATOM   1823  CG2 VAL A 112      -3.292 -15.033  47.698  1.00  9.51           C  
ATOM   1824  H   VAL A 112      -4.002 -15.230  50.448  1.00  0.00           H  
ATOM   1825  HA  VAL A 112      -4.050 -12.776  49.020  1.00  0.00           H  
ATOM   1826  HB  VAL A 112      -5.238 -15.517  48.408  1.00  0.00           H  
ATOM   1827 HG11 VAL A 112      -5.325 -14.783  45.988  1.00  0.00           H  
ATOM   1828 HG12 VAL A 112      -6.535 -14.013  46.985  1.00  0.00           H  
ATOM   1829 HG13 VAL A 112      -5.090 -13.123  46.521  1.00  0.00           H  
ATOM   1830 HG21 VAL A 112      -3.299 -15.749  46.875  1.00  0.00           H  
ATOM   1831 HG22 VAL A 112      -2.702 -14.173  47.381  1.00  0.00           H  
ATOM   1832 HG23 VAL A 112      -2.770 -15.505  48.530  1.00  0.00           H  
ATOM   1833  N   PHE A 113      -6.330 -11.801  49.179  1.00  7.98           N  
ATOM   1834  CA  PHE A 113      -7.578 -11.072  49.382  1.00  7.67           C  
ATOM   1835  C   PHE A 113      -8.329 -10.846  48.060  1.00  7.79           C  
ATOM   1836  O   PHE A 113      -9.546 -11.024  48.031  1.00  7.80           O  
ATOM   1837  CB  PHE A 113      -7.255  -9.758  50.122  1.00  7.79           C  
ATOM   1838  CG  PHE A 113      -8.441  -8.859  50.401  1.00  7.20           C  
ATOM   1839  CD1 PHE A 113      -9.362  -9.202  51.411  1.00  8.68           C  
ATOM   1840  CD2 PHE A 113      -8.721  -7.766  49.556  1.00  7.57           C  
ATOM   1841  CE1 PHE A 113     -10.500  -8.433  51.596  1.00  9.07           C  
ATOM   1842  CE2 PHE A 113      -9.857  -6.999  49.770  1.00  8.34           C  
ATOM   1843  CZ  PHE A 113     -10.745  -7.333  50.783  1.00  8.87           C  
ATOM   1844  H   PHE A 113      -5.572 -11.270  48.770  1.00  0.00           H  
ATOM   1845  HA  PHE A 113      -8.243 -11.648  50.028  1.00  0.00           H  
ATOM   1846  HB3 PHE A 113      -6.500  -9.188  49.579  1.00  0.00           H  
ATOM   1847  HB2 PHE A 113      -6.800 -10.007  51.079  1.00  0.00           H  
ATOM   1848  HD1 PHE A 113      -9.190 -10.065  52.036  1.00  0.00           H  
ATOM   1849  HD2 PHE A 113      -8.056  -7.530  48.740  1.00  0.00           H  
ATOM   1850  HE1 PHE A 113     -11.196  -8.706  52.372  1.00  0.00           H  
ATOM   1851  HE2 PHE A 113     -10.054  -6.150  49.135  1.00  0.00           H  
ATOM   1852  HZ  PHE A 113     -11.640  -6.745  50.922  1.00  0.00           H  
ATOM   1853  N   LEU A 114      -7.593 -10.485  46.996  1.00  7.57           N  
ATOM   1854  CA  LEU A 114      -8.127 -10.263  45.654  1.00  7.79           C  
ATOM   1855  C   LEU A 114      -7.005 -10.518  44.639  1.00  7.18           C  
ATOM   1856  O   LEU A 114      -5.916  -9.966  44.788  1.00  7.50           O  
ATOM   1857  CB  LEU A 114      -8.735  -8.840  45.557  1.00  8.09           C  
ATOM   1858  CG  LEU A 114      -9.308  -8.442  44.176  1.00 10.05           C  
ATOM   1859  CD1 LEU A 114     -10.464  -9.362  43.731  1.00 13.60           C  
ATOM   1860  CD2 LEU A 114      -9.712  -6.955  44.162  1.00 11.72           C  
ATOM   1861  H   LEU A 114      -6.594 -10.365  47.094  1.00  0.00           H  
ATOM   1862  HA  LEU A 114      -8.913 -10.999  45.476  1.00  0.00           H  
ATOM   1863  HB3 LEU A 114      -7.969  -8.117  45.836  1.00  0.00           H  
ATOM   1864  HB2 LEU A 114      -9.522  -8.731  46.304  1.00  0.00           H  
ATOM   1865  HG  LEU A 114      -8.510  -8.538  43.439  1.00  0.00           H  
ATOM   1866 HD11 LEU A 114     -11.317  -8.804  43.344  1.00  0.00           H  
ATOM   1867 HD12 LEU A 114     -10.139 -10.034  42.936  1.00  0.00           H  
ATOM   1868 HD13 LEU A 114     -10.838  -9.978  44.549  1.00  0.00           H  
ATOM   1869 HD21 LEU A 114      -9.408  -6.475  43.232  1.00  0.00           H  
ATOM   1870 HD22 LEU A 114     -10.789  -6.828  44.264  1.00  0.00           H  
ATOM   1871 HD23 LEU A 114      -9.252  -6.396  44.977  1.00  0.00           H  
ATOM   1872  N   ASP A 115      -7.304 -11.348  43.630  1.00  7.12           N  
ATOM   1873  CA  ASP A 115      -6.354 -11.838  42.635  1.00  6.68           C  
ATOM   1874  C   ASP A 115      -6.946 -11.551  41.235  1.00  6.66           C  
ATOM   1875  O   ASP A 115      -7.873 -12.253  40.833  1.00  6.79           O  
ATOM   1876  CB  ASP A 115      -6.098 -13.348  42.882  1.00  5.96           C  
ATOM   1877  CG  ASP A 115      -5.067 -14.008  41.958  1.00  7.26           C  
ATOM   1878  OD1 ASP A 115      -4.453 -13.289  41.140  1.00  6.46           O  
ATOM   1879  OD2 ASP A 115      -4.893 -15.236  42.103  1.00  9.89           O1-
ATOM   1880  H   ASP A 115      -8.236 -11.733  43.565  1.00  0.00           H  
ATOM   1881  HA  ASP A 115      -5.388 -11.344  42.749  1.00  0.00           H  
ATOM   1882  HB3 ASP A 115      -7.038 -13.895  42.800  1.00  0.00           H  
ATOM   1883  HB2 ASP A 115      -5.736 -13.468  43.903  1.00  0.00           H  
ATOM   1884  N   PRO A 116      -6.410 -10.544  40.505  1.00  6.36           N  
ATOM   1885  CA  PRO A 116      -6.804 -10.289  39.104  1.00  6.62           C  
ATOM   1886  C   PRO A 116      -6.347 -11.339  38.064  1.00  6.35           C  
ATOM   1887  O   PRO A 116      -6.885 -11.328  36.957  1.00  6.25           O  
ATOM   1888  CB  PRO A 116      -6.215  -8.900  38.793  1.00  7.10           C  
ATOM   1889  CG  PRO A 116      -5.866  -8.286  40.139  1.00  7.98           C  
ATOM   1890  CD  PRO A 116      -5.512  -9.496  40.991  1.00  6.83           C  
ATOM   1891  HA  PRO A 116      -7.890 -10.218  39.069  1.00  0.00           H  
ATOM   1892  HB3 PRO A 116      -6.897  -8.273  38.217  1.00  0.00           H  
ATOM   1893  HB2 PRO A 116      -5.306  -9.004  38.207  1.00  0.00           H  
ATOM   1894  HG3 PRO A 116      -6.752  -7.802  40.553  1.00  0.00           H  
ATOM   1895  HG2 PRO A 116      -5.069  -7.544  40.086  1.00  0.00           H  
ATOM   1896  HD2 PRO A 116      -4.479  -9.808  40.823  1.00  0.00           H  
ATOM   1897  HD3 PRO A 116      -5.635  -9.257  42.047  1.00  0.00           H  
ATOM   1898  N   ASN A 117      -5.376 -12.207  38.409  1.00  6.41           N  
ATOM   1899  CA  ASN A 117      -4.791 -13.205  37.497  1.00  7.16           C  
ATOM   1900  C   ASN A 117      -5.739 -14.375  37.179  1.00  7.77           C  
ATOM   1901  O   ASN A 117      -5.611 -14.956  36.104  1.00  9.44           O  
ATOM   1902  CB  ASN A 117      -3.467 -13.775  38.057  1.00  6.38           C  
ATOM   1903  CG  ASN A 117      -2.396 -12.715  38.312  1.00  7.33           C  
ATOM   1904  OD1 ASN A 117      -1.688 -12.312  37.394  1.00  7.20           O  
ATOM   1905  ND2 ASN A 117      -2.264 -12.271  39.561  1.00  6.97           N  
ATOM   1906  H   ASN A 117      -4.996 -12.192  39.347  1.00  0.00           H  
ATOM   1907  HA  ASN A 117      -4.571 -12.705  36.551  1.00  0.00           H  
ATOM   1908  HB3 ASN A 117      -3.047 -14.487  37.345  1.00  0.00           H  
ATOM   1909  HB2 ASN A 117      -3.645 -14.347  38.968  1.00  0.00           H  
ATOM   1910 HD22 ASN A 117      -1.574 -11.564  39.781  1.00  0.00           H  
ATOM   1911 HD21 ASN A 117      -2.875 -12.626  40.291  1.00  0.00           H  
ATOM   1912  N   ILE A 118      -6.664 -14.698  38.099  1.00  7.82           N  
ATOM   1913  CA  ILE A 118      -7.682 -15.738  37.913  1.00  8.52           C  
ATOM   1914  C   ILE A 118      -8.954 -15.234  37.194  1.00  8.20           C  
ATOM   1915  O   ILE A 118      -9.784 -16.060  36.814  1.00  8.91           O  
ATOM   1916  CB  ILE A 118      -8.094 -16.380  39.269  1.00  8.74           C  
ATOM   1917  CG1 ILE A 118      -8.601 -15.359  40.314  1.00  9.33           C  
ATOM   1918  CG2 ILE A 118      -6.950 -17.242  39.831  1.00  9.95           C  
ATOM   1919  CD1 ILE A 118      -9.306 -15.991  41.521  1.00 10.27           C  
ATOM   1920  H   ILE A 118      -6.694 -14.192  38.972  1.00  0.00           H  
ATOM   1921  HA  ILE A 118      -7.267 -16.527  37.284  1.00  0.00           H  
ATOM   1922  HB  ILE A 118      -8.918 -17.069  39.072  1.00  0.00           H  
ATOM   1923 HG13 ILE A 118      -9.284 -14.641  39.861  1.00  0.00           H  
ATOM   1924 HG12 ILE A 118      -7.752 -14.781  40.672  1.00  0.00           H  
ATOM   1925 HG21 ILE A 118      -7.250 -17.768  40.738  1.00  0.00           H  
ATOM   1926 HG22 ILE A 118      -6.637 -17.997  39.109  1.00  0.00           H  
ATOM   1927 HG23 ILE A 118      -6.076 -16.637  40.074  1.00  0.00           H  
ATOM   1928 HD11 ILE A 118      -9.955 -15.266  42.011  1.00  0.00           H  
ATOM   1929 HD12 ILE A 118      -9.922 -16.842  41.229  1.00  0.00           H  
ATOM   1930 HD13 ILE A 118      -8.582 -16.336  42.261  1.00  0.00           H  
ATOM   1931  N   LEU A 119      -9.082 -13.908  37.000  1.00  7.61           N  
ATOM   1932  CA  LEU A 119     -10.220 -13.273  36.328  1.00  7.39           C  
ATOM   1933  C   LEU A 119     -10.119 -13.304  34.787  1.00  7.41           C  
ATOM   1934  O   LEU A 119     -11.113 -12.999  34.129  1.00  7.62           O  
ATOM   1935  CB  LEU A 119     -10.391 -11.827  36.851  1.00  7.63           C  
ATOM   1936  CG  LEU A 119     -10.614 -11.711  38.379  1.00  7.34           C  
ATOM   1937  CD1 LEU A 119     -10.694 -10.237  38.823  1.00  8.99           C  
ATOM   1938  CD2 LEU A 119     -11.833 -12.518  38.871  1.00  9.60           C  
ATOM   1939  H   LEU A 119      -8.352 -13.287  37.321  1.00  0.00           H  
ATOM   1940  HA  LEU A 119     -11.121 -13.834  36.577  1.00  0.00           H  
ATOM   1941  HB3 LEU A 119     -11.239 -11.363  36.347  1.00  0.00           H  
ATOM   1942  HB2 LEU A 119      -9.518 -11.238  36.567  1.00  0.00           H  
ATOM   1943  HG  LEU A 119      -9.732 -12.125  38.870  1.00  0.00           H  
ATOM   1944 HD11 LEU A 119     -10.115 -10.072  39.732  1.00  0.00           H  
ATOM   1945 HD12 LEU A 119     -10.307  -9.559  38.063  1.00  0.00           H  
ATOM   1946 HD13 LEU A 119     -11.718  -9.929  39.034  1.00  0.00           H  
ATOM   1947 HD21 LEU A 119     -12.393 -11.994  39.647  1.00  0.00           H  
ATOM   1948 HD22 LEU A 119     -12.532 -12.736  38.063  1.00  0.00           H  
ATOM   1949 HD23 LEU A 119     -11.516 -13.470  39.298  1.00  0.00           H  
ATOM   1950  N   SER A 120      -8.952 -13.696  34.243  1.00  7.30           N  
ATOM   1951  CA  SER A 120      -8.706 -13.910  32.815  1.00  7.97           C  
ATOM   1952  C   SER A 120      -7.395 -14.686  32.622  1.00  8.89           C  
ATOM   1953  O   SER A 120      -6.429 -14.436  33.341  1.00 10.04           O  
ATOM   1954  CB  SER A 120      -8.717 -12.570  32.044  1.00  8.23           C  
ATOM   1955  OG  SER A 120      -7.656 -11.723  32.438  1.00 10.14           O  
ATOM   1956  H   SER A 120      -8.184 -13.941  34.852  1.00  0.00           H  
ATOM   1957  HA  SER A 120      -9.519 -14.532  32.436  1.00  0.00           H  
ATOM   1958  HB3 SER A 120      -9.662 -12.048  32.172  1.00  0.00           H  
ATOM   1959  HB2 SER A 120      -8.616 -12.757  30.974  1.00  0.00           H  
ATOM   1960  HG  SER A 120      -7.738 -11.568  33.383  1.00  0.00           H  
ATOM   1961  N   ASP A 121      -7.388 -15.596  31.633  1.00  8.94           N  
ATOM   1962  CA  ASP A 121      -6.269 -16.497  31.308  1.00  9.69           C  
ATOM   1963  C   ASP A 121      -4.988 -15.762  30.867  1.00  9.71           C  
ATOM   1964  O   ASP A 121      -3.894 -16.214  31.202  1.00 11.53           O  
ATOM   1965  CB  ASP A 121      -6.633 -17.574  30.250  1.00  9.58           C  
ATOM   1966  CG  ASP A 121      -7.955 -18.323  30.468  1.00 12.90           C  
ATOM   1967  OD1 ASP A 121      -8.455 -18.334  31.615  1.00 13.71           O  
ATOM   1968  OD2 ASP A 121      -8.419 -18.930  29.479  1.00 14.12           O1-
ATOM   1969  H   ASP A 121      -8.231 -15.748  31.099  1.00  0.00           H  
ATOM   1970  HA  ASP A 121      -6.023 -17.023  32.232  1.00  0.00           H  
ATOM   1971  HB3 ASP A 121      -5.835 -18.316  30.202  1.00  0.00           H  
ATOM   1972  HB2 ASP A 121      -6.690 -17.092  29.273  1.00  0.00           H  
ATOM   1973  N   ASP A 122      -5.155 -14.641  30.145  1.00  8.83           N  
ATOM   1974  CA  ASP A 122      -4.076 -13.765  29.672  1.00  8.56           C  
ATOM   1975  C   ASP A 122      -3.699 -12.668  30.689  1.00  7.77           C  
ATOM   1976  O   ASP A 122      -2.667 -12.020  30.509  1.00  8.16           O  
ATOM   1977  CB  ASP A 122      -4.365 -13.158  28.271  1.00  8.66           C  
ATOM   1978  CG  ASP A 122      -5.800 -12.677  28.007  1.00 10.20           C  
ATOM   1979  OD1 ASP A 122      -6.494 -12.284  28.973  1.00  9.73           O  
ATOM   1980  OD2 ASP A 122      -6.160 -12.626  26.812  1.00 13.12           O1-
ATOM   1981  H   ASP A 122      -6.091 -14.332  29.922  1.00  0.00           H  
ATOM   1982  HA  ASP A 122      -3.179 -14.376  29.557  1.00  0.00           H  
ATOM   1983  HB3 ASP A 122      -4.152 -13.939  27.540  1.00  0.00           H  
ATOM   1984  HB2 ASP A 122      -3.679 -12.338  28.054  1.00  0.00           H  
ATOM   1985  N   GLY A 123      -4.526 -12.476  31.733  1.00  7.08           N  
ATOM   1986  CA  GLY A 123      -4.329 -11.481  32.786  1.00  6.60           C  
ATOM   1987  C   GLY A 123      -4.655 -10.049  32.328  1.00  6.48           C  
ATOM   1988  O   GLY A 123      -4.303  -9.106  33.034  1.00  7.20           O  
ATOM   1989  H   GLY A 123      -5.350 -13.057  31.814  1.00  0.00           H  
ATOM   1990  HA3 GLY A 123      -3.306 -11.526  33.151  1.00  0.00           H  
ATOM   1991  HA2 GLY A 123      -4.974 -11.734  33.629  1.00  0.00           H  
ATOM   1992  N   THR A 124      -5.311  -9.876  31.164  1.00  6.61           N  
ATOM   1993  CA  THR A 124      -5.706  -8.580  30.599  1.00  6.99           C  
ATOM   1994  C   THR A 124      -6.861  -7.885  31.361  1.00  6.78           C  
ATOM   1995  O   THR A 124      -7.023  -6.675  31.195  1.00  7.10           O  
ATOM   1996  CB  THR A 124      -6.101  -8.708  29.106  1.00  7.38           C  
ATOM   1997  OG1 THR A 124      -7.266  -9.494  28.924  1.00  8.33           O  
ATOM   1998  CG2 THR A 124      -4.964  -9.238  28.219  1.00  9.11           C  
ATOM   1999  H   THR A 124      -5.582 -10.691  30.631  1.00  0.00           H  
ATOM   2000  HA  THR A 124      -4.845  -7.916  30.663  1.00  0.00           H  
ATOM   2001  HB  THR A 124      -6.339  -7.715  28.732  1.00  0.00           H  
ATOM   2002  HG1 THR A 124      -7.025 -10.425  29.014  1.00  0.00           H  
ATOM   2003 HG21 THR A 124      -5.304  -9.404  27.196  1.00  0.00           H  
ATOM   2004 HG22 THR A 124      -4.144  -8.521  28.175  1.00  0.00           H  
ATOM   2005 HG23 THR A 124      -4.556 -10.175  28.592  1.00  0.00           H  
ATOM   2006  N   VAL A 125      -7.592  -8.624  32.217  1.00  6.01           N  
ATOM   2007  CA  VAL A 125      -8.452  -8.054  33.254  1.00  6.30           C  
ATOM   2008  C   VAL A 125      -7.569  -7.603  34.431  1.00  5.92           C  
ATOM   2009  O   VAL A 125      -6.914  -8.435  35.062  1.00  6.61           O  
ATOM   2010  CB  VAL A 125      -9.533  -9.053  33.761  1.00  6.49           C  
ATOM   2011  CG1 VAL A 125     -10.318  -8.560  34.998  1.00  8.57           C  
ATOM   2012  CG2 VAL A 125     -10.530  -9.392  32.640  1.00  6.92           C  
ATOM   2013  H   VAL A 125      -7.413  -9.617  32.284  1.00  0.00           H  
ATOM   2014  HA  VAL A 125      -8.969  -7.186  32.847  1.00  0.00           H  
ATOM   2015  HB  VAL A 125      -9.038  -9.983  34.045  1.00  0.00           H  
ATOM   2016 HG11 VAL A 125     -11.144  -9.230  35.233  1.00  0.00           H  
ATOM   2017 HG12 VAL A 125      -9.693  -8.509  35.890  1.00  0.00           H  
ATOM   2018 HG13 VAL A 125     -10.740  -7.568  34.828  1.00  0.00           H  
ATOM   2019 HG21 VAL A 125     -11.227 -10.169  32.957  1.00  0.00           H  
ATOM   2020 HG22 VAL A 125     -11.118  -8.519  32.358  1.00  0.00           H  
ATOM   2021 HG23 VAL A 125     -10.026  -9.753  31.744  1.00  0.00           H  
ATOM   2022  N   ALA A 126      -7.566  -6.285  34.669  1.00  5.43           N  
ATOM   2023  CA  ALA A 126      -6.743  -5.613  35.667  1.00  5.30           C  
ATOM   2024  C   ALA A 126      -7.610  -4.756  36.594  1.00  5.68           C  
ATOM   2025  O   ALA A 126      -8.728  -4.384  36.234  1.00  5.60           O  
ATOM   2026  CB  ALA A 126      -5.739  -4.722  34.922  1.00  5.89           C  
ATOM   2027  H   ALA A 126      -8.137  -5.678  34.095  1.00  0.00           H  
ATOM   2028  HA  ALA A 126      -6.197  -6.337  36.275  1.00  0.00           H  
ATOM   2029  HB1 ALA A 126      -5.032  -4.256  35.610  1.00  0.00           H  
ATOM   2030  HB2 ALA A 126      -5.163  -5.305  34.206  1.00  0.00           H  
ATOM   2031  HB3 ALA A 126      -6.240  -3.928  34.367  1.00  0.00           H  
ATOM   2032  N   LEU A 127      -7.043  -4.420  37.763  1.00  6.54           N  
ATOM   2033  CA  LEU A 127      -7.606  -3.461  38.712  1.00  7.04           C  
ATOM   2034  C   LEU A 127      -7.457  -2.025  38.170  1.00  6.65           C  
ATOM   2035  O   LEU A 127      -6.376  -1.671  37.697  1.00  7.39           O  
ATOM   2036  CB  LEU A 127      -6.874  -3.641  40.064  1.00  7.54           C  
ATOM   2037  CG  LEU A 127      -7.450  -2.838  41.256  1.00  9.44           C  
ATOM   2038  CD1 LEU A 127      -8.854  -3.337  41.659  1.00 12.63           C  
ATOM   2039  CD2 LEU A 127      -6.465  -2.828  42.445  1.00 10.92           C  
ATOM   2040  H   LEU A 127      -6.118  -4.761  37.979  1.00  0.00           H  
ATOM   2041  HA  LEU A 127      -8.663  -3.696  38.840  1.00  0.00           H  
ATOM   2042  HB3 LEU A 127      -5.828  -3.366  39.922  1.00  0.00           H  
ATOM   2043  HB2 LEU A 127      -6.862  -4.699  40.334  1.00  0.00           H  
ATOM   2044  HG  LEU A 127      -7.556  -1.797  40.947  1.00  0.00           H  
ATOM   2045 HD11 LEU A 127      -8.915  -3.622  42.709  1.00  0.00           H  
ATOM   2046 HD12 LEU A 127      -9.599  -2.560  41.495  1.00  0.00           H  
ATOM   2047 HD13 LEU A 127      -9.166  -4.208  41.082  1.00  0.00           H  
ATOM   2048 HD21 LEU A 127      -6.894  -3.228  43.364  1.00  0.00           H  
ATOM   2049 HD22 LEU A 127      -5.569  -3.413  42.237  1.00  0.00           H  
ATOM   2050 HD23 LEU A 127      -6.136  -1.812  42.664  1.00  0.00           H  
ATOM   2051  N   ARG A 128      -8.526  -1.221  38.287  1.00  6.36           N  
ATOM   2052  CA  ARG A 128      -8.515   0.204  37.962  1.00  6.34           C  
ATOM   2053  C   ARG A 128      -9.341   0.947  39.020  1.00  5.86           C  
ATOM   2054  O   ARG A 128     -10.544   1.141  38.844  1.00  6.39           O  
ATOM   2055  CB  ARG A 128      -8.995   0.447  36.511  1.00  6.73           C  
ATOM   2056  CG  ARG A 128      -8.861   1.922  36.067  1.00  7.74           C  
ATOM   2057  CD  ARG A 128      -9.407   2.223  34.662  1.00  8.87           C  
ATOM   2058  NE  ARG A 128      -8.610   1.621  33.587  1.00 10.55           N  
ATOM   2059  CZ  ARG A 128      -7.553   2.177  32.976  1.00  9.76           C  
ATOM   2060  NH1 ARG A 128      -7.087   3.378  33.342  1.00 11.71           N  
ATOM   2061  NH2 ARG A 128      -6.960   1.521  31.972  1.00  8.78           N1+
ATOM   2062  H   ARG A 128      -9.386  -1.584  38.680  1.00  0.00           H  
ATOM   2063  HA  ARG A 128      -7.494   0.585  38.036  1.00  0.00           H  
ATOM   2064  HB3 ARG A 128     -10.032   0.123  36.421  1.00  0.00           H  
ATOM   2065  HB2 ARG A 128      -8.425  -0.183  35.827  1.00  0.00           H  
ATOM   2066  HG3 ARG A 128      -7.792   2.137  36.068  1.00  0.00           H  
ATOM   2067  HG2 ARG A 128      -9.305   2.622  36.774  1.00  0.00           H  
ATOM   2068  HD3 ARG A 128      -9.656   3.272  34.501  1.00  0.00           H  
ATOM   2069  HD2 ARG A 128     -10.351   1.694  34.572  1.00  0.00           H  
ATOM   2070  HE  ARG A 128      -8.931   0.714  33.270  1.00  0.00           H  
ATOM   2071 HH12 ARG A 128      -6.311   3.793  32.847  1.00  0.00           H  
ATOM   2072 HH11 ARG A 128      -7.534   3.882  34.093  1.00  0.00           H  
ATOM   2073 HH22 ARG A 128      -6.185   1.930  31.472  1.00  0.00           H  
ATOM   2074 HH21 ARG A 128      -7.328   0.637  31.650  1.00  0.00           H  
ATOM   2075  N   GLY A 129      -8.658   1.336  40.108  1.00  5.87           N  
ATOM   2076  CA  GLY A 129      -9.232   2.066  41.235  1.00  5.59           C  
ATOM   2077  C   GLY A 129      -9.870   1.107  42.248  1.00  5.71           C  
ATOM   2078  O   GLY A 129     -10.312   0.008  41.909  1.00  4.48           O  
ATOM   2079  H   GLY A 129      -7.676   1.113  40.170  1.00  0.00           H  
ATOM   2080  HA3 GLY A 129      -9.976   2.788  40.895  1.00  0.00           H  
ATOM   2081  HA2 GLY A 129      -8.434   2.633  41.716  1.00  0.00           H  
ATOM   2082  N   TYR A 130      -9.933   1.564  43.505  1.00  5.22           N  
ATOM   2083  CA  TYR A 130     -10.525   0.855  44.637  1.00  5.77           C  
ATOM   2084  C   TYR A 130     -10.752   1.841  45.793  1.00  5.30           C  
ATOM   2085  O   TYR A 130     -10.152   2.917  45.816  1.00  6.96           O  
ATOM   2086  CB  TYR A 130      -9.638  -0.349  45.058  1.00  6.34           C  
ATOM   2087  CG  TYR A 130      -8.301  -0.014  45.705  1.00  7.16           C  
ATOM   2088  CD1 TYR A 130      -8.201   0.132  47.106  1.00  8.32           C  
ATOM   2089  CD2 TYR A 130      -7.153   0.159  44.904  1.00  8.74           C  
ATOM   2090  CE1 TYR A 130      -6.966   0.456  47.699  1.00  9.09           C  
ATOM   2091  CE2 TYR A 130      -5.918   0.485  45.498  1.00  9.00           C  
ATOM   2092  CZ  TYR A 130      -5.825   0.638  46.895  1.00  8.37           C  
ATOM   2093  OH  TYR A 130      -4.634   0.969  47.473  1.00 12.15           O  
ATOM   2094  H   TYR A 130      -9.572   2.482  43.723  1.00  0.00           H  
ATOM   2095  HA  TYR A 130     -11.505   0.490  44.330  1.00  0.00           H  
ATOM   2096  HB3 TYR A 130      -9.464  -1.015  44.211  1.00  0.00           H  
ATOM   2097  HB2 TYR A 130     -10.196  -0.955  45.769  1.00  0.00           H  
ATOM   2098  HD1 TYR A 130      -9.073   0.014  47.732  1.00  0.00           H  
ATOM   2099  HD2 TYR A 130      -7.221   0.051  43.832  1.00  0.00           H  
ATOM   2100  HE1 TYR A 130      -6.899   0.574  48.771  1.00  0.00           H  
ATOM   2101  HE2 TYR A 130      -5.046   0.621  44.875  1.00  0.00           H  
ATOM   2102  HH  TYR A 130      -3.930   1.110  46.837  1.00  0.00           H  
ATOM   2103  N   ALA A 131     -11.581   1.421  46.760  1.00  5.41           N  
ATOM   2104  CA  ALA A 131     -11.778   2.129  48.020  1.00  5.11           C  
ATOM   2105  C   ALA A 131     -12.326   1.171  49.076  1.00  4.67           C  
ATOM   2106  O   ALA A 131     -13.297   0.463  48.813  1.00  4.78           O  
ATOM   2107  CB  ALA A 131     -12.722   3.327  47.830  1.00  5.47           C  
ATOM   2108  H   ALA A 131     -12.047   0.527  46.673  1.00  0.00           H  
ATOM   2109  HA  ALA A 131     -10.809   2.499  48.362  1.00  0.00           H  
ATOM   2110  HB1 ALA A 131     -12.851   3.878  48.762  1.00  0.00           H  
ATOM   2111  HB2 ALA A 131     -12.319   4.026  47.100  1.00  0.00           H  
ATOM   2112  HB3 ALA A 131     -13.709   3.013  47.490  1.00  0.00           H  
ATOM   2113  N   PHE A 132     -11.722   1.222  50.270  1.00  5.23           N  
ATOM   2114  CA  PHE A 132     -12.228   0.589  51.484  1.00  5.53           C  
ATOM   2115  C   PHE A 132     -13.188   1.536  52.218  1.00  5.49           C  
ATOM   2116  O   PHE A 132     -13.006   2.754  52.166  1.00  6.15           O  
ATOM   2117  CB  PHE A 132     -11.044   0.218  52.399  1.00  5.26           C  
ATOM   2118  CG  PHE A 132     -10.230  -0.977  51.940  1.00  5.76           C  
ATOM   2119  CD1 PHE A 132      -9.216  -0.829  50.968  1.00  5.88           C  
ATOM   2120  CD2 PHE A 132     -10.578  -2.274  52.373  1.00  6.70           C  
ATOM   2121  CE1 PHE A 132      -8.525  -1.943  50.511  1.00  6.28           C  
ATOM   2122  CE2 PHE A 132      -9.876  -3.374  51.900  1.00  7.23           C  
ATOM   2123  CZ  PHE A 132      -8.848  -3.208  50.981  1.00  7.40           C  
ATOM   2124  H   PHE A 132     -10.937   1.844  50.398  1.00  0.00           H  
ATOM   2125  HA  PHE A 132     -12.769  -0.324  51.234  1.00  0.00           H  
ATOM   2126  HB3 PHE A 132     -11.401   0.007  53.409  1.00  0.00           H  
ATOM   2127  HB2 PHE A 132     -10.376   1.075  52.495  1.00  0.00           H  
ATOM   2128  HD1 PHE A 132      -8.968   0.150  50.584  1.00  0.00           H  
ATOM   2129  HD2 PHE A 132     -11.386  -2.413  53.077  1.00  0.00           H  
ATOM   2130  HE1 PHE A 132      -7.742  -1.829  49.776  1.00  0.00           H  
ATOM   2131  HE2 PHE A 132     -10.133  -4.366  52.241  1.00  0.00           H  
ATOM   2132  HZ  PHE A 132      -8.311  -4.071  50.615  1.00  0.00           H  
ATOM   2133  N   SER A 133     -14.161   0.948  52.929  1.00  5.62           N  
ATOM   2134  CA  SER A 133     -15.046   1.644  53.865  1.00  5.40           C  
ATOM   2135  C   SER A 133     -14.291   2.159  55.108  1.00  5.71           C  
ATOM   2136  O   SER A 133     -13.164   1.731  55.369  1.00  6.06           O  
ATOM   2137  CB  SER A 133     -16.214   0.703  54.214  1.00  5.68           C  
ATOM   2138  OG  SER A 133     -15.788  -0.385  55.008  1.00  6.20           O  
ATOM   2139  H   SER A 133     -14.244  -0.061  52.925  1.00  0.00           H  
ATOM   2140  HA  SER A 133     -15.455   2.513  53.351  1.00  0.00           H  
ATOM   2141  HB3 SER A 133     -16.683   0.324  53.306  1.00  0.00           H  
ATOM   2142  HB2 SER A 133     -16.987   1.244  54.761  1.00  0.00           H  
ATOM   2143  HG  SER A 133     -16.113  -0.263  55.912  1.00  0.00           H  
ATOM   2144  N   GLU A 134     -14.931   3.084  55.841  1.00  5.12           N  
ATOM   2145  CA  GLU A 134     -14.339   3.783  56.985  1.00  5.93           C  
ATOM   2146  C   GLU A 134     -14.003   2.869  58.182  1.00  5.29           C  
ATOM   2147  O   GLU A 134     -12.979   3.089  58.830  1.00  6.69           O  
ATOM   2148  CB  GLU A 134     -15.265   4.956  57.378  1.00  6.44           C  
ATOM   2149  CG  GLU A 134     -14.695   5.926  58.436  1.00  8.91           C  
ATOM   2150  CD  GLU A 134     -13.437   6.680  57.986  1.00 12.31           C  
ATOM   2151  OE1 GLU A 134     -13.227   6.814  56.761  1.00 14.21           O  
ATOM   2152  OE2 GLU A 134     -12.702   7.130  58.889  1.00 16.73           O1-
ATOM   2153  H   GLU A 134     -15.855   3.387  55.570  1.00  0.00           H  
ATOM   2154  HA  GLU A 134     -13.393   4.192  56.627  1.00  0.00           H  
ATOM   2155  HB3 GLU A 134     -16.210   4.557  57.749  1.00  0.00           H  
ATOM   2156  HB2 GLU A 134     -15.526   5.524  56.484  1.00  0.00           H  
ATOM   2157  HG3 GLU A 134     -14.480   5.396  59.363  1.00  0.00           H  
ATOM   2158  HG2 GLU A 134     -15.456   6.662  58.690  1.00  0.00           H  
ATOM   2159  N   ASP A 135     -14.836   1.840  58.418  1.00  5.29           N  
ATOM   2160  CA  ASP A 135     -14.604   0.778  59.407  1.00  4.70           C  
ATOM   2161  C   ASP A 135     -13.582  -0.276  58.924  1.00  4.97           C  
ATOM   2162  O   ASP A 135     -13.038  -1.000  59.757  1.00  5.41           O  
ATOM   2163  CB  ASP A 135     -15.911   0.088  59.890  1.00  5.25           C  
ATOM   2164  CG  ASP A 135     -16.914  -0.356  58.812  1.00  6.47           C  
ATOM   2165  OD1 ASP A 135     -16.552  -0.352  57.615  1.00  6.68           O  
ATOM   2166  OD2 ASP A 135     -18.030  -0.742  59.217  1.00  7.61           O1-
ATOM   2167  H   ASP A 135     -15.652   1.715  57.834  1.00  0.00           H  
ATOM   2168  HA  ASP A 135     -14.161   1.247  60.287  1.00  0.00           H  
ATOM   2169  HB3 ASP A 135     -16.430   0.798  60.535  1.00  0.00           H  
ATOM   2170  HB2 ASP A 135     -15.667  -0.780  60.504  1.00  0.00           H  
ATOM   2171  N   GLY A 136     -13.346  -0.346  57.601  1.00  4.34           N  
ATOM   2172  CA  GLY A 136     -12.448  -1.300  56.954  1.00  4.63           C  
ATOM   2173  C   GLY A 136     -13.076  -2.694  56.801  1.00  5.29           C  
ATOM   2174  O   GLY A 136     -12.338  -3.644  56.547  1.00  5.92           O  
ATOM   2175  H   GLY A 136     -13.825   0.302  56.991  1.00  0.00           H  
ATOM   2176  HA3 GLY A 136     -11.519  -1.383  57.516  1.00  0.00           H  
ATOM   2177  HA2 GLY A 136     -12.189  -0.922  55.965  1.00  0.00           H  
ATOM   2178  N   GLU A 137     -14.405  -2.826  56.972  1.00  5.11           N  
ATOM   2179  CA  GLU A 137     -15.137  -4.095  56.914  1.00  4.94           C  
ATOM   2180  C   GLU A 137     -15.839  -4.337  55.563  1.00  4.63           C  
ATOM   2181  O   GLU A 137     -16.341  -5.440  55.355  1.00  4.82           O  
ATOM   2182  CB  GLU A 137     -16.135  -4.170  58.093  1.00  5.42           C  
ATOM   2183  CG  GLU A 137     -15.501  -4.014  59.495  1.00  6.76           C  
ATOM   2184  CD  GLU A 137     -14.372  -5.007  59.787  1.00  9.61           C  
ATOM   2185  OE1 GLU A 137     -14.574  -6.218  59.546  1.00  8.71           O  
ATOM   2186  OE2 GLU A 137     -13.300  -4.543  60.232  1.00 13.65           O1-
ATOM   2187  H   GLU A 137     -14.958  -2.008  57.195  1.00  0.00           H  
ATOM   2188  HA  GLU A 137     -14.437  -4.922  57.029  1.00  0.00           H  
ATOM   2189  HB3 GLU A 137     -16.675  -5.118  58.056  1.00  0.00           H  
ATOM   2190  HB2 GLU A 137     -16.897  -3.399  57.969  1.00  0.00           H  
ATOM   2191  HG3 GLU A 137     -16.270  -4.139  60.257  1.00  0.00           H  
ATOM   2192  HG2 GLU A 137     -15.119  -3.000  59.616  1.00  0.00           H  
ATOM   2193  N   TYR A 138     -15.833  -3.340  54.662  1.00  5.09           N  
ATOM   2194  CA  TYR A 138     -16.332  -3.424  53.288  1.00  4.95           C  
ATOM   2195  C   TYR A 138     -15.334  -2.772  52.320  1.00  4.70           C  
ATOM   2196  O   TYR A 138     -14.440  -2.034  52.738  1.00  5.16           O  
ATOM   2197  CB  TYR A 138     -17.739  -2.798  53.182  1.00  5.92           C  
ATOM   2198  CG  TYR A 138     -18.827  -3.628  53.837  1.00  5.05           C  
ATOM   2199  CD1 TYR A 138     -19.221  -3.365  55.166  1.00  5.82           C  
ATOM   2200  CD2 TYR A 138     -19.429  -4.685  53.124  1.00  5.79           C  
ATOM   2201  CE1 TYR A 138     -20.197  -4.170  55.784  1.00  5.42           C  
ATOM   2202  CE2 TYR A 138     -20.411  -5.484  53.740  1.00  7.13           C  
ATOM   2203  CZ  TYR A 138     -20.789  -5.233  55.072  1.00  6.67           C  
ATOM   2204  OH  TYR A 138     -21.727  -6.021  55.672  1.00  7.75           O  
ATOM   2205  H   TYR A 138     -15.412  -2.454  54.910  1.00  0.00           H  
ATOM   2206  HA  TYR A 138     -16.396  -4.473  52.997  1.00  0.00           H  
ATOM   2207  HB3 TYR A 138     -18.018  -2.687  52.133  1.00  0.00           H  
ATOM   2208  HB2 TYR A 138     -17.749  -1.791  53.597  1.00  0.00           H  
ATOM   2209  HD1 TYR A 138     -18.760  -2.560  55.720  1.00  0.00           H  
ATOM   2210  HD2 TYR A 138     -19.135  -4.891  52.106  1.00  0.00           H  
ATOM   2211  HE1 TYR A 138     -20.483  -3.969  56.806  1.00  0.00           H  
ATOM   2212  HE2 TYR A 138     -20.866  -6.294  53.190  1.00  0.00           H  
ATOM   2213  HH  TYR A 138     -21.932  -5.742  56.568  1.00  0.00           H  
ATOM   2214  N   PHE A 139     -15.480  -3.121  51.035  1.00  5.09           N  
ATOM   2215  CA  PHE A 139     -14.515  -2.825  49.984  1.00  5.17           C  
ATOM   2216  C   PHE A 139     -15.200  -2.765  48.615  1.00  5.37           C  
ATOM   2217  O   PHE A 139     -16.107  -3.551  48.350  1.00  6.40           O  
ATOM   2218  CB  PHE A 139     -13.371  -3.862  50.066  1.00  5.61           C  
ATOM   2219  CG  PHE A 139     -12.350  -3.893  48.943  1.00  4.97           C  
ATOM   2220  CD1 PHE A 139     -11.417  -2.848  48.798  1.00  6.07           C  
ATOM   2221  CD2 PHE A 139     -12.345  -4.949  48.009  1.00  6.26           C  
ATOM   2222  CE1 PHE A 139     -10.444  -2.924  47.810  1.00  7.69           C  
ATOM   2223  CE2 PHE A 139     -11.370  -5.001  47.024  1.00  6.26           C  
ATOM   2224  CZ  PHE A 139     -10.410  -4.002  46.937  1.00  6.14           C  
ATOM   2225  H   PHE A 139     -16.232  -3.744  50.768  1.00  0.00           H  
ATOM   2226  HA  PHE A 139     -14.097  -1.834  50.167  1.00  0.00           H  
ATOM   2227  HB3 PHE A 139     -13.793  -4.863  50.173  1.00  0.00           H  
ATOM   2228  HB2 PHE A 139     -12.812  -3.686  50.985  1.00  0.00           H  
ATOM   2229  HD1 PHE A 139     -11.432  -2.009  49.477  1.00  0.00           H  
ATOM   2230  HD2 PHE A 139     -13.073  -5.739  48.076  1.00  0.00           H  
ATOM   2231  HE1 PHE A 139      -9.702  -2.148  47.730  1.00  0.00           H  
ATOM   2232  HE2 PHE A 139     -11.357  -5.829  46.331  1.00  0.00           H  
ATOM   2233  HZ  PHE A 139      -9.646  -4.054  46.175  1.00  0.00           H  
ATOM   2234  N   ALA A 140     -14.730  -1.832  47.778  1.00  4.81           N  
ATOM   2235  CA  ALA A 140     -15.127  -1.641  46.389  1.00  4.70           C  
ATOM   2236  C   ALA A 140     -13.868  -1.677  45.517  1.00  4.59           C  
ATOM   2237  O   ALA A 140     -12.807  -1.243  45.967  1.00  4.43           O  
ATOM   2238  CB  ALA A 140     -15.814  -0.277  46.259  1.00  4.92           C  
ATOM   2239  H   ALA A 140     -13.986  -1.223  48.094  1.00  0.00           H  
ATOM   2240  HA  ALA A 140     -15.815  -2.426  46.074  1.00  0.00           H  
ATOM   2241  HB1 ALA A 140     -16.212  -0.128  45.255  1.00  0.00           H  
ATOM   2242  HB2 ALA A 140     -16.644  -0.186  46.958  1.00  0.00           H  
ATOM   2243  HB3 ALA A 140     -15.121   0.540  46.469  1.00  0.00           H  
ATOM   2244  N   TYR A 141     -14.011  -2.177  44.282  1.00  4.90           N  
ATOM   2245  CA  TYR A 141     -12.901  -2.338  43.346  1.00  4.64           C  
ATOM   2246  C   TYR A 141     -13.410  -2.302  41.904  1.00  4.84           C  
ATOM   2247  O   TYR A 141     -14.375  -2.993  41.579  1.00  4.57           O  
ATOM   2248  CB  TYR A 141     -12.113  -3.627  43.669  1.00  5.19           C  
ATOM   2249  CG  TYR A 141     -12.808  -4.955  43.409  1.00  5.20           C  
ATOM   2250  CD1 TYR A 141     -13.791  -5.439  44.298  1.00  4.95           C  
ATOM   2251  CD2 TYR A 141     -12.461  -5.720  42.275  1.00  5.89           C  
ATOM   2252  CE1 TYR A 141     -14.434  -6.666  44.045  1.00  5.96           C  
ATOM   2253  CE2 TYR A 141     -13.088  -6.956  42.037  1.00  6.39           C  
ATOM   2254  CZ  TYR A 141     -14.078  -7.430  42.917  1.00  6.01           C  
ATOM   2255  OH  TYR A 141     -14.691  -8.621  42.664  1.00  8.41           O  
ATOM   2256  H   TYR A 141     -14.909  -2.528  43.974  1.00  0.00           H  
ATOM   2257  HA  TYR A 141     -12.220  -1.494  43.468  1.00  0.00           H  
ATOM   2258  HB3 TYR A 141     -11.790  -3.601  44.705  1.00  0.00           H  
ATOM   2259  HB2 TYR A 141     -11.194  -3.619  43.087  1.00  0.00           H  
ATOM   2260  HD1 TYR A 141     -14.067  -4.865  45.171  1.00  0.00           H  
ATOM   2261  HD2 TYR A 141     -11.706  -5.363  41.590  1.00  0.00           H  
ATOM   2262  HE1 TYR A 141     -15.205  -7.016  44.713  1.00  0.00           H  
ATOM   2263  HE2 TYR A 141     -12.806  -7.546  41.179  1.00  0.00           H  
ATOM   2264  HH  TYR A 141     -15.256  -8.934  43.384  1.00  0.00           H  
ATOM   2265  N   GLY A 142     -12.721  -1.514  41.065  1.00  4.76           N  
ATOM   2266  CA  GLY A 142     -13.000  -1.392  39.641  1.00  4.76           C  
ATOM   2267  C   GLY A 142     -12.206  -2.450  38.874  1.00  4.85           C  
ATOM   2268  O   GLY A 142     -11.033  -2.681  39.169  1.00  4.80           O  
ATOM   2269  H   GLY A 142     -11.925  -0.994  41.414  1.00  0.00           H  
ATOM   2270  HA3 GLY A 142     -12.679  -0.408  39.305  1.00  0.00           H  
ATOM   2271  HA2 GLY A 142     -14.066  -1.472  39.434  1.00  0.00           H  
ATOM   2272  N   LEU A 143     -12.850  -3.055  37.866  1.00  4.47           N  
ATOM   2273  CA  LEU A 143     -12.268  -4.058  36.975  1.00  4.29           C  
ATOM   2274  C   LEU A 143     -12.327  -3.541  35.536  1.00  4.54           C  
ATOM   2275  O   LEU A 143     -13.383  -3.087  35.095  1.00  4.93           O  
ATOM   2276  CB  LEU A 143     -13.057  -5.378  37.101  1.00  4.43           C  
ATOM   2277  CG  LEU A 143     -12.889  -6.082  38.463  1.00  4.68           C  
ATOM   2278  CD1 LEU A 143     -13.868  -7.268  38.588  1.00  7.59           C  
ATOM   2279  CD2 LEU A 143     -11.423  -6.491  38.726  1.00  6.16           C  
ATOM   2280  H   LEU A 143     -13.821  -2.832  37.694  1.00  0.00           H  
ATOM   2281  HA  LEU A 143     -11.222  -4.237  37.228  1.00  0.00           H  
ATOM   2282  HB3 LEU A 143     -12.747  -6.068  36.313  1.00  0.00           H  
ATOM   2283  HB2 LEU A 143     -14.115  -5.177  36.923  1.00  0.00           H  
ATOM   2284  HG  LEU A 143     -13.172  -5.374  39.243  1.00  0.00           H  
ATOM   2285 HD11 LEU A 143     -13.360  -8.222  38.724  1.00  0.00           H  
ATOM   2286 HD12 LEU A 143     -14.526  -7.126  39.445  1.00  0.00           H  
ATOM   2287 HD13 LEU A 143     -14.505  -7.372  37.710  1.00  0.00           H  
ATOM   2288 HD21 LEU A 143     -11.339  -7.445  39.245  1.00  0.00           H  
ATOM   2289 HD22 LEU A 143     -10.851  -6.576  37.801  1.00  0.00           H  
ATOM   2290 HD23 LEU A 143     -10.923  -5.749  39.348  1.00  0.00           H  
ATOM   2291  N   SER A 144     -11.189  -3.646  34.837  1.00  4.83           N  
ATOM   2292  CA  SER A 144     -10.987  -3.140  33.485  1.00  4.83           C  
ATOM   2293  C   SER A 144     -10.437  -4.255  32.591  1.00  4.82           C  
ATOM   2294  O   SER A 144      -9.250  -4.575  32.672  1.00  5.22           O  
ATOM   2295  CB  SER A 144     -10.023  -1.941  33.544  1.00  5.41           C  
ATOM   2296  OG  SER A 144     -10.744  -0.771  33.863  1.00  7.44           O  
ATOM   2297  H   SER A 144     -10.368  -4.038  35.283  1.00  0.00           H  
ATOM   2298  HA  SER A 144     -11.929  -2.808  33.044  1.00  0.00           H  
ATOM   2299  HB3 SER A 144      -9.537  -1.786  32.581  1.00  0.00           H  
ATOM   2300  HB2 SER A 144      -9.228  -2.097  34.275  1.00  0.00           H  
ATOM   2301  HG  SER A 144     -11.374  -0.597  33.154  1.00  0.00           H  
ATOM   2302  N   ALA A 145     -11.321  -4.812  31.749  1.00  4.86           N  
ATOM   2303  CA  ALA A 145     -10.991  -5.807  30.732  1.00  4.87           C  
ATOM   2304  C   ALA A 145     -10.273  -5.166  29.536  1.00  5.36           C  
ATOM   2305  O   ALA A 145     -10.690  -4.104  29.071  1.00  5.37           O  
ATOM   2306  CB  ALA A 145     -12.283  -6.503  30.280  1.00  5.61           C  
ATOM   2307  H   ALA A 145     -12.276  -4.483  31.746  1.00  0.00           H  
ATOM   2308  HA  ALA A 145     -10.336  -6.558  31.174  1.00  0.00           H  
ATOM   2309  HB1 ALA A 145     -12.075  -7.277  29.540  1.00  0.00           H  
ATOM   2310  HB2 ALA A 145     -12.783  -6.983  31.122  1.00  0.00           H  
ATOM   2311  HB3 ALA A 145     -12.985  -5.797  29.835  1.00  0.00           H  
ATOM   2312  N   SER A 146      -9.215  -5.843  29.059  1.00  5.79           N  
ATOM   2313  CA  SER A 146      -8.389  -5.466  27.905  1.00  6.24           C  
ATOM   2314  C   SER A 146      -7.684  -4.098  28.052  1.00  6.02           C  
ATOM   2315  O   SER A 146      -7.477  -3.417  27.052  1.00  6.50           O  
ATOM   2316  CB  SER A 146      -9.198  -5.602  26.593  1.00  7.14           C  
ATOM   2317  OG  SER A 146      -9.469  -6.961  26.318  1.00  7.95           O  
ATOM   2318  H   SER A 146      -8.935  -6.696  29.523  1.00  0.00           H  
ATOM   2319  HA  SER A 146      -7.576  -6.184  27.854  1.00  0.00           H  
ATOM   2320  HB3 SER A 146      -8.629  -5.225  25.743  1.00  0.00           H  
ATOM   2321  HB2 SER A 146     -10.130  -5.038  26.624  1.00  0.00           H  
ATOM   2322  HG  SER A 146     -10.075  -7.288  26.987  1.00  0.00           H  
ATOM   2323  N   GLY A 147      -7.329  -3.714  29.293  1.00  5.47           N  
ATOM   2324  CA  GLY A 147      -6.606  -2.478  29.618  1.00  5.69           C  
ATOM   2325  C   GLY A 147      -7.398  -1.180  29.355  1.00  5.07           C  
ATOM   2326  O   GLY A 147      -6.799  -0.106  29.379  1.00  5.92           O  
ATOM   2327  H   GLY A 147      -7.539  -4.329  30.067  1.00  0.00           H  
ATOM   2328  HA3 GLY A 147      -5.671  -2.447  29.056  1.00  0.00           H  
ATOM   2329  HA2 GLY A 147      -6.334  -2.509  30.673  1.00  0.00           H  
ATOM   2330  N   SER A 148      -8.714  -1.264  29.093  1.00  4.68           N  
ATOM   2331  CA  SER A 148      -9.600  -0.134  28.794  1.00  4.29           C  
ATOM   2332  C   SER A 148      -9.839   0.777  30.015  1.00  4.84           C  
ATOM   2333  O   SER A 148      -9.813   0.292  31.145  1.00  5.00           O  
ATOM   2334  CB  SER A 148     -10.921  -0.718  28.250  1.00  4.54           C  
ATOM   2335  OG  SER A 148     -11.891   0.276  28.006  1.00  5.25           O  
ATOM   2336  H   SER A 148      -9.153  -2.174  29.088  1.00  0.00           H  
ATOM   2337  HA  SER A 148      -9.132   0.462  28.007  1.00  0.00           H  
ATOM   2338  HB3 SER A 148     -11.346  -1.427  28.962  1.00  0.00           H  
ATOM   2339  HB2 SER A 148     -10.744  -1.266  27.324  1.00  0.00           H  
ATOM   2340  HG  SER A 148     -11.527   0.926  27.395  1.00  0.00           H  
ATOM   2341  N   ASP A 149     -10.121   2.067  29.758  1.00  4.78           N  
ATOM   2342  CA  ASP A 149     -10.586   3.035  30.761  1.00  4.89           C  
ATOM   2343  C   ASP A 149     -11.977   2.717  31.339  1.00  4.70           C  
ATOM   2344  O   ASP A 149     -12.229   3.128  32.472  1.00  5.39           O  
ATOM   2345  CB  ASP A 149     -10.545   4.510  30.290  1.00  4.58           C  
ATOM   2346  CG  ASP A 149      -9.180   5.015  29.819  1.00  5.28           C  
ATOM   2347  OD1 ASP A 149      -8.152   4.536  30.350  1.00  5.57           O  
ATOM   2348  OD2 ASP A 149      -9.184   5.990  29.039  1.00  5.07           O1-
ATOM   2349  H   ASP A 149     -10.128   2.390  28.795  1.00  0.00           H  
ATOM   2350  HA  ASP A 149      -9.894   2.959  31.600  1.00  0.00           H  
ATOM   2351  HB3 ASP A 149     -10.872   5.170  31.094  1.00  0.00           H  
ATOM   2352  HB2 ASP A 149     -11.251   4.628  29.467  1.00  0.00           H  
ATOM   2353  N   TRP A 150     -12.838   1.990  30.596  1.00  4.28           N  
ATOM   2354  CA  TRP A 150     -14.123   1.486  31.098  1.00  5.18           C  
ATOM   2355  C   TRP A 150     -13.930   0.541  32.296  1.00  4.72           C  
ATOM   2356  O   TRP A 150     -13.195  -0.443  32.196  1.00  4.98           O  
ATOM   2357  CB  TRP A 150     -14.934   0.773  29.997  1.00  5.34           C  
ATOM   2358  CG  TRP A 150     -15.516   1.623  28.907  1.00  5.53           C  
ATOM   2359  CD1 TRP A 150     -15.042   1.705  27.645  1.00  6.22           C  
ATOM   2360  CD2 TRP A 150     -16.662   2.533  28.958  1.00  5.28           C  
ATOM   2361  NE1 TRP A 150     -15.829   2.556  26.903  1.00  5.95           N  
ATOM   2362  CE2 TRP A 150     -16.845   3.099  27.658  1.00  6.30           C  
ATOM   2363  CE3 TRP A 150     -17.568   2.945  29.965  1.00  4.90           C  
ATOM   2364  CZ2 TRP A 150     -17.870   4.015  27.368  1.00  5.89           C  
ATOM   2365  CZ3 TRP A 150     -18.592   3.876  29.688  1.00  5.88           C  
ATOM   2366  CH2 TRP A 150     -18.745   4.409  28.394  1.00  6.45           C  
ATOM   2367  H   TRP A 150     -12.567   1.688  29.669  1.00  0.00           H  
ATOM   2368  HA  TRP A 150     -14.706   2.346  31.434  1.00  0.00           H  
ATOM   2369  HB3 TRP A 150     -15.785   0.264  30.452  1.00  0.00           H  
ATOM   2370  HB2 TRP A 150     -14.332  -0.015  29.542  1.00  0.00           H  
ATOM   2371  HD1 TRP A 150     -14.186   1.160  27.280  1.00  0.00           H  
ATOM   2372  HE1 TRP A 150     -15.658   2.743  25.914  1.00  0.00           H  
ATOM   2373  HE3 TRP A 150     -17.467   2.547  30.964  1.00  0.00           H  
ATOM   2374  HZ2 TRP A 150     -17.975   4.418  26.371  1.00  0.00           H  
ATOM   2375  HZ3 TRP A 150     -19.266   4.187  30.471  1.00  0.00           H  
ATOM   2376  HH2 TRP A 150     -19.530   5.122  28.189  1.00  0.00           H  
ATOM   2377  N   VAL A 151     -14.605   0.889  33.397  1.00  4.56           N  
ATOM   2378  CA  VAL A 151     -14.595   0.190  34.673  1.00  5.29           C  
ATOM   2379  C   VAL A 151     -15.973  -0.453  34.913  1.00  4.74           C  
ATOM   2380  O   VAL A 151     -16.999   0.098  34.509  1.00  4.39           O  
ATOM   2381  CB  VAL A 151     -14.293   1.196  35.831  1.00  5.15           C  
ATOM   2382  CG1 VAL A 151     -14.593   0.691  37.255  1.00  7.08           C  
ATOM   2383  CG2 VAL A 151     -12.838   1.676  35.777  1.00  6.68           C  
ATOM   2384  H   VAL A 151     -15.192   1.714  33.370  1.00  0.00           H  
ATOM   2385  HA  VAL A 151     -13.830  -0.587  34.670  1.00  0.00           H  
ATOM   2386  HB  VAL A 151     -14.907   2.082  35.678  1.00  0.00           H  
ATOM   2387 HG11 VAL A 151     -14.219   1.378  38.015  1.00  0.00           H  
ATOM   2388 HG12 VAL A 151     -15.661   0.583  37.430  1.00  0.00           H  
ATOM   2389 HG13 VAL A 151     -14.124  -0.277  37.416  1.00  0.00           H  
ATOM   2390 HG21 VAL A 151     -12.619   2.389  36.572  1.00  0.00           H  
ATOM   2391 HG22 VAL A 151     -12.153   0.836  35.884  1.00  0.00           H  
ATOM   2392 HG23 VAL A 151     -12.623   2.171  34.833  1.00  0.00           H  
ATOM   2393  N   THR A 152     -15.954  -1.589  35.622  1.00  4.62           N  
ATOM   2394  CA  THR A 152     -17.121  -2.190  36.256  1.00  4.82           C  
ATOM   2395  C   THR A 152     -16.768  -2.380  37.740  1.00  4.19           C  
ATOM   2396  O   THR A 152     -15.928  -3.226  38.053  1.00  4.02           O  
ATOM   2397  CB  THR A 152     -17.462  -3.565  35.622  1.00  5.01           C  
ATOM   2398  OG1 THR A 152     -17.870  -3.352  34.286  1.00  7.34           O  
ATOM   2399  CG2 THR A 152     -18.583  -4.352  36.324  1.00  7.15           C  
ATOM   2400  H   THR A 152     -15.064  -2.007  35.859  1.00  0.00           H  
ATOM   2401  HA  THR A 152     -17.984  -1.530  36.174  1.00  0.00           H  
ATOM   2402  HB  THR A 152     -16.566  -4.188  35.587  1.00  0.00           H  
ATOM   2403  HG1 THR A 152     -17.154  -2.917  33.816  1.00  0.00           H  
ATOM   2404 HG21 THR A 152     -18.825  -5.263  35.775  1.00  0.00           H  
ATOM   2405 HG22 THR A 152     -18.304  -4.654  37.334  1.00  0.00           H  
ATOM   2406 HG23 THR A 152     -19.494  -3.757  36.390  1.00  0.00           H  
ATOM   2407  N   ILE A 153     -17.376  -1.562  38.621  1.00  3.67           N  
ATOM   2408  CA  ILE A 153     -17.160  -1.648  40.069  1.00  4.41           C  
ATOM   2409  C   ILE A 153     -17.968  -2.823  40.639  1.00  4.58           C  
ATOM   2410  O   ILE A 153     -19.165  -2.918  40.378  1.00  4.79           O  
ATOM   2411  CB  ILE A 153     -17.556  -0.359  40.857  1.00  3.93           C  
ATOM   2412  CG1 ILE A 153     -16.842   0.890  40.294  1.00  4.54           C  
ATOM   2413  CG2 ILE A 153     -17.286  -0.479  42.379  1.00  5.50           C  
ATOM   2414  CD1 ILE A 153     -17.275   2.218  40.942  1.00  5.62           C  
ATOM   2415  H   ILE A 153     -18.073  -0.903  38.303  1.00  0.00           H  
ATOM   2416  HA  ILE A 153     -16.102  -1.821  40.243  1.00  0.00           H  
ATOM   2417  HB  ILE A 153     -18.626  -0.203  40.739  1.00  0.00           H  
ATOM   2418 HG13 ILE A 153     -17.022   0.967  39.224  1.00  0.00           H  
ATOM   2419 HG12 ILE A 153     -15.765   0.767  40.408  1.00  0.00           H  
ATOM   2420 HG21 ILE A 153     -17.575   0.424  42.914  1.00  0.00           H  
ATOM   2421 HG22 ILE A 153     -17.848  -1.287  42.845  1.00  0.00           H  
ATOM   2422 HG23 ILE A 153     -16.228  -0.654  42.579  1.00  0.00           H  
ATOM   2423 HD11 ILE A 153     -17.307   3.027  40.213  1.00  0.00           H  
ATOM   2424 HD12 ILE A 153     -18.267   2.151  41.389  1.00  0.00           H  
ATOM   2425 HD13 ILE A 153     -16.578   2.514  41.725  1.00  0.00           H  
ATOM   2426  N   LYS A 154     -17.288  -3.668  41.422  1.00  5.24           N  
ATOM   2427  CA  LYS A 154     -17.881  -4.747  42.207  1.00  5.42           C  
ATOM   2428  C   LYS A 154     -17.512  -4.542  43.683  1.00  4.90           C  
ATOM   2429  O   LYS A 154     -16.561  -3.817  43.983  1.00  4.82           O  
ATOM   2430  CB  LYS A 154     -17.376  -6.104  41.681  1.00  6.65           C  
ATOM   2431  CG  LYS A 154     -17.754  -6.360  40.213  1.00  8.07           C  
ATOM   2432  CD  LYS A 154     -17.548  -7.820  39.795  1.00  7.98           C  
ATOM   2433  CE  LYS A 154     -17.816  -8.038  38.301  1.00 12.15           C  
ATOM   2434  NZ  LYS A 154     -17.608  -9.446  37.923  1.00 14.88           N1+
ATOM   2435  H   LYS A 154     -16.299  -3.514  41.577  1.00  0.00           H  
ATOM   2436  HA  LYS A 154     -18.970  -4.721  42.135  1.00  0.00           H  
ATOM   2437  HB3 LYS A 154     -17.798  -6.899  42.299  1.00  0.00           H  
ATOM   2438  HB2 LYS A 154     -16.294  -6.171  41.789  1.00  0.00           H  
ATOM   2439  HG3 LYS A 154     -17.154  -5.714  39.569  1.00  0.00           H  
ATOM   2440  HG2 LYS A 154     -18.793  -6.074  40.044  1.00  0.00           H  
ATOM   2441  HD3 LYS A 154     -18.216  -8.454  40.380  1.00  0.00           H  
ATOM   2442  HD2 LYS A 154     -16.535  -8.136  40.047  1.00  0.00           H  
ATOM   2443  HE3 LYS A 154     -17.153  -7.412  37.702  1.00  0.00           H  
ATOM   2444  HE2 LYS A 154     -18.839  -7.753  38.054  1.00  0.00           H  
ATOM   2445  HZ1 LYS A 154     -16.655  -9.712  38.126  1.00  0.00           H  
ATOM   2446  HZ2 LYS A 154     -18.239 -10.032  38.451  1.00  0.00           H  
ATOM   2447  HZ3 LYS A 154     -17.788  -9.561  36.936  1.00  0.00           H  
ATOM   2448  N   PHE A 155     -18.297  -5.164  44.576  1.00  4.86           N  
ATOM   2449  CA  PHE A 155     -18.196  -4.981  46.023  1.00  5.45           C  
ATOM   2450  C   PHE A 155     -17.915  -6.306  46.742  1.00  5.75           C  
ATOM   2451  O   PHE A 155     -18.346  -7.363  46.281  1.00  5.84           O  
ATOM   2452  CB  PHE A 155     -19.499  -4.344  46.546  1.00  5.27           C  
ATOM   2453  CG  PHE A 155     -19.716  -2.894  46.145  1.00  4.68           C  
ATOM   2454  CD1 PHE A 155     -20.231  -2.571  44.871  1.00  4.92           C  
ATOM   2455  CD2 PHE A 155     -19.267  -1.851  46.982  1.00  5.57           C  
ATOM   2456  CE1 PHE A 155     -20.361  -1.245  44.489  1.00  5.59           C  
ATOM   2457  CE2 PHE A 155     -19.411  -0.528  46.584  1.00  5.68           C  
ATOM   2458  CZ  PHE A 155     -19.960  -0.226  45.344  1.00  5.58           C  
ATOM   2459  H   PHE A 155     -19.047  -5.761  44.255  1.00  0.00           H  
ATOM   2460  HA  PHE A 155     -17.373  -4.307  46.260  1.00  0.00           H  
ATOM   2461  HB3 PHE A 155     -19.525  -4.392  47.635  1.00  0.00           H  
ATOM   2462  HB2 PHE A 155     -20.351  -4.929  46.202  1.00  0.00           H  
ATOM   2463  HD1 PHE A 155     -20.528  -3.352  44.188  1.00  0.00           H  
ATOM   2464  HD2 PHE A 155     -18.822  -2.080  47.939  1.00  0.00           H  
ATOM   2465  HE1 PHE A 155     -20.772  -1.012  43.519  1.00  0.00           H  
ATOM   2466  HE2 PHE A 155     -19.087   0.271  47.235  1.00  0.00           H  
ATOM   2467  HZ  PHE A 155     -20.062   0.805  45.038  1.00  0.00           H  
ATOM   2468  N   MET A 156     -17.224  -6.197  47.886  1.00  5.67           N  
ATOM   2469  CA  MET A 156     -16.930  -7.278  48.823  1.00  6.57           C  
ATOM   2470  C   MET A 156     -17.185  -6.798  50.258  1.00  6.53           C  
ATOM   2471  O   MET A 156     -17.005  -5.617  50.556  1.00  5.98           O  
ATOM   2472  CB  MET A 156     -15.445  -7.686  48.714  1.00  7.06           C  
ATOM   2473  CG  MET A 156     -15.070  -8.464  47.447  1.00  8.69           C  
ATOM   2474  SD  MET A 156     -13.303  -8.419  47.033  1.00 11.85           S  
ATOM   2475  CE  MET A 156     -12.612  -9.346  48.425  1.00 10.60           C  
ATOM   2476  H   MET A 156     -16.907  -5.281  48.178  1.00  0.00           H  
ATOM   2477  HA  MET A 156     -17.567  -8.138  48.616  1.00  0.00           H  
ATOM   2478  HB3 MET A 156     -15.190  -8.322  49.564  1.00  0.00           H  
ATOM   2479  HB2 MET A 156     -14.819  -6.802  48.815  1.00  0.00           H  
ATOM   2480  HG3 MET A 156     -15.616  -8.077  46.592  1.00  0.00           H  
ATOM   2481  HG2 MET A 156     -15.373  -9.505  47.557  1.00  0.00           H  
ATOM   2482  HE1 MET A 156     -11.526  -9.358  48.357  1.00  0.00           H  
ATOM   2483  HE2 MET A 156     -12.887  -8.889  49.375  1.00  0.00           H  
ATOM   2484  HE3 MET A 156     -12.975 -10.373  48.409  1.00  0.00           H  
ATOM   2485  N   LYS A 157     -17.499  -7.761  51.136  1.00  5.99           N  
ATOM   2486  CA  LYS A 157     -17.259  -7.657  52.571  1.00  6.66           C  
ATOM   2487  C   LYS A 157     -15.831  -8.164  52.825  1.00  5.83           C  
ATOM   2488  O   LYS A 157     -15.491  -9.261  52.377  1.00  5.93           O  
ATOM   2489  CB  LYS A 157     -18.309  -8.485  53.339  1.00  6.35           C  
ATOM   2490  CG  LYS A 157     -18.224  -8.295  54.867  1.00  7.56           C  
ATOM   2491  CD  LYS A 157     -19.309  -9.038  55.660  1.00 10.00           C  
ATOM   2492  CE  LYS A 157     -19.143 -10.565  55.649  1.00 13.12           C  
ATOM   2493  NZ  LYS A 157     -20.128 -11.214  56.529  1.00 13.71           N1+
ATOM   2494  H   LYS A 157     -17.640  -8.704  50.793  1.00  0.00           H  
ATOM   2495  HA  LYS A 157     -17.338  -6.617  52.892  1.00  0.00           H  
ATOM   2496  HB3 LYS A 157     -18.207  -9.540  53.082  1.00  0.00           H  
ATOM   2497  HB2 LYS A 157     -19.304  -8.186  53.007  1.00  0.00           H  
ATOM   2498  HG3 LYS A 157     -18.308  -7.231  55.091  1.00  0.00           H  
ATOM   2499  HG2 LYS A 157     -17.244  -8.600  55.235  1.00  0.00           H  
ATOM   2500  HD3 LYS A 157     -20.290  -8.773  55.261  1.00  0.00           H  
ATOM   2501  HD2 LYS A 157     -19.297  -8.676  56.689  1.00  0.00           H  
ATOM   2502  HE3 LYS A 157     -18.149 -10.837  56.000  1.00  0.00           H  
ATOM   2503  HE2 LYS A 157     -19.251 -10.963  54.640  1.00  0.00           H  
ATOM   2504  HZ1 LYS A 157     -20.004 -10.879  57.474  1.00  0.00           H  
ATOM   2505  HZ2 LYS A 157     -21.061 -10.995  56.212  1.00  0.00           H  
ATOM   2506  HZ3 LYS A 157     -19.989 -12.214  56.509  1.00  0.00           H  
ATOM   2507  N   VAL A 158     -15.023  -7.354  53.525  1.00  5.78           N  
ATOM   2508  CA  VAL A 158     -13.614  -7.635  53.814  1.00  6.35           C  
ATOM   2509  C   VAL A 158     -13.413  -8.872  54.711  1.00  6.55           C  
ATOM   2510  O   VAL A 158     -12.463  -9.624  54.488  1.00  6.89           O  
ATOM   2511  CB  VAL A 158     -12.927  -6.407  54.475  1.00  5.68           C  
ATOM   2512  CG1 VAL A 158     -11.531  -6.664  55.072  1.00  7.02           C  
ATOM   2513  CG2 VAL A 158     -12.849  -5.233  53.488  1.00  6.89           C  
ATOM   2514  H   VAL A 158     -15.387  -6.482  53.889  1.00  0.00           H  
ATOM   2515  HA  VAL A 158     -13.134  -7.830  52.856  1.00  0.00           H  
ATOM   2516  HB  VAL A 158     -13.557  -6.088  55.302  1.00  0.00           H  
ATOM   2517 HG11 VAL A 158     -11.099  -5.736  55.444  1.00  0.00           H  
ATOM   2518 HG12 VAL A 158     -11.561  -7.348  55.919  1.00  0.00           H  
ATOM   2519 HG13 VAL A 158     -10.855  -7.082  54.326  1.00  0.00           H  
ATOM   2520 HG21 VAL A 158     -12.498  -4.324  53.974  1.00  0.00           H  
ATOM   2521 HG22 VAL A 158     -12.168  -5.452  52.668  1.00  0.00           H  
ATOM   2522 HG23 VAL A 158     -13.821  -5.014  53.053  1.00  0.00           H  
ATOM   2523  N   ASP A 159     -14.324  -9.066  55.680  1.00  7.86           N  
ATOM   2524  CA  ASP A 159     -14.361 -10.218  56.576  1.00  9.62           C  
ATOM   2525  C   ASP A 159     -14.684 -11.496  55.772  1.00  9.58           C  
ATOM   2526  O   ASP A 159     -15.791 -11.626  55.249  1.00 10.68           O  
ATOM   2527  CB  ASP A 159     -15.365  -9.976  57.729  1.00 10.21           C  
ATOM   2528  CG  ASP A 159     -15.357 -11.054  58.819  1.00 14.41           C  
ATOM   2529  OD1 ASP A 159     -14.289 -11.673  59.022  1.00 16.70           O  
ATOM   2530  OD2 ASP A 159     -16.405 -11.176  59.490  1.00 21.15           O1-
ATOM   2531  H   ASP A 159     -15.074  -8.397  55.789  1.00  0.00           H  
ATOM   2532  HA  ASP A 159     -13.362 -10.312  57.007  1.00  0.00           H  
ATOM   2533  HB3 ASP A 159     -16.371  -9.912  57.314  1.00  0.00           H  
ATOM   2534  HB2 ASP A 159     -15.156  -9.016  58.204  1.00  0.00           H  
ATOM   2535  N   GLY A 160     -13.681 -12.381  55.655  1.00  9.86           N  
ATOM   2536  CA  GLY A 160     -13.751 -13.623  54.884  1.00  9.85           C  
ATOM   2537  C   GLY A 160     -13.615 -13.414  53.362  1.00 10.20           C  
ATOM   2538  O   GLY A 160     -13.709 -14.400  52.631  1.00 10.61           O  
ATOM   2539  H   GLY A 160     -12.807 -12.187  56.122  1.00  0.00           H  
ATOM   2540  HA3 GLY A 160     -14.688 -14.138  55.096  1.00  0.00           H  
ATOM   2541  HA2 GLY A 160     -12.948 -14.281  55.217  1.00  0.00           H  
ATOM   2542  N   ALA A 161     -13.409 -12.166  52.887  1.00  9.69           N  
ATOM   2543  CA  ALA A 161     -13.259 -11.756  51.482  1.00  9.32           C  
ATOM   2544  C   ALA A 161     -14.451 -12.156  50.582  1.00  9.41           C  
ATOM   2545  O   ALA A 161     -14.251 -12.579  49.443  1.00 10.08           O  
ATOM   2546  CB  ALA A 161     -11.898 -12.238  50.935  1.00  9.90           C  
ATOM   2547  H   ALA A 161     -13.340 -11.411  53.556  1.00  0.00           H  
ATOM   2548  HA  ALA A 161     -13.238 -10.665  51.488  1.00  0.00           H  
ATOM   2549  HB1 ALA A 161     -11.702 -11.836  49.940  1.00  0.00           H  
ATOM   2550  HB2 ALA A 161     -11.081 -11.908  51.577  1.00  0.00           H  
ATOM   2551  HB3 ALA A 161     -11.850 -13.325  50.867  1.00  0.00           H  
ATOM   2552  N   LYS A 162     -15.672 -12.042  51.131  1.00  8.97           N  
ATOM   2553  CA  LYS A 162     -16.917 -12.487  50.508  1.00  9.29           C  
ATOM   2554  C   LYS A 162     -17.431 -11.450  49.499  1.00  9.14           C  
ATOM   2555  O   LYS A 162     -17.705 -10.320  49.897  1.00  8.76           O  
ATOM   2556  CB  LYS A 162     -17.976 -12.727  51.611  1.00  9.98           C  
ATOM   2557  CG  LYS A 162     -17.571 -13.724  52.716  1.00 12.91           C  
ATOM   2558  CD  LYS A 162     -17.210 -15.125  52.200  1.00 15.63           C  
ATOM   2559  CE  LYS A 162     -16.909 -16.108  53.339  1.00 16.67           C  
ATOM   2560  NZ  LYS A 162     -16.535 -17.432  52.815  1.00 19.77           N1+
ATOM   2561  H   LYS A 162     -15.755 -11.648  52.058  1.00  0.00           H  
ATOM   2562  HA  LYS A 162     -16.736 -13.424  49.979  1.00  0.00           H  
ATOM   2563  HB3 LYS A 162     -18.901 -13.074  51.147  1.00  0.00           H  
ATOM   2564  HB2 LYS A 162     -18.221 -11.780  52.095  1.00  0.00           H  
ATOM   2565  HG3 LYS A 162     -18.395 -13.805  53.425  1.00  0.00           H  
ATOM   2566  HG2 LYS A 162     -16.733 -13.321  53.286  1.00  0.00           H  
ATOM   2567  HD3 LYS A 162     -16.335 -15.061  51.551  1.00  0.00           H  
ATOM   2568  HD2 LYS A 162     -18.025 -15.508  51.584  1.00  0.00           H  
ATOM   2569  HE3 LYS A 162     -17.778 -16.217  53.988  1.00  0.00           H  
ATOM   2570  HE2 LYS A 162     -16.090 -15.735  53.954  1.00  0.00           H  
ATOM   2571  HZ1 LYS A 162     -15.710 -17.344  52.238  1.00  0.00           H  
ATOM   2572  HZ2 LYS A 162     -16.340 -18.057  53.584  1.00  0.00           H  
ATOM   2573  HZ3 LYS A 162     -17.294 -17.805  52.262  1.00  0.00           H  
ATOM   2574  N   GLU A 163     -17.596 -11.866  48.232  1.00  9.31           N  
ATOM   2575  CA  GLU A 163     -18.207 -11.073  47.158  1.00  9.54           C  
ATOM   2576  C   GLU A 163     -19.692 -10.779  47.441  1.00  8.64           C  
ATOM   2577  O   GLU A 163     -20.413 -11.677  47.880  1.00 10.20           O  
ATOM   2578  CB  GLU A 163     -18.078 -11.839  45.821  1.00  0.00           C  
ATOM   2579  CG  GLU A 163     -16.635 -12.082  45.325  1.00  0.00           C  
ATOM   2580  CD  GLU A 163     -15.864 -10.820  44.927  1.00  0.00           C  
ATOM   2581  OE1 GLU A 163     -16.511  -9.811  44.568  1.00  0.00           O  
ATOM   2582  OE2 GLU A 163     -14.617 -10.893  44.964  1.00  0.00           O1-
ATOM   2583  H   GLU A 163     -17.336 -12.808  47.983  1.00  0.00           H  
ATOM   2584  HA  GLU A 163     -17.675 -10.123  47.086  1.00  0.00           H  
ATOM   2585  HB2 GLU A 163     -18.570 -12.808  45.917  1.00  0.00           H  
ATOM   2586  HB3 GLU A 163     -18.636 -11.314  45.043  1.00  0.00           H  
ATOM   2587  HG2 GLU A 163     -16.063 -12.620  46.082  1.00  0.00           H  
ATOM   2588  HG3 GLU A 163     -16.665 -12.732  44.450  1.00  0.00           H  
ATOM   2589  N   LEU A 164     -20.116  -9.538  47.156  1.00  7.07           N  
ATOM   2590  CA  LEU A 164     -21.503  -9.081  47.285  1.00  5.98           C  
ATOM   2591  C   LEU A 164     -22.201  -9.100  45.905  1.00  6.20           C  
ATOM   2592  O   LEU A 164     -21.505  -9.043  44.888  1.00  6.27           O  
ATOM   2593  CB  LEU A 164     -21.524  -7.651  47.876  1.00  6.23           C  
ATOM   2594  CG  LEU A 164     -20.849  -7.489  49.258  1.00  7.02           C  
ATOM   2595  CD1 LEU A 164     -20.893  -6.015  49.712  1.00  8.40           C  
ATOM   2596  CD2 LEU A 164     -21.414  -8.445  50.329  1.00  8.68           C  
ATOM   2597  H   LEU A 164     -19.464  -8.863  46.775  1.00  0.00           H  
ATOM   2598  HA  LEU A 164     -22.014  -9.756  47.967  1.00  0.00           H  
ATOM   2599  HB3 LEU A 164     -22.557  -7.309  47.956  1.00  0.00           H  
ATOM   2600  HB2 LEU A 164     -21.046  -6.972  47.169  1.00  0.00           H  
ATOM   2601  HG  LEU A 164     -19.797  -7.742  49.136  1.00  0.00           H  
ATOM   2602 HD11 LEU A 164     -19.889  -5.624  49.874  1.00  0.00           H  
ATOM   2603 HD12 LEU A 164     -21.363  -5.382  48.961  1.00  0.00           H  
ATOM   2604 HD13 LEU A 164     -21.452  -5.870  50.636  1.00  0.00           H  
ATOM   2605 HD21 LEU A 164     -21.506  -7.974  51.307  1.00  0.00           H  
ATOM   2606 HD22 LEU A 164     -22.402  -8.820  50.060  1.00  0.00           H  
ATOM   2607 HD23 LEU A 164     -20.758  -9.307  50.455  1.00  0.00           H  
ATOM   2608  N   PRO A 165     -23.559  -9.137  45.871  1.00  6.82           N  
ATOM   2609  CA  PRO A 165     -24.330  -9.074  44.608  1.00  7.20           C  
ATOM   2610  C   PRO A 165     -24.180  -7.781  43.781  1.00  7.01           C  
ATOM   2611  O   PRO A 165     -24.433  -7.819  42.577  1.00  8.17           O  
ATOM   2612  CB  PRO A 165     -25.795  -9.260  45.047  1.00  7.91           C  
ATOM   2613  CG  PRO A 165     -25.721  -9.911  46.415  1.00  8.80           C  
ATOM   2614  CD  PRO A 165     -24.462  -9.304  47.014  1.00  7.32           C  
ATOM   2615  HA  PRO A 165     -24.027  -9.926  43.996  1.00  0.00           H  
ATOM   2616  HB3 PRO A 165     -26.374  -9.854  44.339  1.00  0.00           H  
ATOM   2617  HB2 PRO A 165     -26.297  -8.295  45.147  1.00  0.00           H  
ATOM   2618  HG3 PRO A 165     -25.584 -10.987  46.296  1.00  0.00           H  
ATOM   2619  HG2 PRO A 165     -26.612  -9.749  47.022  1.00  0.00           H  
ATOM   2620  HD2 PRO A 165     -24.675  -8.322  47.441  1.00  0.00           H  
ATOM   2621  HD3 PRO A 165     -24.091  -9.951  47.806  1.00  0.00           H  
ATOM   2622  N   ASP A 166     -23.811  -6.673  44.445  1.00  6.36           N  
ATOM   2623  CA  ASP A 166     -23.703  -5.322  43.892  1.00  6.16           C  
ATOM   2624  C   ASP A 166     -22.682  -5.208  42.749  1.00  5.99           C  
ATOM   2625  O   ASP A 166     -21.527  -5.605  42.918  1.00  6.64           O  
ATOM   2626  CB  ASP A 166     -23.371  -4.248  44.953  1.00  5.66           C  
ATOM   2627  CG  ASP A 166     -24.223  -4.246  46.225  1.00  7.20           C  
ATOM   2628  OD1 ASP A 166     -24.339  -5.308  46.876  1.00  8.02           O  
ATOM   2629  OD2 ASP A 166     -24.663  -3.134  46.583  1.00  7.15           O1-
ATOM   2630  H   ASP A 166     -23.668  -6.727  45.445  1.00  0.00           H  
ATOM   2631  HA  ASP A 166     -24.691  -5.083  43.491  1.00  0.00           H  
ATOM   2632  HB3 ASP A 166     -23.450  -3.267  44.483  1.00  0.00           H  
ATOM   2633  HB2 ASP A 166     -22.337  -4.337  45.276  1.00  0.00           H  
ATOM   2634  N   VAL A 167     -23.135  -4.622  41.629  1.00  6.15           N  
ATOM   2635  CA  VAL A 167     -22.324  -4.304  40.455  1.00  6.35           C  
ATOM   2636  C   VAL A 167     -22.795  -2.949  39.887  1.00  6.43           C  
ATOM   2637  O   VAL A 167     -24.001  -2.706  39.822  1.00  7.01           O  
ATOM   2638  CB  VAL A 167     -22.450  -5.388  39.337  1.00  6.97           C  
ATOM   2639  CG1 VAL A 167     -21.674  -5.044  38.048  1.00  8.81           C  
ATOM   2640  CG2 VAL A 167     -22.013  -6.784  39.821  1.00  8.88           C  
ATOM   2641  H   VAL A 167     -24.098  -4.321  41.580  1.00  0.00           H  
ATOM   2642  HA  VAL A 167     -21.280  -4.218  40.754  1.00  0.00           H  
ATOM   2643  HB  VAL A 167     -23.503  -5.471  39.059  1.00  0.00           H  
ATOM   2644 HG11 VAL A 167     -21.709  -5.864  37.330  1.00  0.00           H  
ATOM   2645 HG12 VAL A 167     -22.080  -4.171  37.537  1.00  0.00           H  
ATOM   2646 HG13 VAL A 167     -20.627  -4.845  38.274  1.00  0.00           H  
ATOM   2647 HG21 VAL A 167     -22.039  -7.513  39.011  1.00  0.00           H  
ATOM   2648 HG22 VAL A 167     -21.000  -6.768  40.221  1.00  0.00           H  
ATOM   2649 HG23 VAL A 167     -22.671  -7.162  40.602  1.00  0.00           H  
ATOM   2650  N   LEU A 168     -21.832  -2.113  39.463  1.00  5.91           N  
ATOM   2651  CA  LEU A 168     -22.064  -0.845  38.770  1.00  5.78           C  
ATOM   2652  C   LEU A 168     -21.344  -0.891  37.417  1.00  6.23           C  
ATOM   2653  O   LEU A 168     -20.172  -1.260  37.374  1.00  5.73           O  
ATOM   2654  CB  LEU A 168     -21.509   0.338  39.598  1.00  5.26           C  
ATOM   2655  CG  LEU A 168     -22.057   0.469  41.035  1.00  5.52           C  
ATOM   2656  CD1 LEU A 168     -21.247   1.515  41.829  1.00  4.88           C  
ATOM   2657  CD2 LEU A 168     -23.572   0.754  41.045  1.00  8.67           C  
ATOM   2658  H   LEU A 168     -20.862  -2.386  39.564  1.00  0.00           H  
ATOM   2659  HA  LEU A 168     -23.130  -0.695  38.594  1.00  0.00           H  
ATOM   2660  HB3 LEU A 168     -21.699   1.269  39.061  1.00  0.00           H  
ATOM   2661  HB2 LEU A 168     -20.425   0.250  39.643  1.00  0.00           H  
ATOM   2662  HG  LEU A 168     -21.908  -0.483  41.546  1.00  0.00           H  
ATOM   2663 HD11 LEU A 168     -21.872   2.210  42.385  1.00  0.00           H  
ATOM   2664 HD12 LEU A 168     -20.586   1.037  42.550  1.00  0.00           H  
ATOM   2665 HD13 LEU A 168     -20.614   2.113  41.174  1.00  0.00           H  
ATOM   2666 HD21 LEU A 168     -24.127  -0.096  41.442  1.00  0.00           H  
ATOM   2667 HD22 LEU A 168     -23.834   1.622  41.645  1.00  0.00           H  
ATOM   2668 HD23 LEU A 168     -23.953   0.952  40.045  1.00  0.00           H  
ATOM   2669  N   GLU A 169     -22.049  -0.483  36.352  1.00  6.67           N  
ATOM   2670  CA  GLU A 169     -21.552  -0.433  34.976  1.00  8.37           C  
ATOM   2671  C   GLU A 169     -21.543   1.013  34.447  1.00  7.33           C  
ATOM   2672  O   GLU A 169     -22.087   1.914  35.088  1.00  6.27           O  
ATOM   2673  CB  GLU A 169     -22.431  -1.344  34.093  1.00  8.28           C  
ATOM   2674  CG  GLU A 169     -22.373  -2.831  34.507  1.00 11.72           C  
ATOM   2675  CD  GLU A 169     -23.194  -3.766  33.614  1.00 14.70           C  
ATOM   2676  OE1 GLU A 169     -23.762  -3.284  32.608  1.00 24.02           O  
ATOM   2677  OE2 GLU A 169     -23.234  -4.966  33.960  1.00 24.55           O1-
ATOM   2678  H   GLU A 169     -23.014  -0.202  36.476  1.00  0.00           H  
ATOM   2679  HA  GLU A 169     -20.523  -0.795  34.928  1.00  0.00           H  
ATOM   2680  HB3 GLU A 169     -22.117  -1.255  33.052  1.00  0.00           H  
ATOM   2681  HB2 GLU A 169     -23.466  -0.997  34.128  1.00  0.00           H  
ATOM   2682  HG3 GLU A 169     -22.735  -2.951  35.528  1.00  0.00           H  
ATOM   2683  HG2 GLU A 169     -21.338  -3.176  34.499  1.00  0.00           H  
ATOM   2684  N   ARG A 170     -20.894   1.203  33.284  1.00  7.44           N  
ATOM   2685  CA  ARG A 170     -20.698   2.483  32.582  1.00  7.73           C  
ATOM   2686  C   ARG A 170     -19.828   3.506  33.341  1.00  7.06           C  
ATOM   2687  O   ARG A 170     -19.892   4.703  33.053  1.00  7.04           O  
ATOM   2688  CB  ARG A 170     -22.039   3.096  32.116  1.00  9.05           C  
ATOM   2689  CG  ARG A 170     -22.835   2.181  31.171  1.00 13.21           C  
ATOM   2690  CD  ARG A 170     -23.947   2.927  30.417  1.00 18.14           C  
ATOM   2691  NE  ARG A 170     -23.397   3.939  29.504  1.00 19.58           N  
ATOM   2692  CZ  ARG A 170     -22.752   3.712  28.349  1.00 20.53           C  
ATOM   2693  NH1 ARG A 170     -22.587   2.473  27.868  1.00 19.37           N  
ATOM   2694  NH2 ARG A 170     -22.257   4.750  27.666  1.00 20.60           N1+
ATOM   2695  H   ARG A 170     -20.475   0.401  32.834  1.00  0.00           H  
ATOM   2696  HA  ARG A 170     -20.124   2.231  31.690  1.00  0.00           H  
ATOM   2697  HB3 ARG A 170     -21.818   4.020  31.582  1.00  0.00           H  
ATOM   2698  HB2 ARG A 170     -22.658   3.385  32.965  1.00  0.00           H  
ATOM   2699  HG3 ARG A 170     -23.212   1.280  31.657  1.00  0.00           H  
ATOM   2700  HG2 ARG A 170     -22.119   1.832  30.427  1.00  0.00           H  
ATOM   2701  HD3 ARG A 170     -24.505   3.514  31.147  1.00  0.00           H  
ATOM   2702  HD2 ARG A 170     -24.669   2.257  29.950  1.00  0.00           H  
ATOM   2703  HE  ARG A 170     -23.439   4.891  29.846  1.00  0.00           H  
ATOM   2704 HH12 ARG A 170     -22.034   2.315  27.032  1.00  0.00           H  
ATOM   2705 HH11 ARG A 170     -22.968   1.682  28.366  1.00  0.00           H  
ATOM   2706 HH22 ARG A 170     -21.733   4.605  26.815  1.00  0.00           H  
ATOM   2707 HH21 ARG A 170     -22.445   5.697  27.973  1.00  0.00           H  
ATOM   2708  N   VAL A 171     -19.013   3.009  34.279  1.00  5.52           N  
ATOM   2709  CA  VAL A 171     -18.089   3.793  35.085  1.00  5.30           C  
ATOM   2710  C   VAL A 171     -16.819   4.087  34.259  1.00  5.62           C  
ATOM   2711  O   VAL A 171     -16.287   3.175  33.629  1.00  5.57           O  
ATOM   2712  CB  VAL A 171     -17.711   2.994  36.367  1.00  4.46           C  
ATOM   2713  CG1 VAL A 171     -16.719   3.713  37.295  1.00  6.05           C  
ATOM   2714  CG2 VAL A 171     -18.966   2.592  37.167  1.00  5.81           C  
ATOM   2715  H   VAL A 171     -18.999   2.013  34.443  1.00  0.00           H  
ATOM   2716  HA  VAL A 171     -18.564   4.731  35.373  1.00  0.00           H  
ATOM   2717  HB  VAL A 171     -17.226   2.069  36.064  1.00  0.00           H  
ATOM   2718 HG11 VAL A 171     -16.400   3.058  38.103  1.00  0.00           H  
ATOM   2719 HG12 VAL A 171     -15.813   4.037  36.785  1.00  0.00           H  
ATOM   2720 HG13 VAL A 171     -17.191   4.583  37.745  1.00  0.00           H  
ATOM   2721 HG21 VAL A 171     -18.711   2.156  38.132  1.00  0.00           H  
ATOM   2722 HG22 VAL A 171     -19.603   3.456  37.349  1.00  0.00           H  
ATOM   2723 HG23 VAL A 171     -19.562   1.851  36.635  1.00  0.00           H  
ATOM   2724  N   LYS A 172     -16.359   5.346  34.278  1.00  5.27           N  
ATOM   2725  CA  LYS A 172     -15.106   5.776  33.654  1.00  6.28           C  
ATOM   2726  C   LYS A 172     -14.700   7.124  34.268  1.00  5.43           C  
ATOM   2727  O   LYS A 172     -15.556   7.996  34.427  1.00  4.82           O  
ATOM   2728  CB  LYS A 172     -15.231   5.838  32.107  1.00  6.80           C  
ATOM   2729  CG  LYS A 172     -13.891   6.117  31.397  1.00  8.02           C  
ATOM   2730  CD  LYS A 172     -13.966   6.368  29.882  1.00 10.31           C  
ATOM   2731  CE  LYS A 172     -14.594   5.223  29.085  1.00 12.23           C  
ATOM   2732  NZ  LYS A 172     -14.330   5.359  27.643  1.00  8.87           N1+
ATOM   2733  H   LYS A 172     -16.855   6.056  34.798  1.00  0.00           H  
ATOM   2734  HA  LYS A 172     -14.338   5.042  33.911  1.00  0.00           H  
ATOM   2735  HB3 LYS A 172     -15.960   6.595  31.827  1.00  0.00           H  
ATOM   2736  HB2 LYS A 172     -15.622   4.893  31.729  1.00  0.00           H  
ATOM   2737  HG3 LYS A 172     -13.222   5.282  31.578  1.00  0.00           H  
ATOM   2738  HG2 LYS A 172     -13.400   6.972  31.850  1.00  0.00           H  
ATOM   2739  HD3 LYS A 172     -12.955   6.546  29.513  1.00  0.00           H  
ATOM   2740  HD2 LYS A 172     -14.521   7.288  29.695  1.00  0.00           H  
ATOM   2741  HE3 LYS A 172     -15.670   5.207  29.255  1.00  0.00           H  
ATOM   2742  HE2 LYS A 172     -14.193   4.264  29.411  1.00  0.00           H  
ATOM   2743  HZ1 LYS A 172     -14.621   6.269  27.312  1.00  0.00           H  
ATOM   2744  HZ2 LYS A 172     -13.340   5.233  27.478  1.00  0.00           H  
ATOM   2745  HZ3 LYS A 172     -14.824   4.631  27.145  1.00  0.00           H  
ATOM   2746  N   PHE A 173     -13.399   7.261  34.592  1.00  5.08           N  
ATOM   2747  CA  PHE A 173     -12.749   8.438  35.199  1.00  5.24           C  
ATOM   2748  C   PHE A 173     -13.394   8.830  36.547  1.00  4.84           C  
ATOM   2749  O   PHE A 173     -13.656  10.009  36.794  1.00  4.76           O  
ATOM   2750  CB  PHE A 173     -12.710   9.623  34.201  1.00  5.64           C  
ATOM   2751  CG  PHE A 173     -12.120   9.311  32.836  1.00  5.72           C  
ATOM   2752  CD1 PHE A 173     -10.826   8.760  32.712  1.00  6.37           C  
ATOM   2753  CD2 PHE A 173     -12.864   9.585  31.669  1.00  7.77           C  
ATOM   2754  CE1 PHE A 173     -10.322   8.450  31.456  1.00  8.27           C  
ATOM   2755  CE2 PHE A 173     -12.344   9.260  30.425  1.00  7.60           C  
ATOM   2756  CZ  PHE A 173     -11.082   8.690  30.318  1.00  7.64           C  
ATOM   2757  H   PHE A 173     -12.778   6.488  34.400  1.00  0.00           H  
ATOM   2758  HA  PHE A 173     -11.724   8.144  35.425  1.00  0.00           H  
ATOM   2759  HB3 PHE A 173     -12.139  10.448  34.627  1.00  0.00           H  
ATOM   2760  HB2 PHE A 173     -13.721  10.003  34.054  1.00  0.00           H  
ATOM   2761  HD1 PHE A 173     -10.229   8.562  33.590  1.00  0.00           H  
ATOM   2762  HD2 PHE A 173     -13.852  10.016  31.738  1.00  0.00           H  
ATOM   2763  HE1 PHE A 173      -9.340   8.011  31.361  1.00  0.00           H  
ATOM   2764  HE2 PHE A 173     -12.935   9.440  29.539  1.00  0.00           H  
ATOM   2765  HZ  PHE A 173     -10.687   8.432  29.346  1.00  0.00           H  
ATOM   2766  N   SER A 174     -13.696   7.806  37.358  1.00  4.32           N  
ATOM   2767  CA  SER A 174     -14.608   7.884  38.492  1.00  3.86           C  
ATOM   2768  C   SER A 174     -13.876   7.983  39.835  1.00  4.25           C  
ATOM   2769  O   SER A 174     -12.825   7.368  40.017  1.00  5.38           O  
ATOM   2770  CB  SER A 174     -15.489   6.620  38.434  1.00  4.49           C  
ATOM   2771  OG  SER A 174     -16.413   6.526  39.499  1.00  4.66           O  
ATOM   2772  H   SER A 174     -13.408   6.875  37.096  1.00  0.00           H  
ATOM   2773  HA  SER A 174     -15.244   8.762  38.387  1.00  0.00           H  
ATOM   2774  HB3 SER A 174     -14.870   5.721  38.445  1.00  0.00           H  
ATOM   2775  HB2 SER A 174     -16.048   6.610  37.498  1.00  0.00           H  
ATOM   2776  HG  SER A 174     -15.930   6.412  40.324  1.00  0.00           H  
ATOM   2777  N   CYS A 175     -14.525   8.690  40.774  1.00  4.42           N  
ATOM   2778  CA  CYS A 175     -14.219   8.658  42.202  1.00  4.53           C  
ATOM   2779  C   CYS A 175     -14.708   7.343  42.846  1.00  4.38           C  
ATOM   2780  O   CYS A 175     -15.602   6.684  42.313  1.00  4.49           O  
ATOM   2781  CB  CYS A 175     -14.802   9.902  42.909  1.00  4.46           C  
ATOM   2782  SG  CYS A 175     -16.621   9.894  43.032  1.00  5.50           S  
ATOM   2783  H   CYS A 175     -15.381   9.168  40.526  1.00  0.00           H  
ATOM   2784  HA  CYS A 175     -13.133   8.699  42.309  1.00  0.00           H  
ATOM   2785  HB3 CYS A 175     -14.485  10.815  42.404  1.00  0.00           H  
ATOM   2786  HB2 CYS A 175     -14.401   9.957  43.921  1.00  0.00           H  
ATOM   2787  HG  CYS A 175     -16.703   8.850  43.863  1.00  0.00           H  
ATOM   2788  N   MET A 176     -14.125   7.008  44.004  1.00  4.93           N  
ATOM   2789  CA  MET A 176     -14.580   5.937  44.886  1.00  5.52           C  
ATOM   2790  C   MET A 176     -14.370   6.442  46.316  1.00  5.83           C  
ATOM   2791  O   MET A 176     -13.232   6.473  46.783  1.00  7.51           O  
ATOM   2792  CB  MET A 176     -13.839   4.606  44.604  1.00  5.66           C  
ATOM   2793  CG  MET A 176     -14.045   4.051  43.187  1.00  6.59           C  
ATOM   2794  SD  MET A 176     -13.492   2.341  42.960  1.00  9.93           S  
ATOM   2795  CE  MET A 176     -13.299   2.336  41.159  1.00  9.90           C  
ATOM   2796  H   MET A 176     -13.382   7.585  44.374  1.00  0.00           H  
ATOM   2797  HA  MET A 176     -15.647   5.765  44.743  1.00  0.00           H  
ATOM   2798  HB3 MET A 176     -14.167   3.854  45.320  1.00  0.00           H  
ATOM   2799  HB2 MET A 176     -12.769   4.734  44.772  1.00  0.00           H  
ATOM   2800  HG3 MET A 176     -13.512   4.678  42.472  1.00  0.00           H  
ATOM   2801  HG2 MET A 176     -15.100   4.093  42.918  1.00  0.00           H  
ATOM   2802  HE1 MET A 176     -13.007   1.345  40.818  1.00  0.00           H  
ATOM   2803  HE2 MET A 176     -14.231   2.615  40.668  1.00  0.00           H  
ATOM   2804  HE3 MET A 176     -12.525   3.042  40.857  1.00  0.00           H  
ATOM   2805  N   ALA A 177     -15.461   6.894  46.955  1.00  5.31           N  
ATOM   2806  CA  ALA A 177     -15.421   7.536  48.267  1.00  5.17           C  
ATOM   2807  C   ALA A 177     -16.643   7.123  49.091  1.00  4.52           C  
ATOM   2808  O   ALA A 177     -17.751   7.583  48.815  1.00  4.34           O  
ATOM   2809  CB  ALA A 177     -15.335   9.060  48.087  1.00  6.32           C  
ATOM   2810  H   ALA A 177     -16.362   6.859  46.499  1.00  0.00           H  
ATOM   2811  HA  ALA A 177     -14.532   7.215  48.814  1.00  0.00           H  
ATOM   2812  HB1 ALA A 177     -15.320   9.566  49.052  1.00  0.00           H  
ATOM   2813  HB2 ALA A 177     -14.424   9.339  47.557  1.00  0.00           H  
ATOM   2814  HB3 ALA A 177     -16.178   9.453  47.516  1.00  0.00           H  
ATOM   2815  N   TRP A 178     -16.408   6.250  50.084  1.00  4.34           N  
ATOM   2816  CA  TRP A 178     -17.416   5.786  51.036  1.00  4.22           C  
ATOM   2817  C   TRP A 178     -17.819   6.886  52.024  1.00  5.19           C  
ATOM   2818  O   TRP A 178     -16.948   7.573  52.558  1.00  5.20           O  
ATOM   2819  CB  TRP A 178     -16.893   4.561  51.809  1.00  4.65           C  
ATOM   2820  CG  TRP A 178     -16.748   3.287  51.032  1.00  5.52           C  
ATOM   2821  CD1 TRP A 178     -15.722   2.974  50.209  1.00  6.38           C  
ATOM   2822  CD2 TRP A 178     -17.661   2.146  50.983  1.00  5.13           C  
ATOM   2823  NE1 TRP A 178     -15.913   1.712  49.688  1.00  5.12           N  
ATOM   2824  CE2 TRP A 178     -17.094   1.153  50.128  1.00  4.64           C  
ATOM   2825  CE3 TRP A 178     -18.903   1.838  51.588  1.00  6.12           C  
ATOM   2826  CZ2 TRP A 178     -17.723  -0.081  49.891  1.00  5.22           C  
ATOM   2827  CZ3 TRP A 178     -19.550   0.609  51.347  1.00  6.65           C  
ATOM   2828  CH2 TRP A 178     -18.961  -0.350  50.501  1.00  6.03           C  
ATOM   2829  H   TRP A 178     -15.467   5.920  50.243  1.00  0.00           H  
ATOM   2830  HA  TRP A 178     -18.303   5.477  50.489  1.00  0.00           H  
ATOM   2831  HB3 TRP A 178     -17.571   4.338  52.635  1.00  0.00           H  
ATOM   2832  HB2 TRP A 178     -15.933   4.792  52.274  1.00  0.00           H  
ATOM   2833  HD1 TRP A 178     -14.872   3.614  50.024  1.00  0.00           H  
ATOM   2834  HE1 TRP A 178     -15.241   1.270  49.073  1.00  0.00           H  
ATOM   2835  HE3 TRP A 178     -19.365   2.558  52.248  1.00  0.00           H  
ATOM   2836  HZ2 TRP A 178     -17.263  -0.812  49.244  1.00  0.00           H  
ATOM   2837  HZ3 TRP A 178     -20.499   0.401  51.819  1.00  0.00           H  
ATOM   2838  HH2 TRP A 178     -19.455  -1.292  50.320  1.00  0.00           H  
ATOM   2839  N   THR A 179     -19.130   6.967  52.296  1.00  4.51           N  
ATOM   2840  CA  THR A 179     -19.685   7.706  53.428  1.00  4.47           C  
ATOM   2841  C   THR A 179     -19.441   6.909  54.725  1.00  5.24           C  
ATOM   2842  O   THR A 179     -19.513   5.679  54.718  1.00  5.60           O  
ATOM   2843  CB  THR A 179     -21.202   7.957  53.238  1.00  4.53           C  
ATOM   2844  OG1 THR A 179     -21.929   6.759  53.031  1.00  5.11           O  
ATOM   2845  CG2 THR A 179     -21.485   8.917  52.076  1.00  4.75           C  
ATOM   2846  H   THR A 179     -19.780   6.354  51.821  1.00  0.00           H  
ATOM   2847  HA  THR A 179     -19.185   8.671  53.506  1.00  0.00           H  
ATOM   2848  HB  THR A 179     -21.602   8.410  54.147  1.00  0.00           H  
ATOM   2849  HG1 THR A 179     -22.096   6.360  53.896  1.00  0.00           H  
ATOM   2850 HG21 THR A 179     -22.556   9.059  51.936  1.00  0.00           H  
ATOM   2851 HG22 THR A 179     -21.047   9.897  52.271  1.00  0.00           H  
ATOM   2852 HG23 THR A 179     -21.067   8.552  51.138  1.00  0.00           H  
ATOM   2853  N   HIS A 180     -19.103   7.646  55.797  1.00  5.87           N  
ATOM   2854  CA  HIS A 180     -18.556   7.123  57.056  1.00  6.10           C  
ATOM   2855  C   HIS A 180     -19.512   6.249  57.893  1.00  6.58           C  
ATOM   2856  O   HIS A 180     -19.036   5.553  58.789  1.00  7.41           O  
ATOM   2857  CB  HIS A 180     -17.980   8.292  57.885  1.00  6.49           C  
ATOM   2858  CG  HIS A 180     -16.689   8.893  57.369  1.00  6.67           C  
ATOM   2859  ND1 HIS A 180     -16.378   9.013  56.008  1.00  8.56           N  
ATOM   2860  CD2 HIS A 180     -15.647   9.422  58.103  1.00  7.69           C  
ATOM   2861  CE1 HIS A 180     -15.176   9.573  55.978  1.00  8.38           C  
ATOM   2862  NE2 HIS A 180     -14.699   9.847  57.191  1.00  9.04           N  
ATOM   2863  H   HIS A 180     -19.063   8.650  55.701  1.00  0.00           H  
ATOM   2864  HA  HIS A 180     -17.727   6.465  56.795  1.00  0.00           H  
ATOM   2865  HB3 HIS A 180     -17.786   7.965  58.908  1.00  0.00           H  
ATOM   2866  HB2 HIS A 180     -18.717   9.092  57.965  1.00  0.00           H  
ATOM   2867  HD2 HIS A 180     -15.505   9.526  59.169  1.00  0.00           H  
ATOM   2868  HE1 HIS A 180     -14.639   9.789  55.066  1.00  0.00           H  
ATOM   2869  HE2 HIS A 180     -13.809  10.275  57.405  1.00  0.00           H  
ATOM   2870  N   ASP A 181     -20.816   6.256  57.566  1.00  6.12           N  
ATOM   2871  CA  ASP A 181     -21.832   5.338  58.099  1.00  6.13           C  
ATOM   2872  C   ASP A 181     -21.687   3.893  57.563  1.00  6.36           C  
ATOM   2873  O   ASP A 181     -22.236   2.975  58.173  1.00  7.16           O  
ATOM   2874  CB  ASP A 181     -23.284   5.850  57.877  1.00  6.50           C  
ATOM   2875  CG  ASP A 181     -23.628   6.364  56.469  1.00  6.46           C  
ATOM   2876  OD1 ASP A 181     -22.868   6.061  55.523  1.00  5.82           O  
ATOM   2877  OD2 ASP A 181     -24.698   6.997  56.349  1.00  6.56           O1-
ATOM   2878  H   ASP A 181     -21.125   6.844  56.804  1.00  0.00           H  
ATOM   2879  HA  ASP A 181     -21.677   5.282  59.178  1.00  0.00           H  
ATOM   2880  HB3 ASP A 181     -23.447   6.676  58.571  1.00  0.00           H  
ATOM   2881  HB2 ASP A 181     -24.000   5.069  58.137  1.00  0.00           H  
ATOM   2882  N   GLY A 182     -20.979   3.722  56.432  1.00  5.82           N  
ATOM   2883  CA  GLY A 182     -20.798   2.453  55.728  1.00  6.11           C  
ATOM   2884  C   GLY A 182     -21.993   2.106  54.821  1.00  6.04           C  
ATOM   2885  O   GLY A 182     -22.015   1.007  54.268  1.00  6.21           O  
ATOM   2886  H   GLY A 182     -20.565   4.536  55.995  1.00  0.00           H  
ATOM   2887  HA3 GLY A 182     -20.630   1.642  56.440  1.00  0.00           H  
ATOM   2888  HA2 GLY A 182     -19.901   2.525  55.112  1.00  0.00           H  
ATOM   2889  N   LYS A 183     -22.979   3.014  54.672  1.00  5.15           N  
ATOM   2890  CA  LYS A 183     -24.221   2.803  53.924  1.00  6.00           C  
ATOM   2891  C   LYS A 183     -24.026   2.668  52.404  1.00  5.03           C  
ATOM   2892  O   LYS A 183     -24.797   1.942  51.778  1.00  5.34           O  
ATOM   2893  CB  LYS A 183     -25.218   3.931  54.279  1.00  6.07           C  
ATOM   2894  CG  LYS A 183     -26.575   3.875  53.548  1.00  7.36           C  
ATOM   2895  CD  LYS A 183     -27.542   4.973  54.008  1.00  7.95           C  
ATOM   2896  CE  LYS A 183     -28.864   4.942  53.229  1.00 10.39           C  
ATOM   2897  NZ  LYS A 183     -29.777   6.005  53.680  1.00 13.93           N1+
ATOM   2898  H   LYS A 183     -22.894   3.909  55.138  1.00  0.00           H  
ATOM   2899  HA  LYS A 183     -24.650   1.862  54.276  1.00  0.00           H  
ATOM   2900  HB3 LYS A 183     -24.757   4.896  54.064  1.00  0.00           H  
ATOM   2901  HB2 LYS A 183     -25.395   3.915  55.355  1.00  0.00           H  
ATOM   2902  HG3 LYS A 183     -27.030   2.895  53.698  1.00  0.00           H  
ATOM   2903  HG2 LYS A 183     -26.427   3.987  52.473  1.00  0.00           H  
ATOM   2904  HD3 LYS A 183     -27.065   5.947  53.885  1.00  0.00           H  
ATOM   2905  HD2 LYS A 183     -27.738   4.859  55.075  1.00  0.00           H  
ATOM   2906  HE3 LYS A 183     -29.357   3.977  53.355  1.00  0.00           H  
ATOM   2907  HE2 LYS A 183     -28.678   5.072  52.162  1.00  0.00           H  
ATOM   2908  HZ1 LYS A 183     -29.342   6.906  53.537  1.00  0.00           H  
ATOM   2909  HZ2 LYS A 183     -30.637   5.961  53.151  1.00  0.00           H  
ATOM   2910  HZ3 LYS A 183     -29.980   5.882  54.662  1.00  0.00           H  
ATOM   2911  N   GLY A 184     -23.034   3.369  51.835  1.00  5.06           N  
ATOM   2912  CA  GLY A 184     -22.857   3.411  50.391  1.00  4.62           C  
ATOM   2913  C   GLY A 184     -21.568   4.146  50.022  1.00  4.76           C  
ATOM   2914  O   GLY A 184     -20.766   4.510  50.884  1.00  4.80           O  
ATOM   2915  H   GLY A 184     -22.417   3.937  52.398  1.00  0.00           H  
ATOM   2916  HA3 GLY A 184     -23.706   3.933  49.948  1.00  0.00           H  
ATOM   2917  HA2 GLY A 184     -22.824   2.401  49.979  1.00  0.00           H  
ATOM   2918  N   MET A 185     -21.390   4.346  48.707  1.00  4.55           N  
ATOM   2919  CA  MET A 185     -20.195   4.926  48.104  1.00  3.93           C  
ATOM   2920  C   MET A 185     -20.568   5.833  46.923  1.00  4.03           C  
ATOM   2921  O   MET A 185     -21.371   5.438  46.076  1.00  3.94           O  
ATOM   2922  CB  MET A 185     -19.256   3.776  47.671  1.00  4.06           C  
ATOM   2923  CG  MET A 185     -17.840   4.229  47.281  1.00  5.58           C  
ATOM   2924  SD  MET A 185     -16.849   2.995  46.409  1.00  5.55           S  
ATOM   2925  CE  MET A 185     -17.556   3.121  44.748  1.00  8.27           C  
ATOM   2926  H   MET A 185     -22.106   4.040  48.061  1.00  0.00           H  
ATOM   2927  HA  MET A 185     -19.690   5.547  48.841  1.00  0.00           H  
ATOM   2928  HB3 MET A 185     -19.709   3.214  46.853  1.00  0.00           H  
ATOM   2929  HB2 MET A 185     -19.159   3.065  48.493  1.00  0.00           H  
ATOM   2930  HG3 MET A 185     -17.298   4.485  48.188  1.00  0.00           H  
ATOM   2931  HG2 MET A 185     -17.860   5.128  46.671  1.00  0.00           H  
ATOM   2932  HE1 MET A 185     -17.042   2.432  44.080  1.00  0.00           H  
ATOM   2933  HE2 MET A 185     -18.618   2.874  44.752  1.00  0.00           H  
ATOM   2934  HE3 MET A 185     -17.434   4.131  44.358  1.00  0.00           H  
ATOM   2935  N   PHE A 186     -19.922   7.010  46.870  1.00  3.65           N  
ATOM   2936  CA  PHE A 186     -19.939   7.926  45.730  1.00  4.33           C  
ATOM   2937  C   PHE A 186     -19.119   7.388  44.549  1.00  3.91           C  
ATOM   2938  O   PHE A 186     -18.010   6.893  44.754  1.00  4.05           O  
ATOM   2939  CB  PHE A 186     -19.398   9.307  46.146  1.00  4.33           C  
ATOM   2940  CG  PHE A 186     -20.379  10.177  46.905  1.00  4.84           C  
ATOM   2941  CD1 PHE A 186     -21.313  10.960  46.194  1.00  4.43           C  
ATOM   2942  CD2 PHE A 186     -20.469  10.108  48.311  1.00  4.21           C  
ATOM   2943  CE1 PHE A 186     -22.254  11.709  46.882  1.00  5.15           C  
ATOM   2944  CE2 PHE A 186     -21.425  10.863  48.979  1.00  4.36           C  
ATOM   2945  CZ  PHE A 186     -22.311  11.661  48.268  1.00  5.25           C  
ATOM   2946  H   PHE A 186     -19.275   7.252  47.610  1.00  0.00           H  
ATOM   2947  HA  PHE A 186     -20.973   8.044  45.405  1.00  0.00           H  
ATOM   2948  HB3 PHE A 186     -19.101   9.863  45.255  1.00  0.00           H  
ATOM   2949  HB2 PHE A 186     -18.489   9.196  46.736  1.00  0.00           H  
ATOM   2950  HD1 PHE A 186     -21.290  10.989  45.115  1.00  0.00           H  
ATOM   2951  HD2 PHE A 186     -19.794   9.478  48.871  1.00  0.00           H  
ATOM   2952  HE1 PHE A 186     -22.946  12.330  46.336  1.00  0.00           H  
ATOM   2953  HE2 PHE A 186     -21.484  10.830  50.056  1.00  0.00           H  
ATOM   2954  HZ  PHE A 186     -23.053  12.243  48.795  1.00  0.00           H  
ATOM   2955  N   TYR A 187     -19.664   7.549  43.336  1.00  3.55           N  
ATOM   2956  CA  TYR A 187     -19.031   7.156  42.079  1.00  3.35           C  
ATOM   2957  C   TYR A 187     -19.600   7.992  40.919  1.00  4.16           C  
ATOM   2958  O   TYR A 187     -20.571   8.725  41.100  1.00  4.25           O  
ATOM   2959  CB  TYR A 187     -19.170   5.625  41.872  1.00  3.76           C  
ATOM   2960  CG  TYR A 187     -20.481   5.151  41.265  1.00  3.72           C  
ATOM   2961  CD1 TYR A 187     -21.675   5.203  42.014  1.00  2.75           C  
ATOM   2962  CD2 TYR A 187     -20.509   4.686  39.934  1.00  5.30           C  
ATOM   2963  CE1 TYR A 187     -22.892   4.814  41.425  1.00  3.08           C  
ATOM   2964  CE2 TYR A 187     -21.726   4.297  39.346  1.00  4.93           C  
ATOM   2965  CZ  TYR A 187     -22.918   4.369  40.088  1.00  4.99           C  
ATOM   2966  OH  TYR A 187     -24.094   4.003  39.506  1.00  5.93           O  
ATOM   2967  H   TYR A 187     -20.576   7.981  43.246  1.00  0.00           H  
ATOM   2968  HA  TYR A 187     -17.975   7.408  42.138  1.00  0.00           H  
ATOM   2969  HB3 TYR A 187     -18.990   5.083  42.799  1.00  0.00           H  
ATOM   2970  HB2 TYR A 187     -18.370   5.305  41.204  1.00  0.00           H  
ATOM   2971  HD1 TYR A 187     -21.665   5.558  43.035  1.00  0.00           H  
ATOM   2972  HD2 TYR A 187     -19.598   4.640  39.357  1.00  0.00           H  
ATOM   2973  HE1 TYR A 187     -23.806   4.877  41.997  1.00  0.00           H  
ATOM   2974  HE2 TYR A 187     -21.746   3.941  38.327  1.00  0.00           H  
ATOM   2975  HH  TYR A 187     -24.806   3.889  40.154  1.00  0.00           H  
ATOM   2976  N   ASN A 188     -18.981   7.854  39.738  1.00  3.86           N  
ATOM   2977  CA  ASN A 188     -19.404   8.497  38.495  1.00  4.56           C  
ATOM   2978  C   ASN A 188     -19.726   7.443  37.433  1.00  4.31           C  
ATOM   2979  O   ASN A 188     -19.092   6.389  37.395  1.00  4.37           O  
ATOM   2980  CB  ASN A 188     -18.280   9.405  37.957  1.00  4.17           C  
ATOM   2981  CG  ASN A 188     -17.965  10.594  38.861  1.00  5.28           C  
ATOM   2982  OD1 ASN A 188     -17.016  10.554  39.641  1.00  5.26           O  
ATOM   2983  ND2 ASN A 188     -18.761  11.657  38.743  1.00  4.53           N  
ATOM   2984  H   ASN A 188     -18.179   7.239  39.660  1.00  0.00           H  
ATOM   2985  HA  ASN A 188     -20.295   9.097  38.673  1.00  0.00           H  
ATOM   2986  HB3 ASN A 188     -18.569   9.797  36.983  1.00  0.00           H  
ATOM   2987  HB2 ASN A 188     -17.374   8.828  37.781  1.00  0.00           H  
ATOM   2988 HD22 ASN A 188     -18.587  12.486  39.300  1.00  0.00           H  
ATOM   2989 HD21 ASN A 188     -19.534  11.652  38.095  1.00  0.00           H  
ATOM   2990  N   SER A 189     -20.657   7.801  36.539  1.00  4.90           N  
ATOM   2991  CA  SER A 189     -20.987   7.033  35.343  1.00  5.88           C  
ATOM   2992  C   SER A 189     -21.513   7.961  34.240  1.00  6.15           C  
ATOM   2993  O   SER A 189     -22.140   8.983  34.528  1.00  6.39           O  
ATOM   2994  CB  SER A 189     -21.951   5.874  35.688  1.00  6.87           C  
ATOM   2995  OG  SER A 189     -23.235   6.327  36.069  1.00  8.65           O  
ATOM   2996  H   SER A 189     -21.143   8.682  36.641  1.00  0.00           H  
ATOM   2997  HA  SER A 189     -20.057   6.599  34.969  1.00  0.00           H  
ATOM   2998  HB3 SER A 189     -21.537   5.253  36.480  1.00  0.00           H  
ATOM   2999  HB2 SER A 189     -22.070   5.222  34.822  1.00  0.00           H  
ATOM   3000  HG  SER A 189     -23.671   6.706  35.302  1.00  0.00           H  
ATOM   3001  N   TYR A 190     -21.247   7.557  32.990  1.00  5.70           N  
ATOM   3002  CA  TYR A 190     -21.714   8.221  31.775  1.00  6.09           C  
ATOM   3003  C   TYR A 190     -23.041   7.592  31.302  1.00  7.64           C  
ATOM   3004  O   TYR A 190     -23.208   6.378  31.443  1.00  8.20           O  
ATOM   3005  CB  TYR A 190     -20.629   8.057  30.692  1.00  6.04           C  
ATOM   3006  CG  TYR A 190     -19.418   8.952  30.890  1.00  5.50           C  
ATOM   3007  CD1 TYR A 190     -19.498  10.312  30.534  1.00  4.46           C  
ATOM   3008  CD2 TYR A 190     -18.217   8.440  31.425  1.00  5.17           C  
ATOM   3009  CE1 TYR A 190     -18.384  11.156  30.692  1.00  4.58           C  
ATOM   3010  CE2 TYR A 190     -17.101   9.287  31.586  1.00  6.61           C  
ATOM   3011  CZ  TYR A 190     -17.182  10.643  31.215  1.00  4.15           C  
ATOM   3012  OH  TYR A 190     -16.098  11.457  31.361  1.00  6.38           O  
ATOM   3013  H   TYR A 190     -20.732   6.698  32.850  1.00  0.00           H  
ATOM   3014  HA  TYR A 190     -21.836   9.281  32.000  1.00  0.00           H  
ATOM   3015  HB3 TYR A 190     -21.045   8.316  29.716  1.00  0.00           H  
ATOM   3016  HB2 TYR A 190     -20.316   7.014  30.608  1.00  0.00           H  
ATOM   3017  HD1 TYR A 190     -20.419  10.712  30.139  1.00  0.00           H  
ATOM   3018  HD2 TYR A 190     -18.151   7.400  31.709  1.00  0.00           H  
ATOM   3019  HE1 TYR A 190     -18.458  12.197  30.412  1.00  0.00           H  
ATOM   3020  HE2 TYR A 190     -16.179   8.897  31.988  1.00  0.00           H  
ATOM   3021  HH  TYR A 190     -16.247  12.351  31.042  1.00  0.00           H  
ATOM   3022  N   PRO A 191     -23.955   8.409  30.723  1.00  8.85           N  
ATOM   3023  CA  PRO A 191     -25.226   7.918  30.152  1.00  9.74           C  
ATOM   3024  C   PRO A 191     -25.024   7.008  28.926  1.00 10.44           C  
ATOM   3025  O   PRO A 191     -23.978   7.079  28.277  1.00 10.82           O  
ATOM   3026  CB  PRO A 191     -25.976   9.210  29.785  1.00 10.34           C  
ATOM   3027  CG  PRO A 191     -24.879  10.219  29.492  1.00 11.27           C  
ATOM   3028  CD  PRO A 191     -23.811   9.851  30.512  1.00  9.68           C  
ATOM   3029  HA  PRO A 191     -25.787   7.366  30.909  1.00  0.00           H  
ATOM   3030  HB3 PRO A 191     -26.562   9.542  30.643  1.00  0.00           H  
ATOM   3031  HB2 PRO A 191     -26.666   9.096  28.947  1.00  0.00           H  
ATOM   3032  HG3 PRO A 191     -25.205  11.257  29.559  1.00  0.00           H  
ATOM   3033  HG2 PRO A 191     -24.492  10.055  28.485  1.00  0.00           H  
ATOM   3034  HD2 PRO A 191     -22.824  10.147  30.154  1.00  0.00           H  
ATOM   3035  HD3 PRO A 191     -24.004  10.348  31.463  1.00  0.00           H  
ATOM   3036  N   GLN A 192     -26.029   6.156  28.660  1.00 11.74           N  
ATOM   3037  CA  GLN A 192     -26.061   5.181  27.563  1.00 12.56           C  
ATOM   3038  C   GLN A 192     -25.828   5.804  26.173  1.00 12.42           C  
ATOM   3039  O   GLN A 192     -26.317   6.901  25.901  1.00 12.08           O  
ATOM   3040  CB  GLN A 192     -27.371   4.368  27.638  1.00  0.00           C  
ATOM   3041  CG  GLN A 192     -28.668   5.177  27.411  1.00  0.00           C  
ATOM   3042  CD  GLN A 192     -29.925   4.324  27.599  1.00  0.00           C  
ATOM   3043  OE1 GLN A 192     -30.046   3.589  28.577  1.00  0.00           O  
ATOM   3044  NE2 GLN A 192     -30.882   4.439  26.677  1.00  0.00           N  
ATOM   3045  H   GLN A 192     -26.851   6.173  29.246  1.00  0.00           H  
ATOM   3046  HA  GLN A 192     -25.246   4.482  27.743  1.00  0.00           H  
ATOM   3047  HB2 GLN A 192     -27.328   3.567  26.899  1.00  0.00           H  
ATOM   3048  HB3 GLN A 192     -27.408   3.868  28.607  1.00  0.00           H  
ATOM   3049  HG2 GLN A 192     -28.724   6.009  28.113  1.00  0.00           H  
ATOM   3050  HG3 GLN A 192     -28.672   5.612  26.411  1.00  0.00           H  
ATOM   3051 HE22 GLN A 192     -31.732   3.902  26.763  1.00  0.00           H  
ATOM   3052 HE21 GLN A 192     -30.761   5.054  25.885  1.00  0.00           H  
ATOM   3053  N   GLN A 193     -25.071   5.076  25.339  1.00 12.59           N  
ATOM   3054  CA  GLN A 193     -24.667   5.489  23.998  1.00 12.76           C  
ATOM   3055  C   GLN A 193     -24.893   4.323  23.026  1.00 13.38           C  
ATOM   3056  O   GLN A 193     -24.809   3.160  23.426  1.00 13.71           O  
ATOM   3057  CB  GLN A 193     -23.186   5.949  24.041  1.00 12.63           C  
ATOM   3058  CG  GLN A 193     -22.132   4.820  24.172  1.00 11.87           C  
ATOM   3059  CD  GLN A 193     -20.721   5.328  24.487  1.00 11.92           C  
ATOM   3060  OE1 GLN A 193     -20.541   6.333  25.171  1.00 13.64           O  
ATOM   3061  NE2 GLN A 193     -19.704   4.599  24.029  1.00 10.54           N  
ATOM   3062  H   GLN A 193     -24.740   4.167  25.629  1.00  0.00           H  
ATOM   3063  HA  GLN A 193     -25.283   6.327  23.663  1.00  0.00           H  
ATOM   3064  HB3 GLN A 193     -23.079   6.661  24.862  1.00  0.00           H  
ATOM   3065  HB2 GLN A 193     -22.967   6.518  23.136  1.00  0.00           H  
ATOM   3066  HG3 GLN A 193     -22.098   4.233  23.253  1.00  0.00           H  
ATOM   3067  HG2 GLN A 193     -22.420   4.130  24.964  1.00  0.00           H  
ATOM   3068 HE22 GLN A 193     -18.753   4.876  24.223  1.00  0.00           H  
ATOM   3069 HE21 GLN A 193     -19.871   3.754  23.497  1.00  0.00           H  
ATOM   3070  N   ASP A 194     -25.138   4.672  21.754  1.00 14.82           N  
ATOM   3071  CA  ASP A 194     -25.247   3.726  20.640  1.00 15.34           C  
ATOM   3072  C   ASP A 194     -23.874   3.127  20.294  1.00 14.67           C  
ATOM   3073  O   ASP A 194     -22.862   3.830  20.351  1.00 14.13           O  
ATOM   3074  CB  ASP A 194     -25.901   4.346  19.378  1.00 16.53           C  
ATOM   3075  CG  ASP A 194     -27.241   5.056  19.613  1.00 19.07           C  
ATOM   3076  OD1 ASP A 194     -27.920   4.730  20.612  1.00 23.91           O  
ATOM   3077  OD2 ASP A 194     -27.600   5.871  18.736  1.00 25.69           O1-
ATOM   3078  H   ASP A 194     -25.206   5.649  21.508  1.00  0.00           H  
ATOM   3079  HA  ASP A 194     -25.892   2.910  20.973  1.00  0.00           H  
ATOM   3080  HB3 ASP A 194     -26.058   3.571  18.627  1.00  0.00           H  
ATOM   3081  HB2 ASP A 194     -25.209   5.077  18.956  1.00  0.00           H  
ATOM   3082  N   GLY A 195     -23.877   1.833  19.939  1.00 13.76           N  
ATOM   3083  CA  GLY A 195     -22.669   1.063  19.656  1.00 12.75           C  
ATOM   3084  C   GLY A 195     -22.048   0.525  20.955  1.00 11.97           C  
ATOM   3085  O   GLY A 195     -22.704   0.438  21.995  1.00 12.32           O  
ATOM   3086  H   GLY A 195     -24.752   1.330  19.921  1.00  0.00           H  
ATOM   3087  HA3 GLY A 195     -21.943   1.666  19.108  1.00  0.00           H  
ATOM   3088  HA2 GLY A 195     -22.933   0.220  19.017  1.00  0.00           H  
ATOM   3089  N   LYS A 196     -20.774   0.118  20.854  1.00 10.90           N  
ATOM   3090  CA  LYS A 196     -19.991  -0.515  21.919  1.00 10.51           C  
ATOM   3091  C   LYS A 196     -19.596   0.435  23.064  1.00  9.55           C  
ATOM   3092  O   LYS A 196     -19.683   1.657  22.930  1.00  9.65           O  
ATOM   3093  CB  LYS A 196     -18.746  -1.163  21.280  1.00 10.84           C  
ATOM   3094  CG  LYS A 196     -19.080  -2.420  20.456  1.00 11.86           C  
ATOM   3095  CD  LYS A 196     -17.855  -3.039  19.768  1.00 11.37           C  
ATOM   3096  CE  LYS A 196     -17.390  -2.253  18.534  1.00 12.54           C  
ATOM   3097  NZ  LYS A 196     -16.168  -2.838  17.966  1.00 13.98           N1+
ATOM   3098  H   LYS A 196     -20.296   0.224  19.972  1.00  0.00           H  
ATOM   3099  HA  LYS A 196     -20.607  -1.305  22.354  1.00  0.00           H  
ATOM   3100  HB3 LYS A 196     -18.045  -1.465  22.059  1.00  0.00           H  
ATOM   3101  HB2 LYS A 196     -18.217  -0.428  20.674  1.00  0.00           H  
ATOM   3102  HG3 LYS A 196     -19.841  -2.195  19.708  1.00  0.00           H  
ATOM   3103  HG2 LYS A 196     -19.522  -3.165  21.118  1.00  0.00           H  
ATOM   3104  HD3 LYS A 196     -18.087  -4.065  19.482  1.00  0.00           H  
ATOM   3105  HD2 LYS A 196     -17.036  -3.107  20.485  1.00  0.00           H  
ATOM   3106  HE3 LYS A 196     -17.183  -1.211  18.779  1.00  0.00           H  
ATOM   3107  HE2 LYS A 196     -18.171  -2.257  17.773  1.00  0.00           H  
ATOM   3108  HZ1 LYS A 196     -15.414  -2.737  18.634  1.00  0.00           H  
ATOM   3109  HZ2 LYS A 196     -16.316  -3.813  17.754  1.00  0.00           H  
ATOM   3110  HZ3 LYS A 196     -15.928  -2.340  17.111  1.00  0.00           H  
ATOM   3111  N   SER A 197     -19.162  -0.180  24.175  1.00  9.56           N  
ATOM   3112  CA  SER A 197     -18.635   0.470  25.376  1.00  8.43           C  
ATOM   3113  C   SER A 197     -17.580  -0.445  26.035  1.00  8.40           C  
ATOM   3114  O   SER A 197     -17.543  -0.550  27.261  1.00  9.67           O  
ATOM   3115  CB  SER A 197     -19.797   0.861  26.322  1.00  8.87           C  
ATOM   3116  OG  SER A 197     -20.492   1.988  25.827  1.00  9.34           O  
ATOM   3117  H   SER A 197     -19.130  -1.189  24.188  1.00  0.00           H  
ATOM   3118  HA  SER A 197     -18.099   1.378  25.095  1.00  0.00           H  
ATOM   3119  HB3 SER A 197     -19.425   1.138  27.308  1.00  0.00           H  
ATOM   3120  HB2 SER A 197     -20.490   0.030  26.463  1.00  0.00           H  
ATOM   3121  HG  SER A 197     -20.731   1.810  24.912  1.00  0.00           H  
ATOM   3122  N   ASP A 198     -16.751  -1.104  25.203  1.00  7.71           N  
ATOM   3123  CA  ASP A 198     -15.689  -2.037  25.613  1.00  7.42           C  
ATOM   3124  C   ASP A 198     -14.296  -1.375  25.615  1.00  6.82           C  
ATOM   3125  O   ASP A 198     -13.386  -1.915  26.244  1.00  6.88           O  
ATOM   3126  CB  ASP A 198     -15.650  -3.334  24.755  1.00  7.73           C  
ATOM   3127  CG  ASP A 198     -15.613  -3.173  23.225  1.00  8.95           C  
ATOM   3128  OD1 ASP A 198     -15.544  -2.025  22.732  1.00  8.34           O  
ATOM   3129  OD2 ASP A 198     -15.611  -4.229  22.559  1.00 12.39           O1-
ATOM   3130  H   ASP A 198     -16.815  -0.940  24.206  1.00  0.00           H  
ATOM   3131  HA  ASP A 198     -15.876  -2.350  26.641  1.00  0.00           H  
ATOM   3132  HB3 ASP A 198     -16.542  -3.914  24.996  1.00  0.00           H  
ATOM   3133  HB2 ASP A 198     -14.788  -3.935  25.049  1.00  0.00           H  
ATOM   3134  N   GLY A 199     -14.157  -0.241  24.912  1.00  6.08           N  
ATOM   3135  CA  GLY A 199     -12.919   0.513  24.756  1.00  5.47           C  
ATOM   3136  C   GLY A 199     -12.466   0.566  23.291  1.00  5.46           C  
ATOM   3137  O   GLY A 199     -11.554   1.332  22.985  1.00  4.99           O  
ATOM   3138  H   GLY A 199     -14.964   0.138  24.429  1.00  0.00           H  
ATOM   3139  HA3 GLY A 199     -12.103   0.107  25.354  1.00  0.00           H  
ATOM   3140  HA2 GLY A 199     -13.113   1.522  25.111  1.00  0.00           H  
ATOM   3141  N   THR A 200     -13.080  -0.222  22.388  1.00  5.60           N  
ATOM   3142  CA  THR A 200     -12.762  -0.233  20.955  1.00  6.00           C  
ATOM   3143  C   THR A 200     -13.514   0.854  20.158  1.00  6.04           C  
ATOM   3144  O   THR A 200     -13.103   1.149  19.036  1.00  6.82           O  
ATOM   3145  CB  THR A 200     -13.056  -1.612  20.302  1.00  6.54           C  
ATOM   3146  OG1 THR A 200     -14.439  -1.874  20.152  1.00  7.55           O  
ATOM   3147  CG2 THR A 200     -12.403  -2.789  21.037  1.00  7.60           C  
ATOM   3148  H   THR A 200     -13.841  -0.822  22.683  1.00  0.00           H  
ATOM   3149  HA  THR A 200     -11.699  -0.029  20.831  1.00  0.00           H  
ATOM   3150  HB  THR A 200     -12.639  -1.599  19.294  1.00  0.00           H  
ATOM   3151  HG1 THR A 200     -14.827  -1.974  21.032  1.00  0.00           H  
ATOM   3152 HG21 THR A 200     -12.563  -3.725  20.502  1.00  0.00           H  
ATOM   3153 HG22 THR A 200     -11.327  -2.644  21.134  1.00  0.00           H  
ATOM   3154 HG23 THR A 200     -12.819  -2.907  22.036  1.00  0.00           H  
ATOM   3155  N   GLU A 201     -14.573   1.442  20.744  1.00  6.34           N  
ATOM   3156  CA  GLU A 201     -15.317   2.566  20.179  1.00  5.90           C  
ATOM   3157  C   GLU A 201     -14.521   3.881  20.274  1.00  5.90           C  
ATOM   3158  O   GLU A 201     -13.661   4.034  21.144  1.00  5.95           O  
ATOM   3159  CB  GLU A 201     -16.704   2.671  20.864  1.00  5.87           C  
ATOM   3160  CG  GLU A 201     -16.780   3.366  22.246  1.00  5.85           C  
ATOM   3161  CD  GLU A 201     -16.032   2.657  23.375  1.00  7.56           C  
ATOM   3162  OE1 GLU A 201     -16.016   1.406  23.369  1.00  6.33           O  
ATOM   3163  OE2 GLU A 201     -15.505   3.381  24.247  1.00  7.08           O1-
ATOM   3164  H   GLU A 201     -14.850   1.158  21.676  1.00  0.00           H  
ATOM   3165  HA  GLU A 201     -15.485   2.341  19.123  1.00  0.00           H  
ATOM   3166  HB3 GLU A 201     -17.141   1.675  20.945  1.00  0.00           H  
ATOM   3167  HB2 GLU A 201     -17.373   3.206  20.189  1.00  0.00           H  
ATOM   3168  HG3 GLU A 201     -17.823   3.428  22.542  1.00  0.00           H  
ATOM   3169  HG2 GLU A 201     -16.435   4.399  22.182  1.00  0.00           H  
ATOM   3170  N   THR A 202     -14.878   4.820  19.388  1.00  5.37           N  
ATOM   3171  CA  THR A 202     -14.332   6.178  19.344  1.00  5.23           C  
ATOM   3172  C   THR A 202     -15.342   7.228  19.866  1.00  5.23           C  
ATOM   3173  O   THR A 202     -15.026   8.416  19.828  1.00  5.41           O  
ATOM   3174  CB  THR A 202     -13.907   6.549  17.893  1.00  5.44           C  
ATOM   3175  OG1 THR A 202     -15.005   6.832  17.043  1.00  6.60           O  
ATOM   3176  CG2 THR A 202     -13.010   5.495  17.225  1.00  6.08           C  
ATOM   3177  H   THR A 202     -15.581   4.610  18.694  1.00  0.00           H  
ATOM   3178  HA  THR A 202     -13.452   6.248  19.983  1.00  0.00           H  
ATOM   3179  HB  THR A 202     -13.321   7.468  17.944  1.00  0.00           H  
ATOM   3180  HG1 THR A 202     -15.458   7.611  17.375  1.00  0.00           H  
ATOM   3181 HG21 THR A 202     -12.706   5.823  16.233  1.00  0.00           H  
ATOM   3182 HG22 THR A 202     -12.106   5.320  17.809  1.00  0.00           H  
ATOM   3183 HG23 THR A 202     -13.520   4.539  17.101  1.00  0.00           H  
ATOM   3184  N   SER A 203     -16.524   6.784  20.337  1.00  5.63           N  
ATOM   3185  CA  SER A 203     -17.631   7.608  20.835  1.00  6.18           C  
ATOM   3186  C   SER A 203     -17.227   8.515  22.011  1.00  5.84           C  
ATOM   3187  O   SER A 203     -16.593   8.037  22.952  1.00  6.02           O  
ATOM   3188  CB  SER A 203     -18.790   6.683  21.253  1.00  6.79           C  
ATOM   3189  OG  SER A 203     -19.436   6.153  20.113  1.00  9.05           O  
ATOM   3190  H   SER A 203     -16.699   5.790  20.336  1.00  0.00           H  
ATOM   3191  HA  SER A 203     -17.966   8.246  20.014  1.00  0.00           H  
ATOM   3192  HB3 SER A 203     -19.537   7.230  21.830  1.00  0.00           H  
ATOM   3193  HB2 SER A 203     -18.435   5.869  21.885  1.00  0.00           H  
ATOM   3194  HG  SER A 203     -20.166   5.598  20.401  1.00  0.00           H  
ATOM   3195  N   THR A 204     -17.604   9.803  21.920  1.00  6.28           N  
ATOM   3196  CA  THR A 204     -17.257  10.845  22.887  1.00  6.28           C  
ATOM   3197  C   THR A 204     -17.913  10.634  24.269  1.00  6.11           C  
ATOM   3198  O   THR A 204     -19.085  10.264  24.344  1.00  6.96           O  
ATOM   3199  CB  THR A 204     -17.574  12.261  22.333  1.00  6.62           C  
ATOM   3200  OG1 THR A 204     -17.060  13.261  23.193  1.00  7.59           O  
ATOM   3201  CG2 THR A 204     -19.069  12.563  22.120  1.00  7.76           C  
ATOM   3202  H   THR A 204     -18.137  10.109  21.119  1.00  0.00           H  
ATOM   3203  HA  THR A 204     -16.180  10.797  23.022  1.00  0.00           H  
ATOM   3204  HB  THR A 204     -17.066  12.373  21.376  1.00  0.00           H  
ATOM   3205  HG1 THR A 204     -16.101  13.194  23.198  1.00  0.00           H  
ATOM   3206 HG21 THR A 204     -19.201  13.526  21.627  1.00  0.00           H  
ATOM   3207 HG22 THR A 204     -19.541  11.809  21.490  1.00  0.00           H  
ATOM   3208 HG23 THR A 204     -19.618  12.604  23.062  1.00  0.00           H  
ATOM   3209  N   ASN A 205     -17.120  10.855  25.329  1.00  5.21           N  
ATOM   3210  CA  ASN A 205     -17.511  10.657  26.724  1.00  5.37           C  
ATOM   3211  C   ASN A 205     -17.866  12.021  27.334  1.00  5.44           C  
ATOM   3212  O   ASN A 205     -17.014  12.663  27.950  1.00  5.58           O  
ATOM   3213  CB  ASN A 205     -16.370   9.935  27.490  1.00  5.25           C  
ATOM   3214  CG  ASN A 205     -16.019   8.546  26.938  1.00  6.53           C  
ATOM   3215  OD1 ASN A 205     -14.849   8.246  26.709  1.00  8.62           O  
ATOM   3216  ND2 ASN A 205     -17.019   7.687  26.727  1.00  6.82           N  
ATOM   3217  H   ASN A 205     -16.173  11.179  25.179  1.00  0.00           H  
ATOM   3218  HA  ASN A 205     -18.406  10.034  26.786  1.00  0.00           H  
ATOM   3219  HB3 ASN A 205     -16.650   9.808  28.536  1.00  0.00           H  
ATOM   3220  HB2 ASN A 205     -15.465  10.546  27.486  1.00  0.00           H  
ATOM   3221 HD22 ASN A 205     -16.835   6.778  26.328  1.00  0.00           H  
ATOM   3222 HD21 ASN A 205     -17.975   7.955  26.916  1.00  0.00           H  
ATOM   3223  N   LEU A 206     -19.127  12.432  27.123  1.00  5.26           N  
ATOM   3224  CA  LEU A 206     -19.707  13.689  27.598  1.00  5.42           C  
ATOM   3225  C   LEU A 206     -20.843  13.418  28.596  1.00  5.59           C  
ATOM   3226  O   LEU A 206     -21.476  12.362  28.543  1.00  5.31           O  
ATOM   3227  CB  LEU A 206     -20.258  14.476  26.387  1.00  5.91           C  
ATOM   3228  CG  LEU A 206     -19.180  15.104  25.477  1.00  6.69           C  
ATOM   3229  CD1 LEU A 206     -19.808  15.678  24.190  1.00  9.05           C  
ATOM   3230  CD2 LEU A 206     -18.314  16.148  26.211  1.00  8.17           C  
ATOM   3231  H   LEU A 206     -19.756  11.837  26.602  1.00  0.00           H  
ATOM   3232  HA  LEU A 206     -18.953  14.284  28.117  1.00  0.00           H  
ATOM   3233  HB3 LEU A 206     -20.915  15.274  26.732  1.00  0.00           H  
ATOM   3234  HB2 LEU A 206     -20.894  13.811  25.800  1.00  0.00           H  
ATOM   3235  HG  LEU A 206     -18.519  14.296  25.166  1.00  0.00           H  
ATOM   3236 HD11 LEU A 206     -19.244  15.363  23.312  1.00  0.00           H  
ATOM   3237 HD12 LEU A 206     -20.836  15.342  24.049  1.00  0.00           H  
ATOM   3238 HD13 LEU A 206     -19.832  16.768  24.186  1.00  0.00           H  
ATOM   3239 HD21 LEU A 206     -18.217  17.084  25.661  1.00  0.00           H  
ATOM   3240 HD22 LEU A 206     -18.715  16.397  27.192  1.00  0.00           H  
ATOM   3241 HD23 LEU A 206     -17.307  15.768  26.366  1.00  0.00           H  
ATOM   3242  N   HIS A 207     -21.085  14.415  29.464  1.00  5.50           N  
ATOM   3243  CA  HIS A 207     -22.095  14.452  30.525  1.00  6.38           C  
ATOM   3244  C   HIS A 207     -21.845  13.396  31.614  1.00  5.32           C  
ATOM   3245  O   HIS A 207     -22.692  12.526  31.824  1.00  5.85           O  
ATOM   3246  CB  HIS A 207     -23.536  14.383  29.960  1.00  7.25           C  
ATOM   3247  CG  HIS A 207     -23.930  15.517  29.052  1.00 12.11           C  
ATOM   3248  ND1 HIS A 207     -23.845  15.448  27.657  1.00 16.00           N  
ATOM   3249  CD2 HIS A 207     -24.445  16.744  29.407  1.00 14.87           C  
ATOM   3250  CE1 HIS A 207     -24.320  16.613  27.233  1.00 16.73           C  
ATOM   3251  NE2 HIS A 207     -24.692  17.419  28.227  1.00 17.27           N  
ATOM   3252  H   HIS A 207     -20.502  15.242  29.415  1.00  0.00           H  
ATOM   3253  HA  HIS A 207     -21.983  15.420  31.015  1.00  0.00           H  
ATOM   3254  HB3 HIS A 207     -24.249  14.390  30.785  1.00  0.00           H  
ATOM   3255  HB2 HIS A 207     -23.705  13.445  29.430  1.00  0.00           H  
ATOM   3256  HD2 HIS A 207     -24.655  17.169  30.374  1.00  0.00           H  
ATOM   3257  HE1 HIS A 207     -24.391  16.882  26.189  1.00  0.00           H  
ATOM   3258  HE2 HIS A 207     -25.080  18.350  28.141  1.00  0.00           H  
ATOM   3259  N   GLN A 208     -20.694  13.500  32.304  1.00  4.91           N  
ATOM   3260  CA  GLN A 208     -20.395  12.671  33.474  1.00  4.69           C  
ATOM   3261  C   GLN A 208     -21.264  13.133  34.658  1.00  4.72           C  
ATOM   3262  O   GLN A 208     -21.265  14.322  34.981  1.00  4.49           O  
ATOM   3263  CB  GLN A 208     -18.898  12.764  33.833  1.00  4.45           C  
ATOM   3264  CG  GLN A 208     -18.463  11.609  34.759  1.00  4.70           C  
ATOM   3265  CD  GLN A 208     -17.098  11.828  35.408  1.00  5.29           C  
ATOM   3266  OE1 GLN A 208     -16.893  12.818  36.102  1.00  5.34           O  
ATOM   3267  NE2 GLN A 208     -16.180  10.876  35.242  1.00  5.33           N  
ATOM   3268  H   GLN A 208     -20.040  14.239  32.094  1.00  0.00           H  
ATOM   3269  HA  GLN A 208     -20.629  11.632  33.228  1.00  0.00           H  
ATOM   3270  HB3 GLN A 208     -18.691  13.730  34.296  1.00  0.00           H  
ATOM   3271  HB2 GLN A 208     -18.290  12.740  32.930  1.00  0.00           H  
ATOM   3272  HG3 GLN A 208     -18.480  10.665  34.211  1.00  0.00           H  
ATOM   3273  HG2 GLN A 208     -19.177  11.501  35.575  1.00  0.00           H  
ATOM   3274 HE22 GLN A 208     -15.283  10.956  35.703  1.00  0.00           H  
ATOM   3275 HE21 GLN A 208     -16.373  10.053  34.688  1.00  0.00           H  
ATOM   3276  N   LYS A 209     -21.982  12.179  35.267  1.00  5.00           N  
ATOM   3277  CA  LYS A 209     -22.904  12.429  36.371  1.00  5.30           C  
ATOM   3278  C   LYS A 209     -22.424  11.684  37.618  1.00  4.41           C  
ATOM   3279  O   LYS A 209     -21.992  10.535  37.518  1.00  4.59           O  
ATOM   3280  CB  LYS A 209     -24.315  11.962  35.966  1.00  6.53           C  
ATOM   3281  CG  LYS A 209     -24.887  12.741  34.772  1.00  7.98           C  
ATOM   3282  CD  LYS A 209     -26.338  12.360  34.443  1.00  8.34           C  
ATOM   3283  CE  LYS A 209     -26.878  13.075  33.196  1.00 10.24           C  
ATOM   3284  NZ  LYS A 209     -26.185  12.635  31.972  1.00 13.54           N1+
ATOM   3285  H   LYS A 209     -21.922  11.220  34.951  1.00  0.00           H  
ATOM   3286  HA  LYS A 209     -22.953  13.494  36.605  1.00  0.00           H  
ATOM   3287  HB3 LYS A 209     -24.985  12.077  36.818  1.00  0.00           H  
ATOM   3288  HB2 LYS A 209     -24.298  10.899  35.726  1.00  0.00           H  
ATOM   3289  HG3 LYS A 209     -24.263  12.558  33.900  1.00  0.00           H  
ATOM   3290  HG2 LYS A 209     -24.822  13.811  34.970  1.00  0.00           H  
ATOM   3291  HD3 LYS A 209     -26.977  12.612  35.289  1.00  0.00           H  
ATOM   3292  HD2 LYS A 209     -26.419  11.280  34.317  1.00  0.00           H  
ATOM   3293  HE3 LYS A 209     -26.773  14.155  33.299  1.00  0.00           H  
ATOM   3294  HE2 LYS A 209     -27.943  12.868  33.082  1.00  0.00           H  
ATOM   3295  HZ1 LYS A 209     -25.196  12.829  32.054  1.00  0.00           H  
ATOM   3296  HZ2 LYS A 209     -26.320  11.642  31.848  1.00  0.00           H  
ATOM   3297  HZ3 LYS A 209     -26.561  13.130  31.176  1.00  0.00           H  
ATOM   3298  N   LEU A 210     -22.535  12.362  38.769  1.00  4.10           N  
ATOM   3299  CA  LEU A 210     -22.237  11.829  40.092  1.00  4.07           C  
ATOM   3300  C   LEU A 210     -23.468  11.089  40.635  1.00  3.85           C  
ATOM   3301  O   LEU A 210     -24.569  11.641  40.623  1.00  4.40           O  
ATOM   3302  CB  LEU A 210     -21.838  13.002  41.014  1.00  4.43           C  
ATOM   3303  CG  LEU A 210     -21.352  12.614  42.431  1.00  4.19           C  
ATOM   3304  CD1 LEU A 210     -20.018  11.837  42.408  1.00  5.55           C  
ATOM   3305  CD2 LEU A 210     -21.297  13.852  43.347  1.00  6.42           C  
ATOM   3306  H   LEU A 210     -22.943  13.288  38.756  1.00  0.00           H  
ATOM   3307  HA  LEU A 210     -21.400  11.134  40.009  1.00  0.00           H  
ATOM   3308  HB3 LEU A 210     -22.702  13.660  41.104  1.00  0.00           H  
ATOM   3309  HB2 LEU A 210     -21.063  13.599  40.532  1.00  0.00           H  
ATOM   3310  HG  LEU A 210     -22.099  11.953  42.870  1.00  0.00           H  
ATOM   3311 HD11 LEU A 210     -19.228  12.350  42.953  1.00  0.00           H  
ATOM   3312 HD12 LEU A 210     -20.134  10.852  42.861  1.00  0.00           H  
ATOM   3313 HD13 LEU A 210     -19.644  11.684  41.397  1.00  0.00           H  
ATOM   3314 HD21 LEU A 210     -21.589  13.598  44.366  1.00  0.00           H  
ATOM   3315 HD22 LEU A 210     -20.300  14.285  43.384  1.00  0.00           H  
ATOM   3316 HD23 LEU A 210     -21.968  14.642  43.012  1.00  0.00           H  
ATOM   3317  N   TYR A 211     -23.230   9.871  41.133  1.00  4.31           N  
ATOM   3318  CA  TYR A 211     -24.219   9.011  41.772  1.00  4.47           C  
ATOM   3319  C   TYR A 211     -23.694   8.535  43.132  1.00  4.31           C  
ATOM   3320  O   TYR A 211     -22.485   8.503  43.357  1.00  4.42           O  
ATOM   3321  CB  TYR A 211     -24.519   7.810  40.853  1.00  4.93           C  
ATOM   3322  CG  TYR A 211     -25.376   8.137  39.646  1.00  6.47           C  
ATOM   3323  CD1 TYR A 211     -26.781   8.171  39.770  1.00  7.91           C  
ATOM   3324  CD2 TYR A 211     -24.777   8.399  38.396  1.00  9.43           C  
ATOM   3325  CE1 TYR A 211     -27.582   8.474  38.653  1.00  9.89           C  
ATOM   3326  CE2 TYR A 211     -25.579   8.700  37.279  1.00  8.66           C  
ATOM   3327  CZ  TYR A 211     -26.981   8.746  37.408  1.00  8.92           C  
ATOM   3328  OH  TYR A 211     -27.753   9.056  36.327  1.00 13.22           O  
ATOM   3329  H   TYR A 211     -22.286   9.505  41.120  1.00  0.00           H  
ATOM   3330  HA  TYR A 211     -25.137   9.572  41.941  1.00  0.00           H  
ATOM   3331  HB3 TYR A 211     -25.053   7.039  41.410  1.00  0.00           H  
ATOM   3332  HB2 TYR A 211     -23.588   7.349  40.521  1.00  0.00           H  
ATOM   3333  HD1 TYR A 211     -27.247   7.965  40.723  1.00  0.00           H  
ATOM   3334  HD2 TYR A 211     -23.702   8.367  38.289  1.00  0.00           H  
ATOM   3335  HE1 TYR A 211     -28.657   8.499  38.759  1.00  0.00           H  
ATOM   3336  HE2 TYR A 211     -25.117   8.888  36.323  1.00  0.00           H  
ATOM   3337  HH  TYR A 211     -28.693   9.056  36.525  1.00  0.00           H  
ATOM   3338  N   TYR A 212     -24.634   8.140  43.999  1.00  4.37           N  
ATOM   3339  CA  TYR A 212     -24.372   7.500  45.280  1.00  4.10           C  
ATOM   3340  C   TYR A 212     -25.093   6.151  45.287  1.00  4.18           C  
ATOM   3341  O   TYR A 212     -26.325   6.117  45.319  1.00  4.93           O  
ATOM   3342  CB  TYR A 212     -24.828   8.430  46.420  1.00  4.45           C  
ATOM   3343  CG  TYR A 212     -24.758   7.833  47.814  1.00  4.48           C  
ATOM   3344  CD1 TYR A 212     -23.509   7.672  48.446  1.00  4.24           C  
ATOM   3345  CD2 TYR A 212     -25.937   7.443  48.484  1.00  3.97           C  
ATOM   3346  CE1 TYR A 212     -23.442   7.140  49.747  1.00  4.45           C  
ATOM   3347  CE2 TYR A 212     -25.869   6.924  49.791  1.00  5.02           C  
ATOM   3348  CZ  TYR A 212     -24.622   6.778  50.425  1.00  4.40           C  
ATOM   3349  OH  TYR A 212     -24.560   6.297  51.700  1.00  5.61           O  
ATOM   3350  H   TYR A 212     -25.610   8.228  43.745  1.00  0.00           H  
ATOM   3351  HA  TYR A 212     -23.303   7.319  45.408  1.00  0.00           H  
ATOM   3352  HB3 TYR A 212     -25.852   8.759  46.239  1.00  0.00           H  
ATOM   3353  HB2 TYR A 212     -24.219   9.335  46.412  1.00  0.00           H  
ATOM   3354  HD1 TYR A 212     -22.601   7.961  47.937  1.00  0.00           H  
ATOM   3355  HD2 TYR A 212     -26.899   7.555  48.005  1.00  0.00           H  
ATOM   3356  HE1 TYR A 212     -22.482   7.012  50.222  1.00  0.00           H  
ATOM   3357  HE2 TYR A 212     -26.776   6.648  50.308  1.00  0.00           H  
ATOM   3358  HH  TYR A 212     -23.675   6.339  52.077  1.00  0.00           H  
ATOM   3359  N   HIS A 213     -24.298   5.072  45.253  1.00  4.35           N  
ATOM   3360  CA  HIS A 213     -24.779   3.701  45.332  1.00  4.54           C  
ATOM   3361  C   HIS A 213     -24.883   3.272  46.798  1.00  4.45           C  
ATOM   3362  O   HIS A 213     -23.852   3.169  47.461  1.00  4.68           O  
ATOM   3363  CB  HIS A 213     -23.815   2.776  44.560  1.00  4.37           C  
ATOM   3364  CG  HIS A 213     -24.232   1.326  44.557  1.00  4.41           C  
ATOM   3365  ND1 HIS A 213     -25.417   0.922  43.968  1.00  4.86           N1+
ATOM   3366  CD2 HIS A 213     -23.728   0.233  45.238  1.00  5.82           C  
ATOM   3367  CE1 HIS A 213     -25.577  -0.364  44.245  1.00  4.92           C  
ATOM   3368  NE2 HIS A 213     -24.595  -0.823  45.014  1.00  5.23           N  
ATOM   3369  H   HIS A 213     -23.293   5.192  45.249  1.00  0.00           H  
ATOM   3370  HA  HIS A 213     -25.765   3.635  44.873  1.00  0.00           H  
ATOM   3371  HB3 HIS A 213     -22.802   2.850  44.959  1.00  0.00           H  
ATOM   3372  HB2 HIS A 213     -23.759   3.104  43.524  1.00  0.00           H  
ATOM   3373  HD1 HIS A 213     -26.072   1.511  43.450  1.00  0.00           H  
ATOM   3374  HD2 HIS A 213     -22.869   0.120  45.883  1.00  0.00           H  
ATOM   3375  HE1 HIS A 213     -26.427  -0.937  43.915  1.00  0.00           H  
ATOM   3376  HE2 HIS A 213     -24.532  -1.756  45.419  1.00  0.00           H  
ATOM   3377  N   VAL A 214     -26.111   2.971  47.246  1.00  4.73           N  
ATOM   3378  CA  VAL A 214     -26.370   2.336  48.539  1.00  4.90           C  
ATOM   3379  C   VAL A 214     -26.023   0.836  48.445  1.00  4.28           C  
ATOM   3380  O   VAL A 214     -26.419   0.178  47.483  1.00  4.83           O  
ATOM   3381  CB  VAL A 214     -27.857   2.500  48.966  1.00  5.05           C  
ATOM   3382  CG1 VAL A 214     -28.229   1.750  50.264  1.00  7.38           C  
ATOM   3383  CG2 VAL A 214     -28.220   3.987  49.124  1.00  6.08           C  
ATOM   3384  H   VAL A 214     -26.908   3.074  46.634  1.00  0.00           H  
ATOM   3385  HA  VAL A 214     -25.740   2.806  49.296  1.00  0.00           H  
ATOM   3386  HB  VAL A 214     -28.487   2.099  48.169  1.00  0.00           H  
ATOM   3387 HG11 VAL A 214     -29.258   1.960  50.556  1.00  0.00           H  
ATOM   3388 HG12 VAL A 214     -28.150   0.669  50.158  1.00  0.00           H  
ATOM   3389 HG13 VAL A 214     -27.585   2.051  51.090  1.00  0.00           H  
ATOM   3390 HG21 VAL A 214     -29.265   4.111  49.410  1.00  0.00           H  
ATOM   3391 HG22 VAL A 214     -27.608   4.456  49.894  1.00  0.00           H  
ATOM   3392 HG23 VAL A 214     -28.073   4.543  48.198  1.00  0.00           H  
ATOM   3393  N   LEU A 215     -25.274   0.335  49.437  1.00  4.93           N  
ATOM   3394  CA  LEU A 215     -24.809  -1.047  49.510  1.00  5.27           C  
ATOM   3395  C   LEU A 215     -25.974  -2.012  49.809  1.00  6.10           C  
ATOM   3396  O   LEU A 215     -26.772  -1.743  50.707  1.00  6.38           O  
ATOM   3397  CB  LEU A 215     -23.689  -1.126  50.575  1.00  5.21           C  
ATOM   3398  CG  LEU A 215     -22.865  -2.434  50.560  1.00  5.81           C  
ATOM   3399  CD1 LEU A 215     -22.073  -2.596  49.244  1.00  7.46           C  
ATOM   3400  CD2 LEU A 215     -21.961  -2.530  51.808  1.00  6.60           C  
ATOM   3401  H   LEU A 215     -25.012   0.930  50.214  1.00  0.00           H  
ATOM   3402  HA  LEU A 215     -24.386  -1.293  48.535  1.00  0.00           H  
ATOM   3403  HB3 LEU A 215     -24.135  -0.985  51.561  1.00  0.00           H  
ATOM   3404  HB2 LEU A 215     -23.003  -0.287  50.444  1.00  0.00           H  
ATOM   3405  HG  LEU A 215     -23.559  -3.273  50.625  1.00  0.00           H  
ATOM   3406 HD11 LEU A 215     -21.048  -2.930  49.401  1.00  0.00           H  
ATOM   3407 HD12 LEU A 215     -22.551  -3.334  48.599  1.00  0.00           H  
ATOM   3408 HD13 LEU A 215     -22.019  -1.665  48.679  1.00  0.00           H  
ATOM   3409 HD21 LEU A 215     -20.905  -2.640  51.564  1.00  0.00           H  
ATOM   3410 HD22 LEU A 215     -22.043  -1.649  52.446  1.00  0.00           H  
ATOM   3411 HD23 LEU A 215     -22.237  -3.391  52.418  1.00  0.00           H  
ATOM   3412  N   GLY A 216     -26.036  -3.114  49.047  1.00  6.14           N  
ATOM   3413  CA  GLY A 216     -27.088  -4.126  49.130  1.00  6.55           C  
ATOM   3414  C   GLY A 216     -28.266  -3.811  48.192  1.00  7.62           C  
ATOM   3415  O   GLY A 216     -29.363  -4.310  48.440  1.00  9.29           O  
ATOM   3416  H   GLY A 216     -25.354  -3.241  48.306  1.00  0.00           H  
ATOM   3417  HA3 GLY A 216     -27.447  -4.237  50.155  1.00  0.00           H  
ATOM   3418  HA2 GLY A 216     -26.662  -5.086  48.838  1.00  0.00           H  
ATOM   3419  N   THR A 217     -28.059  -2.988  47.146  1.00  7.34           N  
ATOM   3420  CA  THR A 217     -29.084  -2.593  46.170  1.00  7.51           C  
ATOM   3421  C   THR A 217     -28.570  -2.760  44.723  1.00  7.53           C  
ATOM   3422  O   THR A 217     -27.405  -3.105  44.513  1.00  7.77           O  
ATOM   3423  CB  THR A 217     -29.561  -1.120  46.389  1.00  7.45           C  
ATOM   3424  OG1 THR A 217     -28.690  -0.139  45.856  1.00  7.86           O  
ATOM   3425  CG2 THR A 217     -29.886  -0.769  47.850  1.00  8.45           C  
ATOM   3426  H   THR A 217     -27.129  -2.631  46.976  1.00  0.00           H  
ATOM   3427  HA  THR A 217     -29.953  -3.248  46.257  1.00  0.00           H  
ATOM   3428  HB  THR A 217     -30.495  -1.000  45.837  1.00  0.00           H  
ATOM   3429  HG1 THR A 217     -27.898  -0.101  46.403  1.00  0.00           H  
ATOM   3430 HG21 THR A 217     -30.302   0.235  47.929  1.00  0.00           H  
ATOM   3431 HG22 THR A 217     -30.617  -1.463  48.265  1.00  0.00           H  
ATOM   3432 HG23 THR A 217     -28.997  -0.807  48.480  1.00  0.00           H  
ATOM   3433  N   ASP A 218     -29.468  -2.508  43.755  1.00  7.72           N  
ATOM   3434  CA  ASP A 218     -29.184  -2.456  42.315  1.00  8.68           C  
ATOM   3435  C   ASP A 218     -28.775  -1.031  41.896  1.00  7.79           C  
ATOM   3436  O   ASP A 218     -29.105  -0.069  42.591  1.00  7.61           O  
ATOM   3437  CB  ASP A 218     -30.392  -2.919  41.456  1.00  9.57           C  
ATOM   3438  CG  ASP A 218     -31.016  -4.263  41.857  1.00 13.93           C  
ATOM   3439  OD1 ASP A 218     -30.297  -5.095  42.453  1.00 19.45           O  
ATOM   3440  OD2 ASP A 218     -32.188  -4.469  41.476  1.00 20.15           O1-
ATOM   3441  H   ASP A 218     -30.408  -2.250  44.015  1.00  0.00           H  
ATOM   3442  HA  ASP A 218     -28.344  -3.120  42.097  1.00  0.00           H  
ATOM   3443  HB3 ASP A 218     -30.098  -2.987  40.408  1.00  0.00           H  
ATOM   3444  HB2 ASP A 218     -31.174  -2.162  41.526  1.00  0.00           H  
ATOM   3445  N   GLN A 219     -28.096  -0.920  40.738  1.00  7.24           N  
ATOM   3446  CA  GLN A 219     -27.678   0.352  40.130  1.00  6.54           C  
ATOM   3447  C   GLN A 219     -28.846   1.287  39.734  1.00  6.70           C  
ATOM   3448  O   GLN A 219     -28.658   2.503  39.700  1.00  5.91           O  
ATOM   3449  CB  GLN A 219     -26.714   0.072  38.952  1.00  6.45           C  
ATOM   3450  CG  GLN A 219     -26.222   1.344  38.225  1.00  5.72           C  
ATOM   3451  CD  GLN A 219     -25.069   1.101  37.253  1.00  6.46           C  
ATOM   3452  OE1 GLN A 219     -25.009   0.074  36.581  1.00  6.11           O  
ATOM   3453  NE2 GLN A 219     -24.157   2.069  37.155  1.00  8.25           N  
ATOM   3454  H   GLN A 219     -27.864  -1.755  40.220  1.00  0.00           H  
ATOM   3455  HA  GLN A 219     -27.102   0.877  40.892  1.00  0.00           H  
ATOM   3456  HB3 GLN A 219     -27.190  -0.597  38.233  1.00  0.00           H  
ATOM   3457  HB2 GLN A 219     -25.851  -0.471  39.340  1.00  0.00           H  
ATOM   3458  HG3 GLN A 219     -25.909   2.079  38.966  1.00  0.00           H  
ATOM   3459  HG2 GLN A 219     -27.034   1.799  37.656  1.00  0.00           H  
ATOM   3460 HE22 GLN A 219     -23.394   1.993  36.494  1.00  0.00           H  
ATOM   3461 HE21 GLN A 219     -24.224   2.894  37.739  1.00  0.00           H  
ATOM   3462  N   SER A 220     -30.033   0.714  39.472  1.00  7.85           N  
ATOM   3463  CA  SER A 220     -31.276   1.435  39.181  1.00  8.71           C  
ATOM   3464  C   SER A 220     -31.818   2.288  40.349  1.00  8.46           C  
ATOM   3465  O   SER A 220     -32.617   3.189  40.096  1.00  9.90           O  
ATOM   3466  CB  SER A 220     -32.319   0.417  38.674  1.00  9.06           C  
ATOM   3467  OG  SER A 220     -32.683  -0.522  39.670  1.00 11.33           O  
ATOM   3468  H   SER A 220     -30.121  -0.290  39.537  1.00  0.00           H  
ATOM   3469  HA  SER A 220     -31.062   2.123  38.361  1.00  0.00           H  
ATOM   3470  HB3 SER A 220     -31.937  -0.122  37.806  1.00  0.00           H  
ATOM   3471  HB2 SER A 220     -33.222   0.934  38.347  1.00  0.00           H  
ATOM   3472  HG  SER A 220     -33.273  -0.101  40.310  1.00  0.00           H  
ATOM   3473  N   GLU A 221     -31.379   1.994  41.585  1.00  8.50           N  
ATOM   3474  CA  GLU A 221     -31.850   2.623  42.820  1.00  8.33           C  
ATOM   3475  C   GLU A 221     -30.934   3.764  43.309  1.00  7.54           C  
ATOM   3476  O   GLU A 221     -31.258   4.381  44.325  1.00  7.37           O  
ATOM   3477  CB  GLU A 221     -31.995   1.530  43.909  1.00  9.62           C  
ATOM   3478  CG  GLU A 221     -32.804   0.279  43.493  1.00 12.42           C  
ATOM   3479  CD  GLU A 221     -34.206   0.607  42.972  1.00 18.63           C  
ATOM   3480  OE1 GLU A 221     -35.018   1.098  43.786  1.00 22.27           O  
ATOM   3481  OE2 GLU A 221     -34.433   0.375  41.764  1.00 22.46           O1-
ATOM   3482  H   GLU A 221     -30.710   1.246  41.706  1.00  0.00           H  
ATOM   3483  HA  GLU A 221     -32.833   3.067  42.649  1.00  0.00           H  
ATOM   3484  HB3 GLU A 221     -32.461   1.965  44.794  1.00  0.00           H  
ATOM   3485  HB2 GLU A 221     -31.005   1.205  44.232  1.00  0.00           H  
ATOM   3486  HG3 GLU A 221     -32.904  -0.390  44.348  1.00  0.00           H  
ATOM   3487  HG2 GLU A 221     -32.261  -0.286  42.735  1.00  0.00           H  
ATOM   3488  N   ASP A 222     -29.816   4.024  42.605  1.00  5.86           N  
ATOM   3489  CA  ASP A 222     -28.799   5.016  42.976  1.00  5.77           C  
ATOM   3490  C   ASP A 222     -29.312   6.458  42.878  1.00  5.65           C  
ATOM   3491  O   ASP A 222     -29.967   6.818  41.899  1.00  6.87           O  
ATOM   3492  CB  ASP A 222     -27.481   4.889  42.175  1.00  5.39           C  
ATOM   3493  CG  ASP A 222     -26.844   3.499  42.189  1.00  5.81           C  
ATOM   3494  OD1 ASP A 222     -27.298   2.632  42.965  1.00  4.84           O  
ATOM   3495  OD2 ASP A 222     -25.856   3.331  41.446  1.00  6.11           O1-
ATOM   3496  H   ASP A 222     -29.614   3.471  41.784  1.00  0.00           H  
ATOM   3497  HA  ASP A 222     -28.555   4.824  44.023  1.00  0.00           H  
ATOM   3498  HB3 ASP A 222     -26.749   5.594  42.571  1.00  0.00           H  
ATOM   3499  HB2 ASP A 222     -27.676   5.154  41.134  1.00  0.00           H  
ATOM   3500  N   ILE A 223     -28.963   7.256  43.898  1.00  5.44           N  
ATOM   3501  CA  ILE A 223     -29.321   8.665  44.008  1.00  5.71           C  
ATOM   3502  C   ILE A 223     -28.385   9.519  43.136  1.00  5.68           C  
ATOM   3503  O   ILE A 223     -27.175   9.499  43.357  1.00  5.29           O  
ATOM   3504  CB  ILE A 223     -29.208   9.155  45.482  1.00  6.06           C  
ATOM   3505  CG1 ILE A 223     -30.127   8.358  46.438  1.00  7.83           C  
ATOM   3506  CG2 ILE A 223     -29.432  10.673  45.650  1.00  6.59           C  
ATOM   3507  CD1 ILE A 223     -31.619   8.363  46.070  1.00  8.36           C  
ATOM   3508  H   ILE A 223     -28.396   6.882  44.647  1.00  0.00           H  
ATOM   3509  HA  ILE A 223     -30.348   8.801  43.663  1.00  0.00           H  
ATOM   3510  HB  ILE A 223     -28.190   8.958  45.822  1.00  0.00           H  
ATOM   3511 HG13 ILE A 223     -30.004   8.726  47.457  1.00  0.00           H  
ATOM   3512 HG12 ILE A 223     -29.790   7.321  46.473  1.00  0.00           H  
ATOM   3513 HG21 ILE A 223     -29.452  10.955  46.701  1.00  0.00           H  
ATOM   3514 HG22 ILE A 223     -28.642  11.266  45.190  1.00  0.00           H  
ATOM   3515 HG23 ILE A 223     -30.374  10.985  45.201  1.00  0.00           H  
ATOM   3516 HD11 ILE A 223     -32.233   8.146  46.944  1.00  0.00           H  
ATOM   3517 HD12 ILE A 223     -31.943   9.325  45.674  1.00  0.00           H  
ATOM   3518 HD13 ILE A 223     -31.837   7.603  45.319  1.00  0.00           H  
ATOM   3519  N   LEU A 224     -28.972  10.274  42.195  1.00  5.40           N  
ATOM   3520  CA  LEU A 224     -28.283  11.271  41.376  1.00  5.60           C  
ATOM   3521  C   LEU A 224     -27.955  12.505  42.235  1.00  5.27           C  
ATOM   3522  O   LEU A 224     -28.871  13.224  42.630  1.00  5.96           O  
ATOM   3523  CB  LEU A 224     -29.175  11.597  40.157  1.00  5.34           C  
ATOM   3524  CG  LEU A 224     -28.649  12.692  39.202  1.00  5.40           C  
ATOM   3525  CD1 LEU A 224     -27.247  12.376  38.647  1.00  6.70           C  
ATOM   3526  CD2 LEU A 224     -29.677  12.977  38.087  1.00  7.08           C  
ATOM   3527  H   LEU A 224     -29.974  10.225  42.076  1.00  0.00           H  
ATOM   3528  HA  LEU A 224     -27.350  10.831  41.020  1.00  0.00           H  
ATOM   3529  HB3 LEU A 224     -30.161  11.899  40.516  1.00  0.00           H  
ATOM   3530  HB2 LEU A 224     -29.338  10.682  39.586  1.00  0.00           H  
ATOM   3531  HG  LEU A 224     -28.559  13.616  39.771  1.00  0.00           H  
ATOM   3532 HD11 LEU A 224     -27.168  12.559  37.578  1.00  0.00           H  
ATOM   3533 HD12 LEU A 224     -26.498  13.000  39.131  1.00  0.00           H  
ATOM   3534 HD13 LEU A 224     -26.956  11.339  38.813  1.00  0.00           H  
ATOM   3535 HD21 LEU A 224     -29.279  12.811  37.086  1.00  0.00           H  
ATOM   3536 HD22 LEU A 224     -30.566  12.351  38.178  1.00  0.00           H  
ATOM   3537 HD23 LEU A 224     -30.015  14.012  38.134  1.00  0.00           H  
ATOM   3538  N   CYS A 225     -26.660  12.686  42.534  1.00  5.14           N  
ATOM   3539  CA  CYS A 225     -26.153  13.672  43.491  1.00  5.04           C  
ATOM   3540  C   CYS A 225     -25.713  14.984  42.823  1.00  4.85           C  
ATOM   3541  O   CYS A 225     -25.804  16.030  43.468  1.00  5.11           O  
ATOM   3542  CB  CYS A 225     -24.986  13.083  44.298  1.00  5.38           C  
ATOM   3543  SG  CYS A 225     -25.626  11.818  45.428  1.00  7.53           S  
ATOM   3544  H   CYS A 225     -25.973  12.057  42.140  1.00  0.00           H  
ATOM   3545  HA  CYS A 225     -26.946  13.933  44.195  1.00  0.00           H  
ATOM   3546  HB3 CYS A 225     -24.483  13.850  44.887  1.00  0.00           H  
ATOM   3547  HB2 CYS A 225     -24.238  12.637  43.642  1.00  0.00           H  
ATOM   3548  HG  CYS A 225     -26.053  10.979  44.479  1.00  0.00           H  
ATOM   3549  N   ALA A 226     -25.271  14.919  41.556  1.00  4.63           N  
ATOM   3550  CA  ALA A 226     -24.895  16.077  40.748  1.00  4.49           C  
ATOM   3551  C   ALA A 226     -24.843  15.683  39.269  1.00  5.14           C  
ATOM   3552  O   ALA A 226     -24.402  14.583  38.940  1.00  5.83           O  
ATOM   3553  CB  ALA A 226     -23.536  16.651  41.199  1.00  4.72           C  
ATOM   3554  H   ALA A 226     -25.230  14.025  41.086  1.00  0.00           H  
ATOM   3555  HA  ALA A 226     -25.662  16.843  40.875  1.00  0.00           H  
ATOM   3556  HB1 ALA A 226     -23.307  17.574  40.665  1.00  0.00           H  
ATOM   3557  HB2 ALA A 226     -23.526  16.886  42.262  1.00  0.00           H  
ATOM   3558  HB3 ALA A 226     -22.717  15.958  41.010  1.00  0.00           H  
ATOM   3559  N   GLU A 227     -25.248  16.621  38.404  1.00  6.00           N  
ATOM   3560  CA  GLU A 227     -25.163  16.511  36.950  1.00  6.74           C  
ATOM   3561  C   GLU A 227     -24.951  17.905  36.347  1.00  6.79           C  
ATOM   3562  O   GLU A 227     -25.258  18.911  36.991  1.00  6.75           O  
ATOM   3563  CB  GLU A 227     -26.407  15.796  36.379  1.00  7.86           C  
ATOM   3564  CG  GLU A 227     -27.760  16.486  36.661  1.00  8.38           C  
ATOM   3565  CD  GLU A 227     -28.954  15.800  35.991  1.00  9.29           C  
ATOM   3566  OE1 GLU A 227     -28.732  14.902  35.148  1.00 17.46           O  
ATOM   3567  OE2 GLU A 227     -30.087  16.197  36.338  1.00 17.47           O1-
ATOM   3568  H   GLU A 227     -25.582  17.511  38.747  1.00  0.00           H  
ATOM   3569  HA  GLU A 227     -24.279  15.921  36.697  1.00  0.00           H  
ATOM   3570  HB3 GLU A 227     -26.437  14.776  36.763  1.00  0.00           H  
ATOM   3571  HB2 GLU A 227     -26.274  15.698  35.301  1.00  0.00           H  
ATOM   3572  HG3 GLU A 227     -27.746  17.521  36.322  1.00  0.00           H  
ATOM   3573  HG2 GLU A 227     -27.944  16.515  37.736  1.00  0.00           H  
ATOM   3574  N   PHE A 228     -24.410  17.927  35.119  1.00  6.92           N  
ATOM   3575  CA  PHE A 228     -23.965  19.144  34.439  1.00  7.32           C  
ATOM   3576  C   PHE A 228     -24.554  19.158  33.011  1.00  7.85           C  
ATOM   3577  O   PHE A 228     -23.814  18.901  32.061  1.00  8.06           O  
ATOM   3578  CB  PHE A 228     -22.415  19.203  34.471  1.00  7.03           C  
ATOM   3579  CG  PHE A 228     -21.804  18.994  35.849  1.00  6.30           C  
ATOM   3580  CD1 PHE A 228     -21.971  19.965  36.859  1.00  7.34           C  
ATOM   3581  CD2 PHE A 228     -21.221  17.753  36.185  1.00  6.95           C  
ATOM   3582  CE1 PHE A 228     -21.529  19.707  38.151  1.00  6.58           C  
ATOM   3583  CE2 PHE A 228     -20.786  17.515  37.481  1.00  7.37           C  
ATOM   3584  CZ  PHE A 228     -20.936  18.489  38.459  1.00  7.76           C  
ATOM   3585  H   PHE A 228     -24.196  17.058  34.653  1.00  0.00           H  
ATOM   3586  HA  PHE A 228     -24.319  20.035  34.959  1.00  0.00           H  
ATOM   3587  HB3 PHE A 228     -22.094  20.179  34.107  1.00  0.00           H  
ATOM   3588  HB2 PHE A 228     -21.978  18.469  33.791  1.00  0.00           H  
ATOM   3589  HD1 PHE A 228     -22.458  20.903  36.636  1.00  0.00           H  
ATOM   3590  HD2 PHE A 228     -21.124  16.979  35.438  1.00  0.00           H  
ATOM   3591  HE1 PHE A 228     -21.660  20.451  38.922  1.00  0.00           H  
ATOM   3592  HE2 PHE A 228     -20.347  16.561  37.731  1.00  0.00           H  
ATOM   3593  HZ  PHE A 228     -20.603  18.294  39.468  1.00  0.00           H  
ATOM   3594  N   PRO A 229     -25.883  19.397  32.870  1.00  9.17           N  
ATOM   3595  CA  PRO A 229     -26.577  19.302  31.568  1.00  9.89           C  
ATOM   3596  C   PRO A 229     -26.142  20.359  30.536  1.00 10.33           C  
ATOM   3597  O   PRO A 229     -25.971  20.021  29.365  1.00 11.34           O  
ATOM   3598  CB  PRO A 229     -28.066  19.424  31.934  1.00  9.98           C  
ATOM   3599  CG  PRO A 229     -28.083  20.224  33.226  1.00 10.59           C  
ATOM   3600  CD  PRO A 229     -26.825  19.744  33.939  1.00  9.60           C  
ATOM   3601  HA  PRO A 229     -26.409  18.316  31.133  1.00  0.00           H  
ATOM   3602  HB3 PRO A 229     -28.474  18.429  32.117  1.00  0.00           H  
ATOM   3603  HB2 PRO A 229     -28.675  19.885  31.155  1.00  0.00           H  
ATOM   3604  HG3 PRO A 229     -28.991  20.081  33.812  1.00  0.00           H  
ATOM   3605  HG2 PRO A 229     -27.995  21.287  32.999  1.00  0.00           H  
ATOM   3606  HD2 PRO A 229     -26.453  20.508  34.622  1.00  0.00           H  
ATOM   3607  HD3 PRO A 229     -27.046  18.844  34.512  1.00  0.00           H  
ATOM   3608  N   ASP A 230     -25.952  21.604  31.002  1.00 10.02           N  
ATOM   3609  CA  ASP A 230     -25.546  22.764  30.200  1.00 10.70           C  
ATOM   3610  C   ASP A 230     -24.028  22.809  29.925  1.00  9.43           C  
ATOM   3611  O   ASP A 230     -23.606  23.602  29.084  1.00  9.51           O  
ATOM   3612  CB  ASP A 230     -25.999  24.107  30.831  1.00 11.35           C  
ATOM   3613  CG  ASP A 230     -27.464  24.170  31.289  1.00 15.33           C  
ATOM   3614  OD1 ASP A 230     -28.293  23.412  30.741  1.00 18.59           O  
ATOM   3615  OD2 ASP A 230     -27.742  25.038  32.145  1.00 21.55           O1-
ATOM   3616  H   ASP A 230     -26.139  21.795  31.976  1.00  0.00           H  
ATOM   3617  HA  ASP A 230     -26.034  22.682  29.226  1.00  0.00           H  
ATOM   3618  HB3 ASP A 230     -25.835  24.922  30.124  1.00  0.00           H  
ATOM   3619  HB2 ASP A 230     -25.374  24.303  31.704  1.00  0.00           H  
ATOM   3620  N   GLU A 231     -23.245  21.979  30.635  1.00  7.95           N  
ATOM   3621  CA  GLU A 231     -21.784  21.948  30.601  1.00  7.90           C  
ATOM   3622  C   GLU A 231     -21.310  20.485  30.462  1.00  7.04           C  
ATOM   3623  O   GLU A 231     -21.001  19.863  31.479  1.00  6.06           O  
ATOM   3624  CB  GLU A 231     -21.244  22.616  31.887  1.00  8.24           C  
ATOM   3625  CG  GLU A 231     -21.454  24.144  31.977  1.00 11.50           C  
ATOM   3626  CD  GLU A 231     -20.616  24.970  30.993  1.00 15.08           C  
ATOM   3627  OE1 GLU A 231     -19.659  24.413  30.409  1.00 18.52           O  
ATOM   3628  OE2 GLU A 231     -20.939  26.170  30.861  1.00 23.26           O1-
ATOM   3629  H   GLU A 231     -23.678  21.340  31.286  1.00  0.00           H  
ATOM   3630  HA  GLU A 231     -21.397  22.508  29.750  1.00  0.00           H  
ATOM   3631  HB3 GLU A 231     -20.182  22.399  31.979  1.00  0.00           H  
ATOM   3632  HB2 GLU A 231     -21.709  22.158  32.760  1.00  0.00           H  
ATOM   3633  HG3 GLU A 231     -21.204  24.480  32.982  1.00  0.00           H  
ATOM   3634  HG2 GLU A 231     -22.505  24.393  31.839  1.00  0.00           H  
ATOM   3635  N   PRO A 232     -21.288  19.941  29.218  1.00  6.46           N  
ATOM   3636  CA  PRO A 232     -20.985  18.515  28.963  1.00  6.32           C  
ATOM   3637  C   PRO A 232     -19.615  18.004  29.449  1.00  5.87           C  
ATOM   3638  O   PRO A 232     -19.522  16.842  29.843  1.00  5.86           O  
ATOM   3639  CB  PRO A 232     -21.107  18.374  27.434  1.00  7.33           C  
ATOM   3640  CG  PRO A 232     -21.982  19.531  26.993  1.00  8.14           C  
ATOM   3641  CD  PRO A 232     -21.611  20.634  27.969  1.00  7.50           C  
ATOM   3642  HA  PRO A 232     -21.772  17.930  29.443  1.00  0.00           H  
ATOM   3643  HB3 PRO A 232     -21.524  17.414  27.135  1.00  0.00           H  
ATOM   3644  HB2 PRO A 232     -20.132  18.470  26.954  1.00  0.00           H  
ATOM   3645  HG3 PRO A 232     -23.031  19.274  27.130  1.00  0.00           H  
ATOM   3646  HG2 PRO A 232     -21.840  19.809  25.948  1.00  0.00           H  
ATOM   3647  HD2 PRO A 232     -20.724  21.170  27.629  1.00  0.00           H  
ATOM   3648  HD3 PRO A 232     -22.430  21.346  28.047  1.00  0.00           H  
ATOM   3649  N   LYS A 233     -18.583  18.862  29.395  1.00  5.66           N  
ATOM   3650  CA  LYS A 233     -17.197  18.507  29.715  1.00  6.19           C  
ATOM   3651  C   LYS A 233     -16.877  18.509  31.224  1.00  5.76           C  
ATOM   3652  O   LYS A 233     -15.795  18.049  31.587  1.00  6.30           O  
ATOM   3653  CB  LYS A 233     -16.238  19.454  28.966  1.00  6.71           C  
ATOM   3654  CG  LYS A 233     -16.378  19.404  27.433  1.00  8.73           C  
ATOM   3655  CD  LYS A 233     -15.220  20.088  26.685  1.00 10.36           C  
ATOM   3656  CE  LYS A 233     -15.057  21.583  27.004  1.00 14.16           C  
ATOM   3657  NZ  LYS A 233     -13.959  22.176  26.222  1.00 16.66           N1+
ATOM   3658  H   LYS A 233     -18.737  19.806  29.070  1.00  0.00           H  
ATOM   3659  HA  LYS A 233     -17.008  17.493  29.357  1.00  0.00           H  
ATOM   3660  HB3 LYS A 233     -15.213  19.179  29.217  1.00  0.00           H  
ATOM   3661  HB2 LYS A 233     -16.377  20.477  29.319  1.00  0.00           H  
ATOM   3662  HG3 LYS A 233     -17.321  19.862  27.133  1.00  0.00           H  
ATOM   3663  HG2 LYS A 233     -16.434  18.364  27.110  1.00  0.00           H  
ATOM   3664  HD3 LYS A 233     -15.378  19.964  25.613  1.00  0.00           H  
ATOM   3665  HD2 LYS A 233     -14.289  19.567  26.913  1.00  0.00           H  
ATOM   3666  HE3 LYS A 233     -14.839  21.731  28.062  1.00  0.00           H  
ATOM   3667  HE2 LYS A 233     -15.980  22.121  26.783  1.00  0.00           H  
ATOM   3668  HZ1 LYS A 233     -13.094  21.702  26.443  1.00  0.00           H  
ATOM   3669  HZ2 LYS A 233     -14.152  22.079  25.236  1.00  0.00           H  
ATOM   3670  HZ3 LYS A 233     -13.872  23.155  26.453  1.00  0.00           H  
ATOM   3671  N   TRP A 234     -17.790  19.022  32.070  1.00  5.67           N  
ATOM   3672  CA  TRP A 234     -17.625  19.074  33.525  1.00  4.87           C  
ATOM   3673  C   TRP A 234     -17.748  17.680  34.159  1.00  4.94           C  
ATOM   3674  O   TRP A 234     -18.726  16.972  33.915  1.00  4.26           O  
ATOM   3675  CB  TRP A 234     -18.623  20.064  34.153  1.00  5.63           C  
ATOM   3676  CG  TRP A 234     -18.388  21.534  33.934  1.00  5.65           C  
ATOM   3677  CD1 TRP A 234     -17.622  22.104  32.972  1.00  6.78           C  
ATOM   3678  CD2 TRP A 234     -18.984  22.647  34.669  1.00  6.07           C  
ATOM   3679  NE1 TRP A 234     -17.717  23.477  33.052  1.00  6.81           N  
ATOM   3680  CE2 TRP A 234     -18.549  23.872  34.078  1.00  6.03           C  
ATOM   3681  CE3 TRP A 234     -19.860  22.749  35.775  1.00  6.83           C  
ATOM   3682  CZ2 TRP A 234     -18.977  25.126  34.547  1.00  6.50           C  
ATOM   3683  CZ3 TRP A 234     -20.291  24.000  36.261  1.00  7.35           C  
ATOM   3684  CH2 TRP A 234     -19.857  25.188  35.642  1.00  6.87           C  
ATOM   3685  H   TRP A 234     -18.669  19.367  31.708  1.00  0.00           H  
ATOM   3686  HA  TRP A 234     -16.624  19.449  33.742  1.00  0.00           H  
ATOM   3687  HB3 TRP A 234     -18.652  19.918  35.232  1.00  0.00           H  
ATOM   3688  HB2 TRP A 234     -19.630  19.834  33.806  1.00  0.00           H  
ATOM   3689  HD1 TRP A 234     -17.043  21.565  32.237  1.00  0.00           H  
ATOM   3690  HE1 TRP A 234     -17.250  24.095  32.401  1.00  0.00           H  
ATOM   3691  HE3 TRP A 234     -20.200  21.848  36.259  1.00  0.00           H  
ATOM   3692  HZ2 TRP A 234     -18.642  26.032  34.063  1.00  0.00           H  
ATOM   3693  HZ3 TRP A 234     -20.961  24.046  37.106  1.00  0.00           H  
ATOM   3694  HH2 TRP A 234     -20.202  26.144  36.006  1.00  0.00           H  
ATOM   3695  N   MET A 235     -16.722  17.329  34.948  1.00  4.22           N  
ATOM   3696  CA  MET A 235     -16.521  16.021  35.559  1.00  4.72           C  
ATOM   3697  C   MET A 235     -16.363  16.212  37.072  1.00  5.06           C  
ATOM   3698  O   MET A 235     -15.261  16.502  37.538  1.00  5.89           O  
ATOM   3699  CB  MET A 235     -15.275  15.370  34.915  1.00  4.74           C  
ATOM   3700  CG  MET A 235     -15.504  14.927  33.459  1.00  5.47           C  
ATOM   3701  SD  MET A 235     -14.009  14.445  32.557  1.00  7.93           S  
ATOM   3702  CE  MET A 235     -13.564  12.933  33.447  1.00  7.13           C  
ATOM   3703  H   MET A 235     -15.951  17.975  35.053  1.00  0.00           H  
ATOM   3704  HA  MET A 235     -17.383  15.374  35.389  1.00  0.00           H  
ATOM   3705  HB3 MET A 235     -14.977  14.502  35.502  1.00  0.00           H  
ATOM   3706  HB2 MET A 235     -14.427  16.056  34.955  1.00  0.00           H  
ATOM   3707  HG3 MET A 235     -15.965  15.730  32.888  1.00  0.00           H  
ATOM   3708  HG2 MET A 235     -16.207  14.095  33.431  1.00  0.00           H  
ATOM   3709  HE1 MET A 235     -12.696  12.466  32.982  1.00  0.00           H  
ATOM   3710  HE2 MET A 235     -13.319  13.150  34.487  1.00  0.00           H  
ATOM   3711  HE3 MET A 235     -14.392  12.226  33.424  1.00  0.00           H  
ATOM   3712  N   GLY A 236     -17.485  16.079  37.799  1.00  4.90           N  
ATOM   3713  CA  GLY A 236     -17.558  16.274  39.244  1.00  5.05           C  
ATOM   3714  C   GLY A 236     -17.348  14.938  39.955  1.00  5.03           C  
ATOM   3715  O   GLY A 236     -18.293  14.160  40.077  1.00  5.81           O  
ATOM   3716  H   GLY A 236     -18.345  15.835  37.330  1.00  0.00           H  
ATOM   3717  HA3 GLY A 236     -18.545  16.660  39.497  1.00  0.00           H  
ATOM   3718  HA2 GLY A 236     -16.841  17.008  39.604  1.00  0.00           H  
ATOM   3719  N   GLY A 237     -16.134  14.726  40.489  1.00  4.89           N  
ATOM   3720  CA  GLY A 237     -15.805  13.599  41.361  1.00  4.91           C  
ATOM   3721  C   GLY A 237     -15.911  14.068  42.817  1.00  5.11           C  
ATOM   3722  O   GLY A 237     -15.441  15.156  43.155  1.00  5.71           O  
ATOM   3723  H   GLY A 237     -15.416  15.427  40.366  1.00  0.00           H  
ATOM   3724  HA3 GLY A 237     -14.782  13.281  41.161  1.00  0.00           H  
ATOM   3725  HA2 GLY A 237     -16.451  12.738  41.178  1.00  0.00           H  
ATOM   3726  N   ALA A 238     -16.507  13.224  43.674  1.00  4.70           N  
ATOM   3727  CA  ALA A 238     -16.717  13.487  45.097  1.00  4.79           C  
ATOM   3728  C   ALA A 238     -15.672  12.790  45.980  1.00  5.23           C  
ATOM   3729  O   ALA A 238     -15.174  11.722  45.627  1.00  5.49           O  
ATOM   3730  CB  ALA A 238     -18.124  13.016  45.490  1.00  5.44           C  
ATOM   3731  H   ALA A 238     -16.837  12.329  43.340  1.00  0.00           H  
ATOM   3732  HA  ALA A 238     -16.670  14.559  45.274  1.00  0.00           H  
ATOM   3733  HB1 ALA A 238     -18.276  13.056  46.568  1.00  0.00           H  
ATOM   3734  HB2 ALA A 238     -18.885  13.647  45.038  1.00  0.00           H  
ATOM   3735  HB3 ALA A 238     -18.303  11.990  45.173  1.00  0.00           H  
ATOM   3736  N   GLU A 239     -15.414  13.391  47.150  1.00  5.10           N  
ATOM   3737  CA  GLU A 239     -14.586  12.834  48.216  1.00  5.62           C  
ATOM   3738  C   GLU A 239     -15.146  13.285  49.572  1.00  5.68           C  
ATOM   3739  O   GLU A 239     -15.581  14.429  49.702  1.00  6.08           O  
ATOM   3740  CB  GLU A 239     -13.102  13.221  48.010  1.00  6.70           C  
ATOM   3741  CG  GLU A 239     -12.772  14.722  48.168  1.00  8.84           C  
ATOM   3742  CD  GLU A 239     -11.321  15.040  47.811  1.00 11.43           C  
ATOM   3743  OE1 GLU A 239     -10.988  15.798  46.904  1.00  9.72           O  
ATOM   3744  OE2 GLU A 239     -10.434  14.399  48.627  1.00 13.58           O  
ATOM   3745  H   GLU A 239     -15.848  14.282  47.357  1.00  0.00           H  
ATOM   3746  HA  GLU A 239     -14.661  11.747  48.177  1.00  0.00           H  
ATOM   3747  HB3 GLU A 239     -12.777  12.876  47.027  1.00  0.00           H  
ATOM   3748  HB2 GLU A 239     -12.506  12.656  48.727  1.00  0.00           H  
ATOM   3749  HG3 GLU A 239     -12.947  15.053  49.193  1.00  0.00           H  
ATOM   3750  HG2 GLU A 239     -13.421  15.319  47.526  1.00  0.00           H  
ATOM   3751  HE2 GLU A 239      -9.522  14.596  48.404  1.00  0.00           H  
ATOM   3752  N   LEU A 240     -15.108  12.384  50.564  1.00  5.04           N  
ATOM   3753  CA  LEU A 240     -15.514  12.677  51.939  1.00  5.11           C  
ATOM   3754  C   LEU A 240     -14.381  13.375  52.708  1.00  5.61           C  
ATOM   3755  O   LEU A 240     -13.205  13.082  52.484  1.00  6.70           O  
ATOM   3756  CB  LEU A 240     -15.918  11.366  52.659  1.00  4.78           C  
ATOM   3757  CG  LEU A 240     -17.419  11.017  52.580  1.00  5.24           C  
ATOM   3758  CD1 LEU A 240     -18.304  12.030  53.335  1.00  6.68           C  
ATOM   3759  CD2 LEU A 240     -17.908  10.723  51.148  1.00  6.15           C  
ATOM   3760  H   LEU A 240     -14.723  11.465  50.399  1.00  0.00           H  
ATOM   3761  HA  LEU A 240     -16.372  13.351  51.919  1.00  0.00           H  
ATOM   3762  HB3 LEU A 240     -15.674  11.438  53.720  1.00  0.00           H  
ATOM   3763  HB2 LEU A 240     -15.319  10.531  52.293  1.00  0.00           H  
ATOM   3764  HG  LEU A 240     -17.501  10.083  53.133  1.00  0.00           H  
ATOM   3765 HD11 LEU A 240     -19.001  11.516  53.998  1.00  0.00           H  
ATOM   3766 HD12 LEU A 240     -17.714  12.705  53.956  1.00  0.00           H  
ATOM   3767 HD13 LEU A 240     -18.893  12.652  52.663  1.00  0.00           H  
ATOM   3768 HD21 LEU A 240     -18.584   9.868  51.139  1.00  0.00           H  
ATOM   3769 HD22 LEU A 240     -18.439  11.567  50.710  1.00  0.00           H  
ATOM   3770 HD23 LEU A 240     -17.084  10.477  50.479  1.00  0.00           H  
ATOM   3771  N   SER A 241     -14.784  14.240  53.649  1.00  5.25           N  
ATOM   3772  CA  SER A 241     -13.928  14.813  54.686  1.00  5.90           C  
ATOM   3773  C   SER A 241     -13.575  13.774  55.771  1.00  6.27           C  
ATOM   3774  O   SER A 241     -14.245  12.745  55.875  1.00  6.40           O  
ATOM   3775  CB  SER A 241     -14.628  16.069  55.243  1.00  5.91           C  
ATOM   3776  OG  SER A 241     -15.815  15.755  55.945  1.00  6.58           O  
ATOM   3777  H   SER A 241     -15.771  14.442  53.748  1.00  0.00           H  
ATOM   3778  HA  SER A 241     -13.004  15.127  54.206  1.00  0.00           H  
ATOM   3779  HB3 SER A 241     -14.864  16.759  54.434  1.00  0.00           H  
ATOM   3780  HB2 SER A 241     -13.962  16.603  55.921  1.00  0.00           H  
ATOM   3781  HG  SER A 241     -15.646  15.837  56.894  1.00  0.00           H  
ATOM   3782  N   ASP A 242     -12.520  14.058  56.554  1.00  6.76           N  
ATOM   3783  CA  ASP A 242     -11.980  13.169  57.596  1.00  7.85           C  
ATOM   3784  C   ASP A 242     -12.964  12.856  58.738  1.00  7.82           C  
ATOM   3785  O   ASP A 242     -12.951  11.729  59.234  1.00  9.32           O  
ATOM   3786  CB  ASP A 242     -10.636  13.656  58.189  1.00  8.90           C  
ATOM   3787  CG  ASP A 242      -9.541  13.985  57.168  1.00 11.00           C  
ATOM   3788  OD1 ASP A 242      -9.607  13.475  56.029  1.00 15.82           O  
ATOM   3789  OD2 ASP A 242      -8.606  14.702  57.581  1.00 14.66           O1-
ATOM   3790  H   ASP A 242     -11.997  14.909  56.389  1.00  0.00           H  
ATOM   3791  HA  ASP A 242     -11.781  12.217  57.101  1.00  0.00           H  
ATOM   3792  HB3 ASP A 242     -10.239  12.903  58.872  1.00  0.00           H  
ATOM   3793  HB2 ASP A 242     -10.828  14.561  58.768  1.00  0.00           H  
ATOM   3794  N   ASP A 243     -13.815  13.831  59.107  1.00  7.21           N  
ATOM   3795  CA  ASP A 243     -14.917  13.657  60.064  1.00  7.55           C  
ATOM   3796  C   ASP A 243     -16.136  12.931  59.451  1.00  7.26           C  
ATOM   3797  O   ASP A 243     -16.945  12.388  60.202  1.00  8.95           O  
ATOM   3798  CB  ASP A 243     -15.358  14.977  60.761  1.00  8.09           C  
ATOM   3799  CG  ASP A 243     -15.522  16.221  59.875  1.00  9.46           C  
ATOM   3800  OD1 ASP A 243     -15.603  16.072  58.637  1.00  7.59           O  
ATOM   3801  OD2 ASP A 243     -15.615  17.321  60.461  1.00 10.05           O1-
ATOM   3802  H   ASP A 243     -13.771  14.731  58.648  1.00  0.00           H  
ATOM   3803  HA  ASP A 243     -14.551  13.004  60.858  1.00  0.00           H  
ATOM   3804  HB3 ASP A 243     -14.600  15.214  61.508  1.00  0.00           H  
ATOM   3805  HB2 ASP A 243     -16.295  14.822  61.299  1.00  0.00           H  
ATOM   3806  N   GLY A 244     -16.244  12.935  58.110  1.00  7.11           N  
ATOM   3807  CA  GLY A 244     -17.332  12.322  57.347  1.00  7.16           C  
ATOM   3808  C   GLY A 244     -18.557  13.235  57.218  1.00  7.28           C  
ATOM   3809  O   GLY A 244     -19.539  12.824  56.601  1.00  8.24           O  
ATOM   3810  H   GLY A 244     -15.519  13.385  57.568  1.00  0.00           H  
ATOM   3811  HA3 GLY A 244     -17.652  11.395  57.819  1.00  0.00           H  
ATOM   3812  HA2 GLY A 244     -16.967  12.072  56.351  1.00  0.00           H  
ATOM   3813  N   ARG A 245     -18.516  14.447  57.799  1.00  6.74           N  
ATOM   3814  CA  ARG A 245     -19.618  15.406  57.814  1.00  7.43           C  
ATOM   3815  C   ARG A 245     -19.887  16.055  56.443  1.00  7.37           C  
ATOM   3816  O   ARG A 245     -21.041  16.374  56.165  1.00  8.41           O  
ATOM   3817  CB  ARG A 245     -19.347  16.448  58.925  1.00  8.36           C  
ATOM   3818  CG  ARG A 245     -20.366  17.599  58.978  1.00 11.80           C  
ATOM   3819  CD  ARG A 245     -20.218  18.517  60.194  1.00 17.06           C  
ATOM   3820  NE  ARG A 245     -21.051  19.712  60.019  1.00 18.94           N  
ATOM   3821  CZ  ARG A 245     -21.153  20.749  60.863  1.00 21.17           C  
ATOM   3822  NH1 ARG A 245     -20.486  20.773  62.026  1.00 23.64           N  
ATOM   3823  NH2 ARG A 245     -21.934  21.780  60.522  1.00 20.92           N1+
ATOM   3824  H   ARG A 245     -17.674  14.730  58.280  1.00  0.00           H  
ATOM   3825  HA  ARG A 245     -20.522  14.860  58.093  1.00  0.00           H  
ATOM   3826  HB3 ARG A 245     -18.355  16.880  58.785  1.00  0.00           H  
ATOM   3827  HB2 ARG A 245     -19.320  15.939  59.890  1.00  0.00           H  
ATOM   3828  HG3 ARG A 245     -21.350  17.131  59.047  1.00  0.00           H  
ATOM   3829  HG2 ARG A 245     -20.369  18.192  58.063  1.00  0.00           H  
ATOM   3830  HD3 ARG A 245     -19.174  18.741  60.414  1.00  0.00           H  
ATOM   3831  HD2 ARG A 245     -20.633  18.013  61.067  1.00  0.00           H  
ATOM   3832  HE  ARG A 245     -21.607  19.735  59.168  1.00  0.00           H  
ATOM   3833 HH12 ARG A 245     -20.571  21.561  62.651  1.00  0.00           H  
ATOM   3834 HH11 ARG A 245     -19.899  19.993  62.282  1.00  0.00           H  
ATOM   3835 HH22 ARG A 245     -22.055  22.575  61.131  1.00  0.00           H  
ATOM   3836 HH21 ARG A 245     -22.422  21.752  59.628  1.00  0.00           H  
ATOM   3837  N   TYR A 246     -18.836  16.258  55.632  1.00  6.22           N  
ATOM   3838  CA  TYR A 246     -18.911  17.011  54.383  1.00  6.03           C  
ATOM   3839  C   TYR A 246     -18.513  16.128  53.195  1.00  5.94           C  
ATOM   3840  O   TYR A 246     -17.505  15.425  53.267  1.00  6.52           O  
ATOM   3841  CB  TYR A 246     -17.978  18.237  54.463  1.00  6.51           C  
ATOM   3842  CG  TYR A 246     -18.265  19.215  55.592  1.00  7.16           C  
ATOM   3843  CD1 TYR A 246     -17.644  19.055  56.849  1.00  7.59           C  
ATOM   3844  CD2 TYR A 246     -19.130  20.307  55.378  1.00  8.64           C  
ATOM   3845  CE1 TYR A 246     -17.857  19.999  57.872  1.00  8.93           C  
ATOM   3846  CE2 TYR A 246     -19.346  21.250  56.402  1.00  9.11           C  
ATOM   3847  CZ  TYR A 246     -18.705  21.101  57.647  1.00  9.32           C  
ATOM   3848  OH  TYR A 246     -18.903  22.022  58.633  1.00 11.43           O  
ATOM   3849  H   TYR A 246     -17.914  15.944  55.906  1.00  0.00           H  
ATOM   3850  HA  TYR A 246     -19.923  17.377  54.222  1.00  0.00           H  
ATOM   3851  HB3 TYR A 246     -18.023  18.789  53.522  1.00  0.00           H  
ATOM   3852  HB2 TYR A 246     -16.942  17.911  54.555  1.00  0.00           H  
ATOM   3853  HD1 TYR A 246     -16.985  18.218  57.028  1.00  0.00           H  
ATOM   3854  HD2 TYR A 246     -19.621  20.428  54.425  1.00  0.00           H  
ATOM   3855  HE1 TYR A 246     -17.362  19.872  58.825  1.00  0.00           H  
ATOM   3856  HE2 TYR A 246     -20.001  22.092  56.229  1.00  0.00           H  
ATOM   3857  HH  TYR A 246     -18.423  21.817  59.438  1.00  0.00           H  
ATOM   3858  N   VAL A 247     -19.276  16.250  52.099  1.00  5.75           N  
ATOM   3859  CA  VAL A 247     -18.911  15.745  50.778  1.00  5.83           C  
ATOM   3860  C   VAL A 247     -18.359  16.941  49.986  1.00  6.32           C  
ATOM   3861  O   VAL A 247     -19.080  17.918  49.798  1.00  6.52           O  
ATOM   3862  CB  VAL A 247     -20.140  15.185  50.000  1.00  6.39           C  
ATOM   3863  CG1 VAL A 247     -19.787  14.691  48.581  1.00  7.45           C  
ATOM   3864  CG2 VAL A 247     -20.830  14.046  50.764  1.00  8.48           C  
ATOM   3865  H   VAL A 247     -20.094  16.846  52.131  1.00  0.00           H  
ATOM   3866  HA  VAL A 247     -18.152  14.963  50.852  1.00  0.00           H  
ATOM   3867  HB  VAL A 247     -20.881  15.980  49.898  1.00  0.00           H  
ATOM   3868 HG11 VAL A 247     -20.656  14.252  48.091  1.00  0.00           H  
ATOM   3869 HG12 VAL A 247     -19.428  15.492  47.935  1.00  0.00           H  
ATOM   3870 HG13 VAL A 247     -19.011  13.926  48.623  1.00  0.00           H  
ATOM   3871 HG21 VAL A 247     -21.752  13.746  50.268  1.00  0.00           H  
ATOM   3872 HG22 VAL A 247     -20.190  13.168  50.833  1.00  0.00           H  
ATOM   3873 HG23 VAL A 247     -21.094  14.348  51.775  1.00  0.00           H  
ATOM   3874  N   LEU A 248     -17.099  16.839  49.546  1.00  6.13           N  
ATOM   3875  CA  LEU A 248     -16.407  17.838  48.734  1.00  6.41           C  
ATOM   3876  C   LEU A 248     -16.457  17.390  47.269  1.00  6.30           C  
ATOM   3877  O   LEU A 248     -16.162  16.229  46.995  1.00  6.26           O  
ATOM   3878  CB  LEU A 248     -14.939  17.929  49.199  1.00  7.20           C  
ATOM   3879  CG  LEU A 248     -14.739  18.381  50.662  1.00 10.67           C  
ATOM   3880  CD1 LEU A 248     -13.284  18.135  51.101  1.00 13.57           C  
ATOM   3881  CD2 LEU A 248     -15.197  19.836  50.897  1.00 11.39           C  
ATOM   3882  H   LEU A 248     -16.575  15.992  49.733  1.00  0.00           H  
ATOM   3883  HA  LEU A 248     -16.885  18.813  48.833  1.00  0.00           H  
ATOM   3884  HB3 LEU A 248     -14.385  18.601  48.542  1.00  0.00           H  
ATOM   3885  HB2 LEU A 248     -14.481  16.947  49.072  1.00  0.00           H  
ATOM   3886  HG  LEU A 248     -15.355  17.743  51.298  1.00  0.00           H  
ATOM   3887 HD11 LEU A 248     -13.247  17.490  51.980  1.00  0.00           H  
ATOM   3888 HD12 LEU A 248     -12.702  17.637  50.325  1.00  0.00           H  
ATOM   3889 HD13 LEU A 248     -12.755  19.054  51.347  1.00  0.00           H  
ATOM   3890 HD21 LEU A 248     -14.412  20.464  51.317  1.00  0.00           H  
ATOM   3891 HD22 LEU A 248     -15.520  20.318  49.975  1.00  0.00           H  
ATOM   3892 HD23 LEU A 248     -16.036  19.866  51.593  1.00  0.00           H  
ATOM   3893  N   LEU A 249     -16.814  18.312  46.363  1.00  5.04           N  
ATOM   3894  CA  LEU A 249     -17.011  18.045  44.940  1.00  4.81           C  
ATOM   3895  C   LEU A 249     -16.012  18.866  44.114  1.00  4.72           C  
ATOM   3896  O   LEU A 249     -16.154  20.086  44.030  1.00  4.91           O  
ATOM   3897  CB  LEU A 249     -18.484  18.358  44.592  1.00  5.19           C  
ATOM   3898  CG  LEU A 249     -18.897  18.116  43.124  1.00  5.50           C  
ATOM   3899  CD1 LEU A 249     -18.661  16.657  42.699  1.00  7.38           C  
ATOM   3900  CD2 LEU A 249     -20.348  18.565  42.864  1.00  6.41           C  
ATOM   3901  H   LEU A 249     -17.022  19.256  46.667  1.00  0.00           H  
ATOM   3902  HA  LEU A 249     -16.834  16.989  44.730  1.00  0.00           H  
ATOM   3903  HB3 LEU A 249     -18.700  19.392  44.861  1.00  0.00           H  
ATOM   3904  HB2 LEU A 249     -19.119  17.745  45.230  1.00  0.00           H  
ATOM   3905  HG  LEU A 249     -18.270  18.743  42.492  1.00  0.00           H  
ATOM   3906 HD11 LEU A 249     -19.419  16.292  42.007  1.00  0.00           H  
ATOM   3907 HD12 LEU A 249     -17.696  16.575  42.203  1.00  0.00           H  
ATOM   3908 HD13 LEU A 249     -18.641  15.980  43.553  1.00  0.00           H  
ATOM   3909 HD21 LEU A 249     -21.021  17.724  42.697  1.00  0.00           H  
ATOM   3910 HD22 LEU A 249     -20.753  19.131  43.702  1.00  0.00           H  
ATOM   3911 HD23 LEU A 249     -20.406  19.208  41.985  1.00  0.00           H  
ATOM   3912  N   SER A 250     -15.039  18.164  43.510  1.00  4.20           N  
ATOM   3913  CA  SER A 250     -14.019  18.722  42.624  1.00  4.90           C  
ATOM   3914  C   SER A 250     -14.461  18.556  41.161  1.00  4.59           C  
ATOM   3915  O   SER A 250     -14.337  17.460  40.613  1.00  4.63           O  
ATOM   3916  CB  SER A 250     -12.674  18.011  42.887  1.00  5.50           C  
ATOM   3917  OG  SER A 250     -12.049  18.538  44.040  1.00  8.34           O  
ATOM   3918  H   SER A 250     -15.013  17.159  43.624  1.00  0.00           H  
ATOM   3919  HA  SER A 250     -13.879  19.784  42.824  1.00  0.00           H  
ATOM   3920  HB3 SER A 250     -11.988  18.166  42.053  1.00  0.00           H  
ATOM   3921  HB2 SER A 250     -12.804  16.933  42.997  1.00  0.00           H  
ATOM   3922  HG  SER A 250     -11.699  19.408  43.831  1.00  0.00           H  
ATOM   3923  N   ILE A 251     -14.977  19.644  40.565  1.00  4.46           N  
ATOM   3924  CA  ILE A 251     -15.434  19.688  39.173  1.00  4.48           C  
ATOM   3925  C   ILE A 251     -14.283  20.166  38.277  1.00  4.92           C  
ATOM   3926  O   ILE A 251     -13.662  21.175  38.600  1.00  4.71           O  
ATOM   3927  CB  ILE A 251     -16.627  20.668  38.972  1.00  4.38           C  
ATOM   3928  CG1 ILE A 251     -17.797  20.341  39.927  1.00  4.67           C  
ATOM   3929  CG2 ILE A 251     -17.130  20.708  37.511  1.00  5.89           C  
ATOM   3930  CD1 ILE A 251     -18.865  21.438  40.000  1.00  5.26           C  
ATOM   3931  H   ILE A 251     -15.041  20.511  41.084  1.00  0.00           H  
ATOM   3932  HA  ILE A 251     -15.745  18.700  38.845  1.00  0.00           H  
ATOM   3933  HB  ILE A 251     -16.278  21.670  39.215  1.00  0.00           H  
ATOM   3934 HG13 ILE A 251     -17.429  20.197  40.941  1.00  0.00           H  
ATOM   3935 HG12 ILE A 251     -18.258  19.396  39.639  1.00  0.00           H  
ATOM   3936 HG21 ILE A 251     -17.968  21.391  37.394  1.00  0.00           H  
ATOM   3937 HG22 ILE A 251     -16.369  21.048  36.808  1.00  0.00           H  
ATOM   3938 HG23 ILE A 251     -17.459  19.719  37.192  1.00  0.00           H  
ATOM   3939 HD11 ILE A 251     -19.547  21.238  40.824  1.00  0.00           H  
ATOM   3940 HD12 ILE A 251     -18.423  22.419  40.169  1.00  0.00           H  
ATOM   3941 HD13 ILE A 251     -19.462  21.490  39.091  1.00  0.00           H  
ATOM   3942  N   ARG A 252     -14.042  19.446  37.168  1.00  6.11           N  
ATOM   3943  CA  ARG A 252     -12.976  19.737  36.208  1.00  7.09           C  
ATOM   3944  C   ARG A 252     -13.551  19.748  34.786  1.00  7.31           C  
ATOM   3945  O   ARG A 252     -14.151  18.756  34.374  1.00  6.50           O  
ATOM   3946  CB  ARG A 252     -11.846  18.691  36.335  1.00  7.53           C  
ATOM   3947  CG  ARG A 252     -11.291  18.551  37.762  1.00  8.39           C  
ATOM   3948  CD  ARG A 252     -10.149  17.536  37.870  1.00 11.50           C  
ATOM   3949  NE  ARG A 252      -9.577  17.526  39.222  1.00 14.85           N  
ATOM   3950  CZ  ARG A 252      -8.699  18.416  39.711  1.00 15.06           C  
ATOM   3951  NH1 ARG A 252      -8.300  18.309  40.983  1.00 17.65           N  
ATOM   3952  NH2 ARG A 252      -8.209  19.412  38.962  1.00 16.91           N1+
ATOM   3953  H   ARG A 252     -14.593  18.620  36.980  1.00  0.00           H  
ATOM   3954  HA  ARG A 252     -12.542  20.719  36.404  1.00  0.00           H  
ATOM   3955  HB3 ARG A 252     -11.033  18.972  35.663  1.00  0.00           H  
ATOM   3956  HB2 ARG A 252     -12.197  17.713  35.998  1.00  0.00           H  
ATOM   3957  HG3 ARG A 252     -12.103  18.180  38.389  1.00  0.00           H  
ATOM   3958  HG2 ARG A 252     -10.999  19.514  38.179  1.00  0.00           H  
ATOM   3959  HD3 ARG A 252      -9.406  17.627  37.077  1.00  0.00           H  
ATOM   3960  HD2 ARG A 252     -10.589  16.544  37.765  1.00  0.00           H  
ATOM   3961  HE  ARG A 252      -9.936  16.816  39.843  1.00  0.00           H  
ATOM   3962 HH12 ARG A 252      -7.588  18.946  41.327  1.00  0.00           H  
ATOM   3963 HH11 ARG A 252      -8.655  17.583  41.586  1.00  0.00           H  
ATOM   3964 HH22 ARG A 252      -7.581  20.095  39.385  1.00  0.00           H  
ATOM   3965 HH21 ARG A 252      -8.503  19.535  38.004  1.00  0.00           H  
ATOM   3966  N   GLU A 253     -13.335  20.858  34.061  1.00  8.09           N  
ATOM   3967  CA  GLU A 253     -13.741  21.035  32.662  1.00  9.42           C  
ATOM   3968  C   GLU A 253     -12.760  20.407  31.651  1.00 10.10           C  
ATOM   3969  O   GLU A 253     -13.143  20.209  30.498  1.00 10.88           O  
ATOM   3970  CB  GLU A 253     -13.924  22.543  32.379  1.00 10.05           C  
ATOM   3971  CG  GLU A 253     -12.636  23.396  32.491  1.00 11.61           C  
ATOM   3972  CD  GLU A 253     -12.838  24.884  32.191  1.00 12.71           C  
ATOM   3973  OE1 GLU A 253     -13.953  25.260  31.767  1.00 16.93           O  
ATOM   3974  OE2 GLU A 253     -11.856  25.628  32.399  1.00 16.54           O1-
ATOM   3975  H   GLU A 253     -12.843  21.637  34.475  1.00  0.00           H  
ATOM   3976  HA  GLU A 253     -14.709  20.551  32.519  1.00  0.00           H  
ATOM   3977  HB3 GLU A 253     -14.682  22.937  33.055  1.00  0.00           H  
ATOM   3978  HB2 GLU A 253     -14.347  22.658  31.379  1.00  0.00           H  
ATOM   3979  HG3 GLU A 253     -11.873  23.034  31.802  1.00  0.00           H  
ATOM   3980  HG2 GLU A 253     -12.216  23.312  33.493  1.00  0.00           H  
ATOM   3981  N   GLY A 254     -11.516  20.139  32.080  1.00  9.19           N  
ATOM   3982  CA  GLY A 254     -10.459  19.643  31.210  1.00  9.43           C  
ATOM   3983  C   GLY A 254      -9.234  19.273  32.053  1.00  9.09           C  
ATOM   3984  O   GLY A 254      -9.298  19.207  33.282  1.00  9.60           O  
ATOM   3985  H   GLY A 254     -11.270  20.308  33.044  1.00  0.00           H  
ATOM   3986  HA3 GLY A 254     -10.197  20.405  30.475  1.00  0.00           H  
ATOM   3987  HA2 GLY A 254     -10.807  18.763  30.671  1.00  0.00           H  
ATOM   3988  N   CYS A 255      -8.115  19.004  31.360  1.00  9.11           N  
ATOM   3989  CA  CYS A 255      -6.874  18.470  31.931  1.00  9.88           C  
ATOM   3990  C   CYS A 255      -5.924  19.527  32.542  1.00 10.04           C  
ATOM   3991  O   CYS A 255      -4.836  19.144  32.974  1.00 11.93           O  
ATOM   3992  CB  CYS A 255      -6.126  17.584  30.915  1.00  9.91           C  
ATOM   3993  SG  CYS A 255      -7.084  16.098  30.515  1.00 10.86           S  
ATOM   3994  H   CYS A 255      -8.130  19.077  30.351  1.00  0.00           H  
ATOM   3995  HA  CYS A 255      -7.147  17.823  32.767  1.00  0.00           H  
ATOM   3996  HB3 CYS A 255      -5.186  17.233  31.335  1.00  0.00           H  
ATOM   3997  HB2 CYS A 255      -5.899  18.131  30.000  1.00  0.00           H  
ATOM   3998  HG  CYS A 255      -6.989  15.540  31.725  1.00  0.00           H  
ATOM   3999  N   ASP A 256      -6.335  20.809  32.637  1.00 10.09           N  
ATOM   4000  CA  ASP A 256      -5.648  21.808  33.473  1.00  9.45           C  
ATOM   4001  C   ASP A 256      -5.746  21.441  34.970  1.00  9.38           C  
ATOM   4002  O   ASP A 256      -6.812  20.986  35.392  1.00  8.50           O  
ATOM   4003  CB  ASP A 256      -6.269  23.216  33.287  1.00  0.00           C  
ATOM   4004  CG  ASP A 256      -5.959  23.911  31.964  1.00  0.00           C  
ATOM   4005  OD1 ASP A 256      -6.817  24.433  31.257  1.00  0.00           O  
ATOM   4006  OD2 ASP A 256      -4.626  23.933  31.675  1.00  0.00           O  
ATOM   4007  H   ASP A 256      -7.237  21.071  32.268  1.00  0.00           H  
ATOM   4008  HA  ASP A 256      -4.617  21.810  33.120  1.00  0.00           H  
ATOM   4009  HB2 ASP A 256      -7.353  23.157  33.391  1.00  0.00           H  
ATOM   4010  HB3 ASP A 256      -5.922  23.888  34.074  1.00  0.00           H  
ATOM   4011  HD2 ASP A 256      -4.440  24.377  30.843  1.00  0.00           H  
ATOM   4012  N   PRO A 257      -4.670  21.691  35.754  1.00  9.33           N  
ATOM   4013  CA  PRO A 257      -4.724  21.590  37.221  1.00  9.23           C  
ATOM   4014  C   PRO A 257      -5.479  22.785  37.843  1.00  8.00           C  
ATOM   4015  O   PRO A 257      -4.858  23.700  38.383  1.00  7.25           O  
ATOM   4016  CB  PRO A 257      -3.241  21.508  37.616  1.00 10.14           C  
ATOM   4017  CG  PRO A 257      -2.524  22.345  36.568  1.00 10.56           C  
ATOM   4018  CD  PRO A 257      -3.336  22.098  35.299  1.00 10.86           C  
ATOM   4019  HA  PRO A 257      -5.226  20.672  37.535  1.00  0.00           H  
ATOM   4020  HB3 PRO A 257      -2.908  20.472  37.542  1.00  0.00           H  
ATOM   4021  HB2 PRO A 257      -3.037  21.836  38.635  1.00  0.00           H  
ATOM   4022  HG3 PRO A 257      -1.469  22.090  36.463  1.00  0.00           H  
ATOM   4023  HG2 PRO A 257      -2.585  23.400  36.839  1.00  0.00           H  
ATOM   4024  HD2 PRO A 257      -3.355  22.990  34.671  1.00  0.00           H  
ATOM   4025  HD3 PRO A 257      -2.896  21.280  34.725  1.00  0.00           H  
ATOM   4026  N   VAL A 258      -6.814  22.745  37.728  1.00  6.40           N  
ATOM   4027  CA  VAL A 258      -7.769  23.690  38.300  1.00  5.62           C  
ATOM   4028  C   VAL A 258      -9.107  22.963  38.530  1.00  5.06           C  
ATOM   4029  O   VAL A 258      -9.431  22.033  37.785  1.00  5.11           O  
ATOM   4030  CB  VAL A 258      -8.034  24.923  37.381  1.00  5.41           C  
ATOM   4031  CG1 VAL A 258      -6.808  25.840  37.233  1.00  7.03           C  
ATOM   4032  CG2 VAL A 258      -8.621  24.570  35.998  1.00  5.72           C  
ATOM   4033  H   VAL A 258      -7.234  21.967  37.239  1.00  0.00           H  
ATOM   4034  HA  VAL A 258      -7.389  24.019  39.264  1.00  0.00           H  
ATOM   4035  HB  VAL A 258      -8.781  25.535  37.888  1.00  0.00           H  
ATOM   4036 HG11 VAL A 258      -7.074  26.778  36.747  1.00  0.00           H  
ATOM   4037 HG12 VAL A 258      -6.379  26.087  38.204  1.00  0.00           H  
ATOM   4038 HG13 VAL A 258      -6.030  25.375  36.628  1.00  0.00           H  
ATOM   4039 HG21 VAL A 258      -8.662  25.445  35.349  1.00  0.00           H  
ATOM   4040 HG22 VAL A 258      -8.013  23.821  35.496  1.00  0.00           H  
ATOM   4041 HG23 VAL A 258      -9.634  24.177  36.070  1.00  0.00           H  
ATOM   4042  N   ASN A 259      -9.873  23.413  39.536  1.00  4.42           N  
ATOM   4043  CA  ASN A 259     -11.203  22.875  39.825  1.00  4.00           C  
ATOM   4044  C   ASN A 259     -12.089  23.895  40.553  1.00  4.79           C  
ATOM   4045  O   ASN A 259     -11.583  24.711  41.324  1.00  4.87           O  
ATOM   4046  CB  ASN A 259     -11.123  21.518  40.589  1.00  4.13           C  
ATOM   4047  CG  ASN A 259     -10.515  21.567  41.997  1.00  5.10           C  
ATOM   4048  OD1 ASN A 259      -9.301  21.482  42.156  1.00  6.21           O  
ATOM   4049  ND2 ASN A 259     -11.358  21.666  43.029  1.00  5.32           N  
ATOM   4050  H   ASN A 259      -9.562  24.179  40.120  1.00  0.00           H  
ATOM   4051  HA  ASN A 259     -11.688  22.698  38.864  1.00  0.00           H  
ATOM   4052  HB3 ASN A 259     -10.542  20.802  40.009  1.00  0.00           H  
ATOM   4053  HB2 ASN A 259     -12.119  21.081  40.672  1.00  0.00           H  
ATOM   4054 HD22 ASN A 259     -10.998  21.696  43.972  1.00  0.00           H  
ATOM   4055 HD21 ASN A 259     -12.354  21.747  42.873  1.00  0.00           H  
ATOM   4056  N   ARG A 260     -13.411  23.755  40.352  1.00  5.05           N  
ATOM   4057  CA  ARG A 260     -14.424  24.300  41.259  1.00  5.68           C  
ATOM   4058  C   ARG A 260     -14.538  23.367  42.470  1.00  5.01           C  
ATOM   4059  O   ARG A 260     -14.554  22.149  42.285  1.00  4.56           O  
ATOM   4060  CB  ARG A 260     -15.800  24.441  40.571  1.00  6.05           C  
ATOM   4061  CG  ARG A 260     -15.751  25.136  39.206  1.00  7.92           C  
ATOM   4062  CD  ARG A 260     -17.131  25.495  38.643  1.00  8.78           C  
ATOM   4063  NE  ARG A 260     -16.984  26.359  37.464  1.00 10.93           N  
ATOM   4064  CZ  ARG A 260     -17.783  27.370  37.081  1.00 11.96           C  
ATOM   4065  NH1 ARG A 260     -18.849  27.747  37.798  1.00 14.05           N  
ATOM   4066  NH2 ARG A 260     -17.498  28.026  35.950  1.00 16.10           N1+
ATOM   4067  H   ARG A 260     -13.736  23.056  39.698  1.00  0.00           H  
ATOM   4068  HA  ARG A 260     -14.111  25.290  41.597  1.00  0.00           H  
ATOM   4069  HB3 ARG A 260     -16.451  25.008  41.238  1.00  0.00           H  
ATOM   4070  HB2 ARG A 260     -16.278  23.470  40.457  1.00  0.00           H  
ATOM   4071  HG3 ARG A 260     -15.265  24.448  38.516  1.00  0.00           H  
ATOM   4072  HG2 ARG A 260     -15.127  26.024  39.237  1.00  0.00           H  
ATOM   4073  HD3 ARG A 260     -17.764  25.920  39.418  1.00  0.00           H  
ATOM   4074  HD2 ARG A 260     -17.632  24.596  38.284  1.00  0.00           H  
ATOM   4075  HE  ARG A 260     -16.223  26.105  36.848  1.00  0.00           H  
ATOM   4076 HH12 ARG A 260     -19.420  28.523  37.500  1.00  0.00           H  
ATOM   4077 HH11 ARG A 260     -19.049  27.321  38.699  1.00  0.00           H  
ATOM   4078 HH22 ARG A 260     -18.077  28.795  35.646  1.00  0.00           H  
ATOM   4079 HH21 ARG A 260     -16.698  27.763  35.392  1.00  0.00           H  
ATOM   4080  N   LEU A 261     -14.617  23.951  43.670  1.00  5.47           N  
ATOM   4081  CA  LEU A 261     -14.740  23.229  44.930  1.00  5.98           C  
ATOM   4082  C   LEU A 261     -16.063  23.657  45.569  1.00  5.95           C  
ATOM   4083  O   LEU A 261     -16.138  24.733  46.158  1.00  6.21           O  
ATOM   4084  CB  LEU A 261     -13.492  23.509  45.811  1.00  6.26           C  
ATOM   4085  CG  LEU A 261     -13.259  22.528  46.989  1.00  7.73           C  
ATOM   4086  CD1 LEU A 261     -14.288  22.662  48.128  1.00 10.97           C  
ATOM   4087  CD2 LEU A 261     -13.068  21.066  46.531  1.00 10.11           C  
ATOM   4088  H   LEU A 261     -14.640  24.959  43.734  1.00  0.00           H  
ATOM   4089  HA  LEU A 261     -14.788  22.157  44.745  1.00  0.00           H  
ATOM   4090  HB3 LEU A 261     -13.507  24.534  46.184  1.00  0.00           H  
ATOM   4091  HB2 LEU A 261     -12.610  23.458  45.172  1.00  0.00           H  
ATOM   4092  HG  LEU A 261     -12.305  22.837  47.419  1.00  0.00           H  
ATOM   4093 HD11 LEU A 261     -13.819  22.496  49.097  1.00  0.00           H  
ATOM   4094 HD12 LEU A 261     -14.731  23.657  48.160  1.00  0.00           H  
ATOM   4095 HD13 LEU A 261     -15.102  21.943  48.034  1.00  0.00           H  
ATOM   4096 HD21 LEU A 261     -12.182  20.630  46.994  1.00  0.00           H  
ATOM   4097 HD22 LEU A 261     -13.917  20.435  46.794  1.00  0.00           H  
ATOM   4098 HD23 LEU A 261     -12.930  20.988  45.453  1.00  0.00           H  
ATOM   4099  N   TRP A 262     -17.082  22.799  45.430  1.00  5.31           N  
ATOM   4100  CA  TRP A 262     -18.349  22.909  46.154  1.00  5.42           C  
ATOM   4101  C   TRP A 262     -18.317  21.923  47.331  1.00  5.69           C  
ATOM   4102  O   TRP A 262     -17.586  20.933  47.272  1.00  5.63           O  
ATOM   4103  CB  TRP A 262     -19.530  22.580  45.213  1.00  5.65           C  
ATOM   4104  CG  TRP A 262     -19.691  23.354  43.931  1.00  5.21           C  
ATOM   4105  CD1 TRP A 262     -19.042  24.488  43.576  1.00  5.66           C  
ATOM   4106  CD2 TRP A 262     -20.617  23.075  42.834  1.00  4.69           C  
ATOM   4107  NE1 TRP A 262     -19.468  24.903  42.332  1.00  5.37           N  
ATOM   4108  CE2 TRP A 262     -20.439  24.069  41.823  1.00  5.24           C  
ATOM   4109  CE3 TRP A 262     -21.592  22.080  42.585  1.00  5.15           C  
ATOM   4110  CZ2 TRP A 262     -21.177  24.069  40.626  1.00  5.84           C  
ATOM   4111  CZ3 TRP A 262     -22.344  22.072  41.392  1.00  5.62           C  
ATOM   4112  CH2 TRP A 262     -22.136  23.061  40.411  1.00  5.81           C  
ATOM   4113  H   TRP A 262     -16.939  21.939  44.917  1.00  0.00           H  
ATOM   4114  HA  TRP A 262     -18.480  23.919  46.543  1.00  0.00           H  
ATOM   4115  HB3 TRP A 262     -20.456  22.708  45.773  1.00  0.00           H  
ATOM   4116  HB2 TRP A 262     -19.495  21.528  44.934  1.00  0.00           H  
ATOM   4117  HD1 TRP A 262     -18.308  24.991  44.186  1.00  0.00           H  
ATOM   4118  HE1 TRP A 262     -19.128  25.742  41.877  1.00  0.00           H  
ATOM   4119  HE3 TRP A 262     -21.758  21.307  43.320  1.00  0.00           H  
ATOM   4120  HZ2 TRP A 262     -21.009  24.834  39.883  1.00  0.00           H  
ATOM   4121  HZ3 TRP A 262     -23.078  21.296  41.228  1.00  0.00           H  
ATOM   4122  HH2 TRP A 262     -22.709  23.045  39.496  1.00  0.00           H  
ATOM   4123  N   TYR A 263     -19.127  22.187  48.366  1.00  5.52           N  
ATOM   4124  CA  TYR A 263     -19.277  21.288  49.509  1.00  6.68           C  
ATOM   4125  C   TYR A 263     -20.751  21.161  49.903  1.00  7.09           C  
ATOM   4126  O   TYR A 263     -21.483  22.147  49.874  1.00  6.65           O  
ATOM   4127  CB  TYR A 263     -18.375  21.739  50.681  1.00  6.46           C  
ATOM   4128  CG  TYR A 263     -18.801  22.971  51.468  1.00  6.77           C  
ATOM   4129  CD1 TYR A 263     -19.704  22.852  52.548  1.00  7.78           C  
ATOM   4130  CD2 TYR A 263     -18.263  24.234  51.149  1.00  6.14           C  
ATOM   4131  CE1 TYR A 263     -20.057  23.983  53.307  1.00  8.24           C  
ATOM   4132  CE2 TYR A 263     -18.610  25.365  51.914  1.00  6.68           C  
ATOM   4133  CZ  TYR A 263     -19.501  25.239  52.998  1.00  6.81           C  
ATOM   4134  OH  TYR A 263     -19.820  26.328  53.755  1.00  8.95           O  
ATOM   4135  H   TYR A 263     -19.697  23.025  48.376  1.00  0.00           H  
ATOM   4136  HA  TYR A 263     -18.949  20.295  49.211  1.00  0.00           H  
ATOM   4137  HB3 TYR A 263     -17.354  21.883  50.326  1.00  0.00           H  
ATOM   4138  HB2 TYR A 263     -18.313  20.918  51.397  1.00  0.00           H  
ATOM   4139  HD1 TYR A 263     -20.127  21.891  52.797  1.00  0.00           H  
ATOM   4140  HD2 TYR A 263     -17.570  24.329  50.327  1.00  0.00           H  
ATOM   4141  HE1 TYR A 263     -20.743  23.882  54.136  1.00  0.00           H  
ATOM   4142  HE2 TYR A 263     -18.183  26.328  51.676  1.00  0.00           H  
ATOM   4143  HH  TYR A 263     -19.364  27.129  53.484  1.00  0.00           H  
ATOM   4144  N   CYS A 264     -21.133  19.947  50.317  1.00  7.76           N  
ATOM   4145  CA  CYS A 264     -22.425  19.637  50.913  1.00  7.85           C  
ATOM   4146  C   CYS A 264     -22.169  19.133  52.336  1.00  7.42           C  
ATOM   4147  O   CYS A 264     -21.572  18.069  52.495  1.00  7.70           O  
ATOM   4148  CB  CYS A 264     -23.214  18.612  50.068  1.00  7.44           C  
ATOM   4149  SG  CYS A 264     -24.693  18.005  50.937  1.00  9.71           S  
ATOM   4150  H   CYS A 264     -20.465  19.186  50.297  1.00  0.00           H  
ATOM   4151  HA  CYS A 264     -23.036  20.538  50.985  1.00  0.00           H  
ATOM   4152  HB3 CYS A 264     -22.589  17.753  49.821  1.00  0.00           H  
ATOM   4153  HB2 CYS A 264     -23.523  19.060  49.123  1.00  0.00           H  
ATOM   4154  HG  CYS A 264     -24.034  17.343  51.892  1.00  0.00           H  
ATOM   4155  N   ASP A 265     -22.692  19.873  53.325  1.00  8.34           N  
ATOM   4156  CA  ASP A 265     -22.801  19.434  54.713  1.00  8.31           C  
ATOM   4157  C   ASP A 265     -23.968  18.430  54.799  1.00  7.51           C  
ATOM   4158  O   ASP A 265     -25.118  18.811  54.574  1.00  6.48           O  
ATOM   4159  CB  ASP A 265     -22.989  20.652  55.653  1.00  9.39           C  
ATOM   4160  CG  ASP A 265     -22.895  20.352  57.155  1.00 11.39           C  
ATOM   4161  OD1 ASP A 265     -22.707  19.175  57.529  1.00 11.59           O  
ATOM   4162  OD2 ASP A 265     -23.008  21.327  57.929  1.00 15.59           O1-
ATOM   4163  H   ASP A 265     -23.176  20.730  53.099  1.00  0.00           H  
ATOM   4164  HA  ASP A 265     -21.871  18.930  54.989  1.00  0.00           H  
ATOM   4165  HB3 ASP A 265     -23.957  21.114  55.455  1.00  0.00           H  
ATOM   4166  HB2 ASP A 265     -22.220  21.388  55.416  1.00  0.00           H  
ATOM   4167  N   LEU A 266     -23.637  17.166  55.107  1.00  6.37           N  
ATOM   4168  CA  LEU A 266     -24.577  16.045  55.216  1.00  7.55           C  
ATOM   4169  C   LEU A 266     -25.513  16.148  56.435  1.00  8.00           C  
ATOM   4170  O   LEU A 266     -26.562  15.504  56.430  1.00  8.49           O  
ATOM   4171  CB  LEU A 266     -23.790  14.714  55.249  1.00  8.21           C  
ATOM   4172  CG  LEU A 266     -22.942  14.428  53.987  1.00  7.93           C  
ATOM   4173  CD1 LEU A 266     -21.997  13.228  54.216  1.00 10.23           C  
ATOM   4174  CD2 LEU A 266     -23.816  14.268  52.722  1.00  9.08           C  
ATOM   4175  H   LEU A 266     -22.668  16.945  55.303  1.00  0.00           H  
ATOM   4176  HA  LEU A 266     -25.214  16.060  54.331  1.00  0.00           H  
ATOM   4177  HB3 LEU A 266     -24.480  13.882  55.398  1.00  0.00           H  
ATOM   4178  HB2 LEU A 266     -23.142  14.717  56.127  1.00  0.00           H  
ATOM   4179  HG  LEU A 266     -22.292  15.288  53.818  1.00  0.00           H  
ATOM   4180 HD11 LEU A 266     -22.142  12.424  53.495  1.00  0.00           H  
ATOM   4181 HD12 LEU A 266     -20.955  13.541  54.143  1.00  0.00           H  
ATOM   4182 HD13 LEU A 266     -22.125  12.788  55.206  1.00  0.00           H  
ATOM   4183 HD21 LEU A 266     -23.562  13.384  52.139  1.00  0.00           H  
ATOM   4184 HD22 LEU A 266     -24.877  14.191  52.961  1.00  0.00           H  
ATOM   4185 HD23 LEU A 266     -23.695  15.128  52.062  1.00  0.00           H  
ATOM   4186  N   GLN A 267     -25.144  16.976  57.430  1.00  9.52           N  
ATOM   4187  CA  GLN A 267     -25.980  17.342  58.575  1.00 10.13           C  
ATOM   4188  C   GLN A 267     -27.204  18.181  58.154  1.00  9.12           C  
ATOM   4189  O   GLN A 267     -28.267  18.038  58.757  1.00  9.97           O  
ATOM   4190  CB  GLN A 267     -25.102  18.118  59.581  1.00 11.29           C  
ATOM   4191  CG  GLN A 267     -25.777  18.425  60.933  1.00 14.52           C  
ATOM   4192  CD  GLN A 267     -24.905  19.327  61.807  1.00 21.68           C  
ATOM   4193  OE1 GLN A 267     -24.608  20.459  61.431  1.00 24.41           O  
ATOM   4194  NE2 GLN A 267     -24.512  18.845  62.987  1.00 24.14           N  
ATOM   4195  H   GLN A 267     -24.261  17.466  57.357  1.00  0.00           H  
ATOM   4196  HA  GLN A 267     -26.334  16.424  59.047  1.00  0.00           H  
ATOM   4197  HB3 GLN A 267     -24.784  19.054  59.121  1.00  0.00           H  
ATOM   4198  HB2 GLN A 267     -24.187  17.552  59.769  1.00  0.00           H  
ATOM   4199  HG3 GLN A 267     -26.010  17.496  61.455  1.00  0.00           H  
ATOM   4200  HG2 GLN A 267     -26.723  18.945  60.786  1.00  0.00           H  
ATOM   4201 HE22 GLN A 267     -23.947  19.412  63.602  1.00  0.00           H  
ATOM   4202 HE21 GLN A 267     -24.777  17.913  63.274  1.00  0.00           H  
ATOM   4203  N   GLN A 268     -27.021  19.037  57.134  1.00  8.07           N  
ATOM   4204  CA  GLN A 268     -28.022  19.985  56.643  1.00  7.57           C  
ATOM   4205  C   GLN A 268     -28.998  19.388  55.615  1.00  7.55           C  
ATOM   4206  O   GLN A 268     -29.972  20.063  55.285  1.00  6.91           O  
ATOM   4207  CB  GLN A 268     -27.301  21.227  56.067  1.00  7.04           C  
ATOM   4208  CG  GLN A 268     -26.402  21.978  57.073  1.00  7.40           C  
ATOM   4209  CD  GLN A 268     -27.129  22.446  58.336  1.00  7.72           C  
ATOM   4210  OE1 GLN A 268     -28.215  23.017  58.259  1.00  9.45           O  
ATOM   4211  NE2 GLN A 268     -26.525  22.223  59.505  1.00  8.17           N  
ATOM   4212  H   GLN A 268     -26.122  19.069  56.673  1.00  0.00           H  
ATOM   4213  HA  GLN A 268     -28.641  20.301  57.484  1.00  0.00           H  
ATOM   4214  HB3 GLN A 268     -28.037  21.926  55.668  1.00  0.00           H  
ATOM   4215  HB2 GLN A 268     -26.690  20.930  55.213  1.00  0.00           H  
ATOM   4216  HG3 GLN A 268     -25.955  22.847  56.590  1.00  0.00           H  
ATOM   4217  HG2 GLN A 268     -25.576  21.332  57.363  1.00  0.00           H  
ATOM   4218 HE22 GLN A 268     -26.964  22.514  60.365  1.00  0.00           H  
ATOM   4219 HE21 GLN A 268     -25.630  21.754  59.540  1.00  0.00           H  
ATOM   4220  N   GLU A 269     -28.753  18.153  55.139  1.00  8.01           N  
ATOM   4221  CA  GLU A 269     -29.654  17.419  54.248  1.00  9.16           C  
ATOM   4222  C   GLU A 269     -31.000  17.082  54.913  1.00 10.37           C  
ATOM   4223  O   GLU A 269     -31.029  16.721  56.090  1.00 11.01           O  
ATOM   4224  CB  GLU A 269     -28.958  16.143  53.728  1.00  9.17           C  
ATOM   4225  CG  GLU A 269     -27.956  16.387  52.581  1.00  9.23           C  
ATOM   4226  CD  GLU A 269     -28.604  16.943  51.306  1.00  9.38           C  
ATOM   4227  OE1 GLU A 269     -29.805  16.669  51.084  1.00 11.95           O  
ATOM   4228  OE2 GLU A 269     -27.886  17.651  50.571  1.00  8.17           O1-
ATOM   4229  H   GLU A 269     -27.934  17.653  55.457  1.00  0.00           H  
ATOM   4230  HA  GLU A 269     -29.877  18.079  53.409  1.00  0.00           H  
ATOM   4231  HB3 GLU A 269     -29.705  15.422  53.400  1.00  0.00           H  
ATOM   4232  HB2 GLU A 269     -28.435  15.652  54.549  1.00  0.00           H  
ATOM   4233  HG3 GLU A 269     -27.461  15.451  52.323  1.00  0.00           H  
ATOM   4234  HG2 GLU A 269     -27.173  17.071  52.911  1.00  0.00           H  
ATOM   4235  N   SER A 270     -32.083  17.217  54.129  1.00 11.66           N  
ATOM   4236  CA  SER A 270     -33.471  17.089  54.584  1.00 13.44           C  
ATOM   4237  C   SER A 270     -33.871  15.668  55.025  1.00 13.92           C  
ATOM   4238  O   SER A 270     -34.720  15.537  55.906  1.00 15.01           O  
ATOM   4239  CB  SER A 270     -34.416  17.594  53.476  1.00 13.66           C  
ATOM   4240  OG  SER A 270     -34.366  19.004  53.375  1.00 15.27           O  
ATOM   4241  H   SER A 270     -31.960  17.480  53.161  1.00  0.00           H  
ATOM   4242  HA  SER A 270     -33.594  17.730  55.460  1.00  0.00           H  
ATOM   4243  HB3 SER A 270     -35.450  17.320  53.694  1.00  0.00           H  
ATOM   4244  HB2 SER A 270     -34.167  17.148  52.512  1.00  0.00           H  
ATOM   4245  HG  SER A 270     -35.068  19.285  52.781  1.00  0.00           H  
ATOM   4246  N   SER A 271     -33.250  14.642  54.420  1.00 14.18           N  
ATOM   4247  CA  SER A 271     -33.462  13.229  54.734  1.00 14.85           C  
ATOM   4248  C   SER A 271     -32.226  12.410  54.305  1.00 13.61           C  
ATOM   4249  O   SER A 271     -32.367  11.307  53.774  1.00 14.29           O  
ATOM   4250  CB  SER A 271     -34.802  12.749  54.117  1.00 15.53           C  
ATOM   4251  OG  SER A 271     -35.128  11.431  54.508  1.00 19.55           O  
ATOM   4252  H   SER A 271     -32.564  14.835  53.703  1.00  0.00           H  
ATOM   4253  HA  SER A 271     -33.529  13.128  55.819  1.00  0.00           H  
ATOM   4254  HB3 SER A 271     -34.760  12.793  53.027  1.00  0.00           H  
ATOM   4255  HB2 SER A 271     -35.624  13.395  54.426  1.00  0.00           H  
ATOM   4256  HG  SER A 271     -34.456  10.841  54.155  1.00  0.00           H  
ATOM   4257  N   GLY A 272     -31.027  12.983  54.521  1.00 11.89           N  
ATOM   4258  CA  GLY A 272     -29.751  12.441  54.048  1.00 10.89           C  
ATOM   4259  C   GLY A 272     -29.641  12.565  52.519  1.00 10.31           C  
ATOM   4260  O   GLY A 272     -30.324  13.382  51.898  1.00 10.44           O  
ATOM   4261  H   GLY A 272     -30.992  13.884  54.976  1.00  0.00           H  
ATOM   4262  HA3 GLY A 272     -29.650  11.399  54.354  1.00  0.00           H  
ATOM   4263  HA2 GLY A 272     -28.936  12.998  54.510  1.00  0.00           H  
ATOM   4264  N   ILE A 273     -28.758  11.749  51.919  1.00  8.50           N  
ATOM   4265  CA  ILE A 273     -28.568  11.662  50.469  1.00  8.10           C  
ATOM   4266  C   ILE A 273     -29.796  10.974  49.830  1.00  7.82           C  
ATOM   4267  O   ILE A 273     -29.967   9.764  49.991  1.00  8.74           O  
ATOM   4268  CB  ILE A 273     -27.268  10.877  50.103  1.00  7.83           C  
ATOM   4269  CG1 ILE A 273     -25.999  11.538  50.700  1.00  7.32           C  
ATOM   4270  CG2 ILE A 273     -27.098  10.676  48.581  1.00  8.00           C  
ATOM   4271  CD1 ILE A 273     -24.803  10.583  50.820  1.00  7.96           C  
ATOM   4272  H   ILE A 273     -28.216  11.105  52.474  1.00  0.00           H  
ATOM   4273  HA  ILE A 273     -28.477  12.675  50.071  1.00  0.00           H  
ATOM   4274  HB  ILE A 273     -27.342   9.885  50.552  1.00  0.00           H  
ATOM   4275 HG13 ILE A 273     -26.199  11.928  51.698  1.00  0.00           H  
ATOM   4276 HG12 ILE A 273     -25.707  12.403  50.107  1.00  0.00           H  
ATOM   4277 HG21 ILE A 273     -26.112  10.294  48.330  1.00  0.00           H  
ATOM   4278 HG22 ILE A 273     -27.818   9.964  48.182  1.00  0.00           H  
ATOM   4279 HG23 ILE A 273     -27.225  11.614  48.041  1.00  0.00           H  
ATOM   4280 HD11 ILE A 273     -23.980  11.060  51.351  1.00  0.00           H  
ATOM   4281 HD12 ILE A 273     -25.070   9.681  51.372  1.00  0.00           H  
ATOM   4282 HD13 ILE A 273     -24.426  10.278  49.845  1.00  0.00           H  
ATOM   4283  N   ALA A 274     -30.642  11.778  49.164  1.00  7.66           N  
ATOM   4284  CA  ALA A 274     -31.936  11.353  48.621  1.00  7.73           C  
ATOM   4285  C   ALA A 274     -32.315  12.061  47.306  1.00  7.62           C  
ATOM   4286  O   ALA A 274     -33.340  11.711  46.721  1.00  9.55           O  
ATOM   4287  CB  ALA A 274     -33.017  11.544  49.700  1.00  8.64           C  
ATOM   4288  H   ALA A 274     -30.447  12.768  49.125  1.00  0.00           H  
ATOM   4289  HA  ALA A 274     -31.887  10.291  48.375  1.00  0.00           H  
ATOM   4290  HB1 ALA A 274     -33.997  11.222  49.348  1.00  0.00           H  
ATOM   4291  HB2 ALA A 274     -32.787  10.961  50.593  1.00  0.00           H  
ATOM   4292  HB3 ALA A 274     -33.097  12.590  50.002  1.00  0.00           H  
ATOM   4293  N   GLY A 275     -31.488  13.012  46.845  1.00  7.14           N  
ATOM   4294  CA  GLY A 275     -31.664  13.706  45.573  1.00  7.08           C  
ATOM   4295  C   GLY A 275     -30.359  14.442  45.254  1.00  6.63           C  
ATOM   4296  O   GLY A 275     -29.288  14.061  45.733  1.00  6.83           O  
ATOM   4297  H   GLY A 275     -30.645  13.232  47.354  1.00  0.00           H  
ATOM   4298  HA3 GLY A 275     -32.493  14.412  45.647  1.00  0.00           H  
ATOM   4299  HA2 GLY A 275     -31.885  13.001  44.770  1.00  0.00           H  
ATOM   4300  N   ILE A 276     -30.459  15.506  44.437  1.00  6.75           N  
ATOM   4301  CA  ILE A 276     -29.368  16.452  44.175  1.00  6.48           C  
ATOM   4302  C   ILE A 276     -29.016  17.198  45.477  1.00  6.75           C  
ATOM   4303  O   ILE A 276     -29.904  17.788  46.096  1.00  8.05           O  
ATOM   4304  CB  ILE A 276     -29.743  17.501  43.081  1.00  6.66           C  
ATOM   4305  CG1 ILE A 276     -30.058  16.852  41.710  1.00  7.28           C  
ATOM   4306  CG2 ILE A 276     -28.720  18.651  42.913  1.00  7.20           C  
ATOM   4307  CD1 ILE A 276     -28.841  16.339  40.925  1.00  6.54           C  
ATOM   4308  H   ILE A 276     -31.359  15.757  44.056  1.00  0.00           H  
ATOM   4309  HA  ILE A 276     -28.500  15.883  43.840  1.00  0.00           H  
ATOM   4310  HB  ILE A 276     -30.675  17.971  43.400  1.00  0.00           H  
ATOM   4311 HG13 ILE A 276     -30.575  17.584  41.090  1.00  0.00           H  
ATOM   4312 HG12 ILE A 276     -30.767  16.033  41.834  1.00  0.00           H  
ATOM   4313 HG21 ILE A 276     -28.989  19.294  42.075  1.00  0.00           H  
ATOM   4314 HG22 ILE A 276     -28.670  19.293  43.792  1.00  0.00           H  
ATOM   4315 HG23 ILE A 276     -27.715  18.268  42.729  1.00  0.00           H  
ATOM   4316 HD11 ILE A 276     -29.163  15.846  40.008  1.00  0.00           H  
ATOM   4317 HD12 ILE A 276     -28.176  17.151  40.632  1.00  0.00           H  
ATOM   4318 HD13 ILE A 276     -28.263  15.620  41.501  1.00  0.00           H  
ATOM   4319  N   LEU A 277     -27.740  17.111  45.880  1.00  6.34           N  
ATOM   4320  CA  LEU A 277     -27.261  17.590  47.175  1.00  6.26           C  
ATOM   4321  C   LEU A 277     -27.204  19.125  47.273  1.00  6.05           C  
ATOM   4322  O   LEU A 277     -27.159  19.816  46.254  1.00  6.13           O  
ATOM   4323  CB  LEU A 277     -25.878  16.972  47.460  1.00  6.27           C  
ATOM   4324  CG  LEU A 277     -25.819  15.429  47.492  1.00  6.06           C  
ATOM   4325  CD1 LEU A 277     -24.409  14.947  47.894  1.00  8.71           C  
ATOM   4326  CD2 LEU A 277     -26.895  14.815  48.403  1.00  9.20           C  
ATOM   4327  H   LEU A 277     -27.066  16.623  45.307  1.00  0.00           H  
ATOM   4328  HA  LEU A 277     -27.966  17.249  47.936  1.00  0.00           H  
ATOM   4329  HB3 LEU A 277     -25.530  17.345  48.418  1.00  0.00           H  
ATOM   4330  HB2 LEU A 277     -25.165  17.338  46.727  1.00  0.00           H  
ATOM   4331  HG  LEU A 277     -26.009  15.065  46.482  1.00  0.00           H  
ATOM   4332 HD11 LEU A 277     -23.969  14.329  47.114  1.00  0.00           H  
ATOM   4333 HD12 LEU A 277     -23.724  15.779  48.067  1.00  0.00           H  
ATOM   4334 HD13 LEU A 277     -24.420  14.356  48.810  1.00  0.00           H  
ATOM   4335 HD21 LEU A 277     -26.665  13.781  48.645  1.00  0.00           H  
ATOM   4336 HD22 LEU A 277     -26.985  15.362  49.341  1.00  0.00           H  
ATOM   4337 HD23 LEU A 277     -27.871  14.814  47.919  1.00  0.00           H  
ATOM   4338  N   LYS A 278     -27.203  19.615  48.522  1.00  6.69           N  
ATOM   4339  CA  LYS A 278     -27.155  21.030  48.894  1.00  7.01           C  
ATOM   4340  C   LYS A 278     -25.722  21.586  48.777  1.00  6.30           C  
ATOM   4341  O   LYS A 278     -25.050  21.780  49.790  1.00  7.87           O  
ATOM   4342  CB  LYS A 278     -27.747  21.184  50.315  1.00  7.33           C  
ATOM   4343  CG  LYS A 278     -29.241  20.813  50.394  1.00  8.17           C  
ATOM   4344  CD  LYS A 278     -29.823  20.959  51.807  1.00  9.85           C  
ATOM   4345  CE  LYS A 278     -31.261  20.426  51.899  1.00 15.04           C  
ATOM   4346  NZ  LYS A 278     -31.852  20.694  53.220  1.00 18.45           N1+
ATOM   4347  H   LYS A 278     -27.269  18.964  49.298  1.00  0.00           H  
ATOM   4348  HA  LYS A 278     -27.786  21.594  48.204  1.00  0.00           H  
ATOM   4349  HB3 LYS A 278     -27.632  22.217  50.647  1.00  0.00           H  
ATOM   4350  HB2 LYS A 278     -27.182  20.571  51.019  1.00  0.00           H  
ATOM   4351  HG3 LYS A 278     -29.388  19.787  50.056  1.00  0.00           H  
ATOM   4352  HG2 LYS A 278     -29.806  21.440  49.704  1.00  0.00           H  
ATOM   4353  HD3 LYS A 278     -29.798  22.009  52.101  1.00  0.00           H  
ATOM   4354  HD2 LYS A 278     -29.190  20.425  52.517  1.00  0.00           H  
ATOM   4355  HE3 LYS A 278     -31.274  19.351  51.716  1.00  0.00           H  
ATOM   4356  HE2 LYS A 278     -31.891  20.890  51.139  1.00  0.00           H  
ATOM   4357  HZ1 LYS A 278     -31.254  20.312  53.943  1.00  0.00           H  
ATOM   4358  HZ2 LYS A 278     -31.939  21.690  53.360  1.00  0.00           H  
ATOM   4359  HZ3 LYS A 278     -32.766  20.260  53.281  1.00  0.00           H  
ATOM   4360  N   TRP A 279     -25.281  21.805  47.527  1.00  6.10           N  
ATOM   4361  CA  TRP A 279     -23.948  22.286  47.171  1.00  5.83           C  
ATOM   4362  C   TRP A 279     -23.773  23.785  47.469  1.00  5.84           C  
ATOM   4363  O   TRP A 279     -24.224  24.623  46.686  1.00  6.79           O  
ATOM   4364  CB  TRP A 279     -23.664  21.979  45.684  1.00  5.56           C  
ATOM   4365  CG  TRP A 279     -23.727  20.537  45.272  1.00  6.10           C  
ATOM   4366  CD1 TRP A 279     -24.606  20.014  44.387  1.00  5.56           C  
ATOM   4367  CD2 TRP A 279     -22.899  19.419  45.721  1.00  5.36           C  
ATOM   4368  NE1 TRP A 279     -24.379  18.661  44.252  1.00  4.98           N  
ATOM   4369  CE2 TRP A 279     -23.334  18.238  45.045  1.00  4.70           C  
ATOM   4370  CE3 TRP A 279     -21.827  19.275  46.633  1.00  5.15           C  
ATOM   4371  CZ2 TRP A 279     -22.741  16.983  45.261  1.00  4.90           C  
ATOM   4372  CZ3 TRP A 279     -21.235  18.018  46.871  1.00  5.79           C  
ATOM   4373  CH2 TRP A 279     -21.686  16.874  46.183  1.00  6.04           C  
ATOM   4374  H   TRP A 279     -25.892  21.584  46.753  1.00  0.00           H  
ATOM   4375  HA  TRP A 279     -23.220  21.731  47.765  1.00  0.00           H  
ATOM   4376  HB3 TRP A 279     -22.675  22.349  45.419  1.00  0.00           H  
ATOM   4377  HB2 TRP A 279     -24.362  22.533  45.054  1.00  0.00           H  
ATOM   4378  HD1 TRP A 279     -25.373  20.580  43.879  1.00  0.00           H  
ATOM   4379  HE1 TRP A 279     -24.941  18.065  43.659  1.00  0.00           H  
ATOM   4380  HE3 TRP A 279     -21.459  20.142  47.162  1.00  0.00           H  
ATOM   4381  HZ2 TRP A 279     -23.099  16.111  44.735  1.00  0.00           H  
ATOM   4382  HZ3 TRP A 279     -20.420  17.934  47.574  1.00  0.00           H  
ATOM   4383  HH2 TRP A 279     -21.223  15.915  46.358  1.00  0.00           H  
ATOM   4384  N   VAL A 280     -23.083  24.084  48.580  1.00  5.44           N  
ATOM   4385  CA  VAL A 280     -22.589  25.413  48.930  1.00  5.32           C  
ATOM   4386  C   VAL A 280     -21.263  25.634  48.180  1.00  5.98           C  
ATOM   4387  O   VAL A 280     -20.308  24.884  48.388  1.00  5.23           O  
ATOM   4388  CB  VAL A 280     -22.335  25.557  50.458  1.00  5.09           C  
ATOM   4389  CG1 VAL A 280     -21.764  26.937  50.848  1.00  6.55           C  
ATOM   4390  CG2 VAL A 280     -23.610  25.277  51.272  1.00  5.85           C  
ATOM   4391  H   VAL A 280     -22.745  23.330  49.167  1.00  0.00           H  
ATOM   4392  HA  VAL A 280     -23.319  26.165  48.623  1.00  0.00           H  
ATOM   4393  HB  VAL A 280     -21.602  24.807  50.763  1.00  0.00           H  
ATOM   4394 HG11 VAL A 280     -21.712  27.048  51.930  1.00  0.00           H  
ATOM   4395 HG12 VAL A 280     -20.754  27.089  50.465  1.00  0.00           H  
ATOM   4396 HG13 VAL A 280     -22.391  27.744  50.468  1.00  0.00           H  
ATOM   4397 HG21 VAL A 280     -23.425  25.385  52.341  1.00  0.00           H  
ATOM   4398 HG22 VAL A 280     -24.412  25.964  51.001  1.00  0.00           H  
ATOM   4399 HG23 VAL A 280     -23.974  24.261  51.113  1.00  0.00           H  
ATOM   4400  N   LYS A 281     -21.258  26.625  47.280  1.00  6.86           N  
ATOM   4401  CA  LYS A 281     -20.211  26.814  46.280  1.00  7.64           C  
ATOM   4402  C   LYS A 281     -19.102  27.735  46.818  1.00  7.87           C  
ATOM   4403  O   LYS A 281     -19.148  28.944  46.592  1.00  9.99           O  
ATOM   4404  CB  LYS A 281     -20.860  27.345  44.984  1.00  8.12           C  
ATOM   4405  CG  LYS A 281     -22.005  26.453  44.464  1.00  7.83           C  
ATOM   4406  CD  LYS A 281     -22.468  26.849  43.059  1.00  9.11           C  
ATOM   4407  CE  LYS A 281     -23.635  25.996  42.554  1.00 10.65           C  
ATOM   4408  NZ  LYS A 281     -23.983  26.357  41.170  1.00 14.05           N1+
ATOM   4409  H   LYS A 281     -22.074  27.212  47.180  1.00  0.00           H  
ATOM   4410  HA  LYS A 281     -19.757  25.852  46.040  1.00  0.00           H  
ATOM   4411  HB3 LYS A 281     -20.089  27.418  44.216  1.00  0.00           H  
ATOM   4412  HB2 LYS A 281     -21.247  28.355  45.132  1.00  0.00           H  
ATOM   4413  HG3 LYS A 281     -22.856  26.515  45.143  1.00  0.00           H  
ATOM   4414  HG2 LYS A 281     -21.692  25.410  44.465  1.00  0.00           H  
ATOM   4415  HD3 LYS A 281     -21.631  26.744  42.371  1.00  0.00           H  
ATOM   4416  HD2 LYS A 281     -22.745  27.904  43.048  1.00  0.00           H  
ATOM   4417  HE3 LYS A 281     -24.510  26.128  43.192  1.00  0.00           H  
ATOM   4418  HE2 LYS A 281     -23.372  24.938  42.584  1.00  0.00           H  
ATOM   4419  HZ1 LYS A 281     -23.179  26.215  40.576  1.00  0.00           H  
ATOM   4420  HZ2 LYS A 281     -24.747  25.781  40.848  1.00  0.00           H  
ATOM   4421  HZ3 LYS A 281     -24.253  27.330  41.134  1.00  0.00           H  
ATOM   4422  N   LEU A 282     -18.132  27.135  47.533  1.00  7.79           N  
ATOM   4423  CA  LEU A 282     -16.954  27.799  48.109  1.00  7.71           C  
ATOM   4424  C   LEU A 282     -16.052  28.437  47.035  1.00  7.88           C  
ATOM   4425  O   LEU A 282     -15.680  29.601  47.173  1.00  9.02           O  
ATOM   4426  CB  LEU A 282     -16.198  26.773  48.991  1.00  8.37           C  
ATOM   4427  CG  LEU A 282     -14.873  27.232  49.645  1.00  8.48           C  
ATOM   4428  CD1 LEU A 282     -15.104  28.343  50.690  1.00 12.50           C  
ATOM   4429  CD2 LEU A 282     -14.100  26.027  50.224  1.00  9.61           C  
ATOM   4430  H   LEU A 282     -18.189  26.138  47.686  1.00  0.00           H  
ATOM   4431  HA  LEU A 282     -17.320  28.604  48.747  1.00  0.00           H  
ATOM   4432  HB3 LEU A 282     -15.983  25.894  48.386  1.00  0.00           H  
ATOM   4433  HB2 LEU A 282     -16.869  26.428  49.774  1.00  0.00           H  
ATOM   4434  HG  LEU A 282     -14.227  27.650  48.874  1.00  0.00           H  
ATOM   4435 HD11 LEU A 282     -14.521  29.231  50.441  1.00  0.00           H  
ATOM   4436 HD12 LEU A 282     -16.149  28.645  50.740  1.00  0.00           H  
ATOM   4437 HD13 LEU A 282     -14.824  28.045  51.700  1.00  0.00           H  
ATOM   4438 HD21 LEU A 282     -13.744  26.202  51.238  1.00  0.00           H  
ATOM   4439 HD22 LEU A 282     -14.710  25.123  50.252  1.00  0.00           H  
ATOM   4440 HD23 LEU A 282     -13.222  25.804  49.617  1.00  0.00           H  
ATOM   4441  N   ILE A 283     -15.758  27.659  45.983  1.00  7.20           N  
ATOM   4442  CA  ILE A 283     -15.073  28.089  44.769  1.00  7.11           C  
ATOM   4443  C   ILE A 283     -15.981  27.674  43.600  1.00  6.85           C  
ATOM   4444  O   ILE A 283     -16.351  26.503  43.513  1.00  7.44           O  
ATOM   4445  CB  ILE A 283     -13.698  27.374  44.590  1.00  8.47           C  
ATOM   4446  CG1 ILE A 283     -12.756  27.534  45.805  1.00 10.67           C  
ATOM   4447  CG2 ILE A 283     -12.975  27.739  43.274  1.00  8.13           C  
ATOM   4448  CD1 ILE A 283     -12.270  28.963  46.077  1.00 16.52           C  
ATOM   4449  H   ILE A 283     -16.101  26.707  45.969  1.00  0.00           H  
ATOM   4450  HA  ILE A 283     -14.938  29.172  44.753  1.00  0.00           H  
ATOM   4451  HB  ILE A 283     -13.895  26.306  44.533  1.00  0.00           H  
ATOM   4452 HG13 ILE A 283     -11.888  26.890  45.668  1.00  0.00           H  
ATOM   4453 HG12 ILE A 283     -13.240  27.152  46.703  1.00  0.00           H  
ATOM   4454 HG21 ILE A 283     -12.046  27.181  43.174  1.00  0.00           H  
ATOM   4455 HG22 ILE A 283     -13.565  27.498  42.391  1.00  0.00           H  
ATOM   4456 HG23 ILE A 283     -12.736  28.801  43.226  1.00  0.00           H  
ATOM   4457 HD11 ILE A 283     -11.692  28.989  47.001  1.00  0.00           H  
ATOM   4458 HD12 ILE A 283     -11.625  29.328  45.278  1.00  0.00           H  
ATOM   4459 HD13 ILE A 283     -13.099  29.661  46.190  1.00  0.00           H  
ATOM   4460  N   ASP A 284     -16.314  28.633  42.724  1.00  6.69           N  
ATOM   4461  CA  ASP A 284     -17.205  28.419  41.582  1.00  6.43           C  
ATOM   4462  C   ASP A 284     -16.526  28.980  40.317  1.00  6.68           C  
ATOM   4463  O   ASP A 284     -17.136  29.739  39.565  1.00  7.87           O  
ATOM   4464  CB  ASP A 284     -18.612  29.013  41.868  1.00  6.85           C  
ATOM   4465  CG  ASP A 284     -19.759  28.416  41.041  1.00  7.70           C  
ATOM   4466  OD1 ASP A 284     -19.596  27.293  40.514  1.00  8.88           O  
ATOM   4467  OD2 ASP A 284     -20.829  29.061  41.010  1.00 11.84           O1-
ATOM   4468  H   ASP A 284     -15.969  29.574  42.851  1.00  0.00           H  
ATOM   4469  HA  ASP A 284     -17.295  27.348  41.400  1.00  0.00           H  
ATOM   4470  HB3 ASP A 284     -18.591  30.091  41.700  1.00  0.00           H  
ATOM   4471  HB2 ASP A 284     -18.858  28.867  42.920  1.00  0.00           H  
ATOM   4472  N   ASN A 285     -15.255  28.592  40.120  1.00  6.20           N  
ATOM   4473  CA  ASN A 285     -14.398  29.033  39.018  1.00  6.43           C  
ATOM   4474  C   ASN A 285     -13.242  28.041  38.799  1.00  6.14           C  
ATOM   4475  O   ASN A 285     -12.882  27.299  39.714  1.00  5.82           O  
ATOM   4476  CB  ASN A 285     -13.916  30.491  39.253  1.00  5.94           C  
ATOM   4477  CG  ASN A 285     -13.131  30.727  40.556  1.00  7.82           C  
ATOM   4478  OD1 ASN A 285     -12.069  30.146  40.769  1.00  7.66           O  
ATOM   4479  ND2 ASN A 285     -13.643  31.599  41.426  1.00  8.03           N  
ATOM   4480  H   ASN A 285     -14.818  27.964  40.780  1.00  0.00           H  
ATOM   4481  HA  ASN A 285     -15.013  29.018  38.115  1.00  0.00           H  
ATOM   4482  HB3 ASN A 285     -14.775  31.162  39.236  1.00  0.00           H  
ATOM   4483  HB2 ASN A 285     -13.295  30.809  38.418  1.00  0.00           H  
ATOM   4484 HD22 ASN A 285     -13.151  31.801  42.284  1.00  0.00           H  
ATOM   4485 HD21 ASN A 285     -14.502  32.087  41.217  1.00  0.00           H  
ATOM   4486  N   PHE A 286     -12.675  28.071  37.583  1.00  6.71           N  
ATOM   4487  CA  PHE A 286     -11.540  27.244  37.163  1.00  6.76           C  
ATOM   4488  C   PHE A 286     -10.230  28.058  37.169  1.00  6.87           C  
ATOM   4489  O   PHE A 286      -9.437  27.940  36.234  1.00  7.93           O  
ATOM   4490  CB  PHE A 286     -11.841  26.648  35.769  1.00  7.41           C  
ATOM   4491  CG  PHE A 286     -13.031  25.710  35.698  1.00  8.13           C  
ATOM   4492  CD1 PHE A 286     -12.959  24.419  36.262  1.00  7.51           C  
ATOM   4493  CD2 PHE A 286     -14.240  26.142  35.114  1.00  9.82           C  
ATOM   4494  CE1 PHE A 286     -14.055  23.572  36.180  1.00  8.41           C  
ATOM   4495  CE2 PHE A 286     -15.317  25.272  35.035  1.00 10.55           C  
ATOM   4496  CZ  PHE A 286     -15.228  23.994  35.571  1.00 10.10           C  
ATOM   4497  H   PHE A 286     -13.023  28.719  36.891  1.00  0.00           H  
ATOM   4498  HA  PHE A 286     -11.394  26.414  37.858  1.00  0.00           H  
ATOM   4499  HB3 PHE A 286     -10.984  26.080  35.409  1.00  0.00           H  
ATOM   4500  HB2 PHE A 286     -11.983  27.450  35.043  1.00  0.00           H  
ATOM   4501  HD1 PHE A 286     -12.049  24.079  36.735  1.00  0.00           H  
ATOM   4502  HD2 PHE A 286     -14.316  27.132  34.689  1.00  0.00           H  
ATOM   4503  HE1 PHE A 286     -14.000  22.577  36.584  1.00  0.00           H  
ATOM   4504  HE2 PHE A 286     -16.225  25.592  34.549  1.00  0.00           H  
ATOM   4505  HZ  PHE A 286     -16.071  23.322  35.508  1.00  0.00           H  
ATOM   4506  N   GLU A 287     -10.023  28.882  38.211  1.00  6.75           N  
ATOM   4507  CA  GLU A 287      -8.873  29.785  38.326  1.00  7.50           C  
ATOM   4508  C   GLU A 287      -7.756  29.249  39.244  1.00  7.18           C  
ATOM   4509  O   GLU A 287      -6.700  29.879  39.307  1.00  8.20           O  
ATOM   4510  CB  GLU A 287      -9.352  31.160  38.828  1.00  7.72           C  
ATOM   4511  CG  GLU A 287     -10.375  31.863  37.916  1.00  8.14           C  
ATOM   4512  CD  GLU A 287     -10.907  33.166  38.521  1.00  9.71           C  
ATOM   4513  OE1 GLU A 287     -10.106  33.886  39.160  1.00 12.21           O  
ATOM   4514  OE2 GLU A 287     -12.116  33.422  38.335  1.00 12.15           O1-
ATOM   4515  H   GLU A 287     -10.714  28.941  38.947  1.00  0.00           H  
ATOM   4516  HA  GLU A 287      -8.420  29.939  37.345  1.00  0.00           H  
ATOM   4517  HB3 GLU A 287      -8.479  31.809  38.898  1.00  0.00           H  
ATOM   4518  HB2 GLU A 287      -9.753  31.066  39.838  1.00  0.00           H  
ATOM   4519  HG3 GLU A 287     -11.215  31.204  37.705  1.00  0.00           H  
ATOM   4520  HG2 GLU A 287      -9.918  32.093  36.953  1.00  0.00           H  
ATOM   4521  N   GLY A 288      -7.985  28.123  39.940  1.00  6.24           N  
ATOM   4522  CA  GLY A 288      -6.984  27.530  40.819  1.00  5.81           C  
ATOM   4523  C   GLY A 288      -7.393  26.100  41.180  1.00  5.91           C  
ATOM   4524  O   GLY A 288      -8.569  25.738  41.128  1.00  5.03           O  
ATOM   4525  H   GLY A 288      -8.871  27.644  39.857  1.00  0.00           H  
ATOM   4526  HA3 GLY A 288      -6.898  28.121  41.732  1.00  0.00           H  
ATOM   4527  HA2 GLY A 288      -6.007  27.521  40.333  1.00  0.00           H  
ATOM   4528  N   GLU A 289      -6.390  25.302  41.573  1.00  5.64           N  
ATOM   4529  CA  GLU A 289      -6.524  23.944  42.102  1.00  6.20           C  
ATOM   4530  C   GLU A 289      -6.883  23.996  43.595  1.00  5.77           C  
ATOM   4531  O   GLU A 289      -6.423  24.900  44.288  1.00  5.38           O  
ATOM   4532  CB  GLU A 289      -5.170  23.227  41.879  1.00  6.95           C  
ATOM   4533  CG  GLU A 289      -5.109  21.722  42.215  1.00 10.74           C  
ATOM   4534  CD  GLU A 289      -5.893  20.799  41.274  1.00 14.98           C  
ATOM   4535  OE1 GLU A 289      -6.689  21.297  40.452  1.00 16.72           O  
ATOM   4536  OE2 GLU A 289      -5.694  19.572  41.396  1.00 15.82           O1-
ATOM   4537  H   GLU A 289      -5.444  25.660  41.538  1.00  0.00           H  
ATOM   4538  HA  GLU A 289      -7.324  23.437  41.562  1.00  0.00           H  
ATOM   4539  HB3 GLU A 289      -4.405  23.730  42.471  1.00  0.00           H  
ATOM   4540  HB2 GLU A 289      -4.853  23.360  40.849  1.00  0.00           H  
ATOM   4541  HG3 GLU A 289      -5.449  21.551  43.236  1.00  0.00           H  
ATOM   4542  HG2 GLU A 289      -4.068  21.401  42.186  1.00  0.00           H  
ATOM   4543  N   TYR A 290      -7.685  23.031  44.068  1.00  5.19           N  
ATOM   4544  CA  TYR A 290      -8.105  22.920  45.468  1.00  5.55           C  
ATOM   4545  C   TYR A 290      -8.218  21.434  45.834  1.00  5.21           C  
ATOM   4546  O   TYR A 290      -9.328  20.912  45.946  1.00  6.11           O  
ATOM   4547  CB  TYR A 290      -9.413  23.718  45.717  1.00  5.77           C  
ATOM   4548  CG  TYR A 290      -9.284  25.220  45.513  1.00  5.57           C  
ATOM   4549  CD1 TYR A 290      -8.741  26.033  46.530  1.00  6.40           C  
ATOM   4550  CD2 TYR A 290      -9.645  25.797  44.277  1.00  4.48           C  
ATOM   4551  CE1 TYR A 290      -8.533  27.408  46.300  1.00  5.96           C  
ATOM   4552  CE2 TYR A 290      -9.420  27.166  44.042  1.00  5.62           C  
ATOM   4553  CZ  TYR A 290      -8.860  27.972  45.051  1.00  6.14           C  
ATOM   4554  OH  TYR A 290      -8.635  29.295  44.812  1.00  6.43           O  
ATOM   4555  H   TYR A 290      -8.051  22.330  43.435  1.00  0.00           H  
ATOM   4556  HA  TYR A 290      -7.333  23.338  46.116  1.00  0.00           H  
ATOM   4557  HB3 TYR A 290      -9.753  23.555  46.741  1.00  0.00           H  
ATOM   4558  HB2 TYR A 290     -10.209  23.344  45.074  1.00  0.00           H  
ATOM   4559  HD1 TYR A 290      -8.460  25.600  47.479  1.00  0.00           H  
ATOM   4560  HD2 TYR A 290     -10.054  25.181  43.490  1.00  0.00           H  
ATOM   4561  HE1 TYR A 290      -8.109  28.026  47.078  1.00  0.00           H  
ATOM   4562  HE2 TYR A 290      -9.670  27.595  43.083  1.00  0.00           H  
ATOM   4563  HH  TYR A 290      -8.271  29.756  45.571  1.00  0.00           H  
ATOM   4564  N   ASP A 291      -7.053  20.782  46.008  1.00  5.67           N  
ATOM   4565  CA  ASP A 291      -6.947  19.393  46.471  1.00  5.48           C  
ATOM   4566  C   ASP A 291      -7.074  19.361  47.996  1.00  5.57           C  
ATOM   4567  O   ASP A 291      -6.256  19.982  48.673  1.00  6.09           O  
ATOM   4568  CB  ASP A 291      -5.594  18.742  46.085  1.00  6.15           C  
ATOM   4569  CG  ASP A 291      -5.203  18.897  44.620  1.00  7.74           C  
ATOM   4570  OD1 ASP A 291      -4.156  19.424  44.252  1.00  8.02           O  
ATOM   4571  OD2 ASP A 291      -6.145  18.395  43.774  1.00 12.19           O  
ATOM   4572  H   ASP A 291      -6.182  21.288  45.910  1.00  0.00           H  
ATOM   4573  HA  ASP A 291      -7.753  18.793  46.043  1.00  0.00           H  
ATOM   4574  HB3 ASP A 291      -5.617  17.677  46.318  1.00  0.00           H  
ATOM   4575  HB2 ASP A 291      -4.783  19.163  46.679  1.00  0.00           H  
ATOM   4576  HD2 ASP A 291      -5.914  18.585  42.854  1.00  0.00           H  
ATOM   4577  N   TYR A 292      -8.075  18.630  48.506  1.00  5.28           N  
ATOM   4578  CA  TYR A 292      -8.310  18.445  49.938  1.00  5.13           C  
ATOM   4579  C   TYR A 292      -7.183  17.648  50.622  1.00  4.98           C  
ATOM   4580  O   TYR A 292      -6.694  16.675  50.046  1.00  6.80           O  
ATOM   4581  CB  TYR A 292      -9.683  17.774  50.119  1.00  5.30           C  
ATOM   4582  CG  TYR A 292     -10.043  17.419  51.549  1.00  5.71           C  
ATOM   4583  CD1 TYR A 292     -10.221  18.447  52.496  1.00  5.43           C  
ATOM   4584  CD2 TYR A 292     -10.186  16.071  51.939  1.00  5.77           C  
ATOM   4585  CE1 TYR A 292     -10.564  18.128  53.820  1.00  5.07           C  
ATOM   4586  CE2 TYR A 292     -10.514  15.754  53.270  1.00  5.37           C  
ATOM   4587  CZ  TYR A 292     -10.714  16.784  54.207  1.00  5.69           C  
ATOM   4588  OH  TYR A 292     -11.051  16.477  55.490  1.00  6.20           O  
ATOM   4589  H   TYR A 292      -8.705  18.144  47.885  1.00  0.00           H  
ATOM   4590  HA  TYR A 292      -8.353  19.437  50.393  1.00  0.00           H  
ATOM   4591  HB3 TYR A 292      -9.718  16.864  49.520  1.00  0.00           H  
ATOM   4592  HB2 TYR A 292     -10.462  18.425  49.722  1.00  0.00           H  
ATOM   4593  HD1 TYR A 292     -10.103  19.482  52.208  1.00  0.00           H  
ATOM   4594  HD2 TYR A 292     -10.043  15.274  51.224  1.00  0.00           H  
ATOM   4595  HE1 TYR A 292     -10.704  18.920  54.538  1.00  0.00           H  
ATOM   4596  HE2 TYR A 292     -10.620  14.720  53.568  1.00  0.00           H  
ATOM   4597  HH  TYR A 292     -11.153  17.241  56.065  1.00  0.00           H  
ATOM   4598  N   VAL A 293      -6.817  18.082  51.838  1.00  5.22           N  
ATOM   4599  CA  VAL A 293      -5.732  17.503  52.631  1.00  5.74           C  
ATOM   4600  C   VAL A 293      -6.274  16.949  53.962  1.00  5.27           C  
ATOM   4601  O   VAL A 293      -5.943  15.815  54.309  1.00  6.75           O  
ATOM   4602  CB  VAL A 293      -4.642  18.564  52.961  1.00  5.46           C  
ATOM   4603  CG1 VAL A 293      -3.411  17.978  53.685  1.00  6.89           C  
ATOM   4604  CG2 VAL A 293      -4.199  19.331  51.703  1.00  6.31           C  
ATOM   4605  H   VAL A 293      -7.272  18.894  52.233  1.00  0.00           H  
ATOM   4606  HA  VAL A 293      -5.258  16.678  52.096  1.00  0.00           H  
ATOM   4607  HB  VAL A 293      -5.071  19.306  53.633  1.00  0.00           H  
ATOM   4608 HG11 VAL A 293      -2.669  18.752  53.884  1.00  0.00           H  
ATOM   4609 HG12 VAL A 293      -3.666  17.533  54.646  1.00  0.00           H  
ATOM   4610 HG13 VAL A 293      -2.931  17.207  53.083  1.00  0.00           H  
ATOM   4611 HG21 VAL A 293      -3.359  19.995  51.909  1.00  0.00           H  
ATOM   4612 HG22 VAL A 293      -3.916  18.649  50.902  1.00  0.00           H  
ATOM   4613 HG23 VAL A 293      -5.004  19.955  51.322  1.00  0.00           H  
ATOM   4614  N   THR A 294      -7.085  17.758  54.669  1.00  5.79           N  
ATOM   4615  CA  THR A 294      -7.647  17.477  55.994  1.00  6.00           C  
ATOM   4616  C   THR A 294      -8.522  18.661  56.458  1.00  5.47           C  
ATOM   4617  O   THR A 294      -8.407  19.750  55.896  1.00  5.68           O  
ATOM   4618  CB  THR A 294      -6.539  17.206  57.059  1.00  6.40           C  
ATOM   4619  OG1 THR A 294      -7.078  16.892  58.326  1.00  7.65           O  
ATOM   4620  CG2 THR A 294      -5.544  18.360  57.268  1.00  8.06           C  
ATOM   4621  H   THR A 294      -7.311  18.672  54.304  1.00  0.00           H  
ATOM   4622  HA  THR A 294      -8.286  16.600  55.891  1.00  0.00           H  
ATOM   4623  HB  THR A 294      -5.996  16.315  56.762  1.00  0.00           H  
ATOM   4624  HG1 THR A 294      -7.598  16.083  58.211  1.00  0.00           H  
ATOM   4625 HG21 THR A 294      -4.774  18.080  57.987  1.00  0.00           H  
ATOM   4626 HG22 THR A 294      -5.037  18.624  56.342  1.00  0.00           H  
ATOM   4627 HG23 THR A 294      -6.037  19.257  57.643  1.00  0.00           H  
ATOM   4628  N   ASN A 295      -9.378  18.437  57.469  1.00  6.20           N  
ATOM   4629  CA  ASN A 295     -10.152  19.494  58.118  1.00  6.53           C  
ATOM   4630  C   ASN A 295     -10.068  19.394  59.650  1.00  6.98           C  
ATOM   4631  O   ASN A 295      -9.947  18.299  60.199  1.00  7.13           O  
ATOM   4632  CB  ASN A 295     -11.615  19.523  57.602  1.00  6.99           C  
ATOM   4633  CG  ASN A 295     -12.545  18.415  58.121  1.00  7.39           C  
ATOM   4634  OD1 ASN A 295     -12.226  17.231  58.038  1.00  6.15           O  
ATOM   4635  ND2 ASN A 295     -13.709  18.800  58.645  1.00  7.96           N  
ATOM   4636  H   ASN A 295      -9.428  17.523  57.897  1.00  0.00           H  
ATOM   4637  HA  ASN A 295      -9.709  20.466  57.894  1.00  0.00           H  
ATOM   4638  HB3 ASN A 295     -11.629  19.508  56.514  1.00  0.00           H  
ATOM   4639  HB2 ASN A 295     -12.049  20.484  57.885  1.00  0.00           H  
ATOM   4640 HD22 ASN A 295     -14.361  18.115  59.012  1.00  0.00           H  
ATOM   4641 HD21 ASN A 295     -13.940  19.783  58.712  1.00  0.00           H  
ATOM   4642  N   GLU A 296     -10.195  20.563  60.291  1.00  7.61           N  
ATOM   4643  CA  GLU A 296     -10.352  20.753  61.728  1.00  8.27           C  
ATOM   4644  C   GLU A 296     -11.650  21.546  61.923  1.00  7.95           C  
ATOM   4645  O   GLU A 296     -11.613  22.756  62.155  1.00  8.37           O  
ATOM   4646  CB  GLU A 296      -9.108  21.483  62.295  1.00  9.43           C  
ATOM   4647  CG  GLU A 296      -7.809  20.646  62.307  1.00 11.94           C  
ATOM   4648  CD  GLU A 296      -7.862  19.407  63.209  1.00 14.63           C  
ATOM   4649  OE1 GLU A 296      -8.645  19.415  64.183  1.00 16.88           O  
ATOM   4650  OE2 GLU A 296      -7.108  18.458  62.904  1.00 15.06           O1-
ATOM   4651  H   GLU A 296     -10.293  21.406  59.738  1.00  0.00           H  
ATOM   4652  HA  GLU A 296     -10.483  19.797  62.237  1.00  0.00           H  
ATOM   4653  HB3 GLU A 296      -9.315  21.832  63.308  1.00  0.00           H  
ATOM   4654  HB2 GLU A 296      -8.925  22.387  61.712  1.00  0.00           H  
ATOM   4655  HG3 GLU A 296      -6.982  21.268  62.649  1.00  0.00           H  
ATOM   4656  HG2 GLU A 296      -7.555  20.336  61.292  1.00  0.00           H  
ATOM   4657  N   GLY A 297     -12.786  20.843  61.768  1.00  8.14           N  
ATOM   4658  CA  GLY A 297     -14.121  21.435  61.788  1.00  8.50           C  
ATOM   4659  C   GLY A 297     -14.360  22.194  60.477  1.00  8.41           C  
ATOM   4660  O   GLY A 297     -14.134  21.654  59.394  1.00  8.80           O  
ATOM   4661  H   GLY A 297     -12.729  19.856  61.562  1.00  0.00           H  
ATOM   4662  HA3 GLY A 297     -14.236  22.091  62.654  1.00  0.00           H  
ATOM   4663  HA2 GLY A 297     -14.862  20.641  61.880  1.00  0.00           H  
ATOM   4664  N   THR A 298     -14.834  23.443  60.590  1.00  8.02           N  
ATOM   4665  CA  THR A 298     -15.113  24.354  59.475  1.00  8.07           C  
ATOM   4666  C   THR A 298     -13.850  24.863  58.740  1.00  7.46           C  
ATOM   4667  O   THR A 298     -13.978  25.309  57.601  1.00  7.05           O  
ATOM   4668  CB  THR A 298     -15.919  25.583  59.973  1.00  7.82           C  
ATOM   4669  OG1 THR A 298     -15.155  26.431  60.814  1.00 10.01           O  
ATOM   4670  CG2 THR A 298     -17.223  25.204  60.695  1.00  9.38           C  
ATOM   4671  H   THR A 298     -14.990  23.833  61.509  1.00  0.00           H  
ATOM   4672  HA  THR A 298     -15.720  23.815  58.745  1.00  0.00           H  
ATOM   4673  HB  THR A 298     -16.194  26.183  59.105  1.00  0.00           H  
ATOM   4674  HG1 THR A 298     -14.624  27.019  60.262  1.00  0.00           H  
ATOM   4675 HG21 THR A 298     -17.799  26.092  60.955  1.00  0.00           H  
ATOM   4676 HG22 THR A 298     -17.852  24.580  60.059  1.00  0.00           H  
ATOM   4677 HG23 THR A 298     -17.033  24.657  61.618  1.00  0.00           H  
ATOM   4678  N   VAL A 299     -12.665  24.764  59.370  1.00  7.12           N  
ATOM   4679  CA  VAL A 299     -11.378  25.085  58.754  1.00  7.18           C  
ATOM   4680  C   VAL A 299     -10.879  23.868  57.955  1.00  6.20           C  
ATOM   4681  O   VAL A 299     -10.582  22.835  58.551  1.00  6.73           O  
ATOM   4682  CB  VAL A 299     -10.319  25.487  59.820  1.00  7.23           C  
ATOM   4683  CG1 VAL A 299      -8.904  25.705  59.244  1.00  9.10           C  
ATOM   4684  CG2 VAL A 299     -10.761  26.753  60.578  1.00  9.27           C  
ATOM   4685  H   VAL A 299     -12.627  24.377  60.302  1.00  0.00           H  
ATOM   4686  HA  VAL A 299     -11.498  25.926  58.072  1.00  0.00           H  
ATOM   4687  HB  VAL A 299     -10.247  24.685  60.557  1.00  0.00           H  
ATOM   4688 HG11 VAL A 299      -8.220  26.077  60.007  1.00  0.00           H  
ATOM   4689 HG12 VAL A 299      -8.465  24.786  58.854  1.00  0.00           H  
ATOM   4690 HG13 VAL A 299      -8.925  26.436  58.435  1.00  0.00           H  
ATOM   4691 HG21 VAL A 299     -10.028  27.037  61.334  1.00  0.00           H  
ATOM   4692 HG22 VAL A 299     -10.883  27.598  59.900  1.00  0.00           H  
ATOM   4693 HG23 VAL A 299     -11.710  26.604  61.094  1.00  0.00           H  
ATOM   4694  N   PHE A 300     -10.815  24.023  56.625  1.00  5.53           N  
ATOM   4695  CA  PHE A 300     -10.384  23.004  55.670  1.00  5.29           C  
ATOM   4696  C   PHE A 300      -9.037  23.390  55.048  1.00  5.13           C  
ATOM   4697  O   PHE A 300      -8.933  24.457  54.445  1.00  6.24           O  
ATOM   4698  CB  PHE A 300     -11.449  22.845  54.566  1.00  5.12           C  
ATOM   4699  CG  PHE A 300     -12.576  21.874  54.864  1.00  5.65           C  
ATOM   4700  CD1 PHE A 300     -13.473  22.095  55.930  1.00  6.43           C  
ATOM   4701  CD2 PHE A 300     -12.736  20.727  54.060  1.00  5.54           C  
ATOM   4702  CE1 PHE A 300     -14.482  21.176  56.186  1.00  7.26           C  
ATOM   4703  CE2 PHE A 300     -13.741  19.814  54.342  1.00  7.04           C  
ATOM   4704  CZ  PHE A 300     -14.603  20.036  55.403  1.00  6.91           C  
ATOM   4705  H   PHE A 300     -11.080  24.912  56.218  1.00  0.00           H  
ATOM   4706  HA  PHE A 300     -10.261  22.038  56.163  1.00  0.00           H  
ATOM   4707  HB3 PHE A 300     -10.965  22.489  53.657  1.00  0.00           H  
ATOM   4708  HB2 PHE A 300     -11.882  23.813  54.313  1.00  0.00           H  
ATOM   4709  HD1 PHE A 300     -13.382  22.973  56.549  1.00  0.00           H  
ATOM   4710  HD2 PHE A 300     -12.074  20.548  53.226  1.00  0.00           H  
ATOM   4711  HE1 PHE A 300     -15.173  21.344  56.999  1.00  0.00           H  
ATOM   4712  HE2 PHE A 300     -13.853  18.927  53.738  1.00  0.00           H  
ATOM   4713  HZ  PHE A 300     -15.368  19.310  55.616  1.00  0.00           H  
ATOM   4714  N   THR A 301      -8.050  22.492  55.167  1.00  4.94           N  
ATOM   4715  CA  THR A 301      -6.736  22.610  54.541  1.00  4.28           C  
ATOM   4716  C   THR A 301      -6.789  22.105  53.084  1.00  4.66           C  
ATOM   4717  O   THR A 301      -7.294  21.006  52.842  1.00  5.34           O  
ATOM   4718  CB  THR A 301      -5.672  21.781  55.311  1.00  4.60           C  
ATOM   4719  OG1 THR A 301      -5.648  22.190  56.665  1.00  5.21           O  
ATOM   4720  CG2 THR A 301      -4.237  21.918  54.772  1.00  5.29           C  
ATOM   4721  H   THR A 301      -8.218  21.623  55.660  1.00  0.00           H  
ATOM   4722  HA  THR A 301      -6.433  23.656  54.556  1.00  0.00           H  
ATOM   4723  HB  THR A 301      -5.950  20.727  55.304  1.00  0.00           H  
ATOM   4724  HG1 THR A 301      -5.320  23.095  56.703  1.00  0.00           H  
ATOM   4725 HG21 THR A 301      -3.531  21.361  55.388  1.00  0.00           H  
ATOM   4726 HG22 THR A 301      -4.140  21.543  53.754  1.00  0.00           H  
ATOM   4727 HG23 THR A 301      -3.922  22.962  54.768  1.00  0.00           H  
ATOM   4728  N   PHE A 302      -6.259  22.919  52.156  1.00  4.95           N  
ATOM   4729  CA  PHE A 302      -6.163  22.623  50.726  1.00  5.12           C  
ATOM   4730  C   PHE A 302      -4.739  22.897  50.218  1.00  5.57           C  
ATOM   4731  O   PHE A 302      -4.144  23.900  50.609  1.00  6.10           O  
ATOM   4732  CB  PHE A 302      -7.153  23.496  49.921  1.00  5.87           C  
ATOM   4733  CG  PHE A 302      -8.628  23.232  50.157  1.00  5.09           C  
ATOM   4734  CD1 PHE A 302      -9.260  22.124  49.554  1.00  6.43           C  
ATOM   4735  CD2 PHE A 302      -9.355  24.018  51.075  1.00  6.70           C  
ATOM   4736  CE1 PHE A 302     -10.594  21.849  49.826  1.00  7.42           C  
ATOM   4737  CE2 PHE A 302     -10.695  23.743  51.313  1.00  6.61           C  
ATOM   4738  CZ  PHE A 302     -11.309  22.660  50.698  1.00  7.43           C  
ATOM   4739  H   PHE A 302      -5.854  23.802  52.447  1.00  0.00           H  
ATOM   4740  HA  PHE A 302      -6.402  21.576  50.553  1.00  0.00           H  
ATOM   4741  HB3 PHE A 302      -6.973  23.350  48.854  1.00  0.00           H  
ATOM   4742  HB2 PHE A 302      -6.957  24.553  50.107  1.00  0.00           H  
ATOM   4743  HD1 PHE A 302      -8.711  21.492  48.875  1.00  0.00           H  
ATOM   4744  HD2 PHE A 302      -8.879  24.844  51.583  1.00  0.00           H  
ATOM   4745  HE1 PHE A 302     -11.076  21.004  49.357  1.00  0.00           H  
ATOM   4746  HE2 PHE A 302     -11.257  24.361  51.996  1.00  0.00           H  
ATOM   4747  HZ  PHE A 302     -12.346  22.442  50.910  1.00  0.00           H  
ATOM   4748  N   LYS A 303      -4.263  22.056  49.283  1.00  5.52           N  
ATOM   4749  CA  LYS A 303      -3.141  22.383  48.399  1.00  5.47           C  
ATOM   4750  C   LYS A 303      -3.696  23.121  47.171  1.00  5.40           C  
ATOM   4751  O   LYS A 303      -4.726  22.710  46.633  1.00  5.41           O  
ATOM   4752  CB  LYS A 303      -2.382  21.103  47.987  1.00  5.49           C  
ATOM   4753  CG  LYS A 303      -1.100  21.379  47.166  1.00  6.06           C  
ATOM   4754  CD  LYS A 303      -0.333  20.118  46.728  1.00  9.18           C  
ATOM   4755  CE  LYS A 303      -1.036  19.279  45.647  1.00 15.21           C  
ATOM   4756  NZ  LYS A 303      -1.091  19.975  44.352  1.00 16.32           N1+
ATOM   4757  H   LYS A 303      -4.819  21.254  49.014  1.00  0.00           H  
ATOM   4758  HA  LYS A 303      -2.441  23.032  48.927  1.00  0.00           H  
ATOM   4759  HB3 LYS A 303      -3.052  20.448  47.432  1.00  0.00           H  
ATOM   4760  HB2 LYS A 303      -2.107  20.559  48.890  1.00  0.00           H  
ATOM   4761  HG3 LYS A 303      -0.433  22.000  47.765  1.00  0.00           H  
ATOM   4762  HG2 LYS A 303      -1.330  21.972  46.281  1.00  0.00           H  
ATOM   4763  HD3 LYS A 303      -0.141  19.490  47.598  1.00  0.00           H  
ATOM   4764  HD2 LYS A 303       0.651  20.416  46.367  1.00  0.00           H  
ATOM   4765  HE3 LYS A 303      -2.041  18.997  45.959  1.00  0.00           H  
ATOM   4766  HE2 LYS A 303      -0.492  18.353  45.483  1.00  0.00           H  
ATOM   4767  HZ1 LYS A 303      -0.154  20.185  44.038  1.00  0.00           H  
ATOM   4768  HZ2 LYS A 303      -1.547  19.383  43.672  1.00  0.00           H  
ATOM   4769  HZ3 LYS A 303      -1.616  20.831  44.448  1.00  0.00           H  
ATOM   4770  N   THR A 304      -3.001  24.188  46.754  1.00  4.61           N  
ATOM   4771  CA  THR A 304      -3.467  25.084  45.703  1.00  5.06           C  
ATOM   4772  C   THR A 304      -2.296  25.666  44.894  1.00  5.09           C  
ATOM   4773  O   THR A 304      -1.216  25.862  45.452  1.00  5.36           O  
ATOM   4774  CB  THR A 304      -4.306  26.241  46.326  1.00  4.83           C  
ATOM   4775  OG1 THR A 304      -4.920  27.017  45.321  1.00  4.47           O  
ATOM   4776  CG2 THR A 304      -3.508  27.222  47.212  1.00  5.40           C  
ATOM   4777  H   THR A 304      -2.154  24.467  47.236  1.00  0.00           H  
ATOM   4778  HA  THR A 304      -4.073  24.515  45.000  1.00  0.00           H  
ATOM   4779  HB  THR A 304      -5.109  25.809  46.925  1.00  0.00           H  
ATOM   4780  HG1 THR A 304      -5.580  26.465  44.885  1.00  0.00           H  
ATOM   4781 HG21 THR A 304      -4.167  27.967  47.653  1.00  0.00           H  
ATOM   4782 HG22 THR A 304      -3.009  26.701  48.029  1.00  0.00           H  
ATOM   4783 HG23 THR A 304      -2.750  27.768  46.652  1.00  0.00           H  
ATOM   4784  N   ASN A 305      -2.560  25.967  43.609  1.00  4.74           N  
ATOM   4785  CA  ASN A 305      -1.678  26.752  42.734  1.00  5.27           C  
ATOM   4786  C   ASN A 305      -2.192  28.188  42.501  1.00  5.81           C  
ATOM   4787  O   ASN A 305      -1.633  28.883  41.652  1.00  5.71           O  
ATOM   4788  CB  ASN A 305      -1.363  26.001  41.413  1.00  5.36           C  
ATOM   4789  CG  ASN A 305      -2.570  25.563  40.572  1.00  5.42           C  
ATOM   4790  OD1 ASN A 305      -3.671  26.090  40.707  1.00  5.26           O  
ATOM   4791  ND2 ASN A 305      -2.361  24.591  39.683  1.00  5.06           N  
ATOM   4792  H   ASN A 305      -3.472  25.759  43.230  1.00  0.00           H  
ATOM   4793  HA  ASN A 305      -0.733  26.848  43.258  1.00  0.00           H  
ATOM   4794  HB3 ASN A 305      -0.780  25.117  41.653  1.00  0.00           H  
ATOM   4795  HB2 ASN A 305      -0.707  26.603  40.783  1.00  0.00           H  
ATOM   4796 HD22 ASN A 305      -3.129  24.265  39.109  1.00  0.00           H  
ATOM   4797 HD21 ASN A 305      -1.453  24.157  39.587  1.00  0.00           H  
ATOM   4798  N   ARG A 306      -3.227  28.612  43.252  1.00  6.49           N  
ATOM   4799  CA  ARG A 306      -3.818  29.952  43.230  1.00  7.03           C  
ATOM   4800  C   ARG A 306      -2.778  31.016  43.621  1.00  7.36           C  
ATOM   4801  O   ARG A 306      -2.416  31.107  44.795  1.00  7.91           O  
ATOM   4802  CB  ARG A 306      -5.053  29.953  44.160  1.00  7.09           C  
ATOM   4803  CG  ARG A 306      -5.820  31.280  44.293  1.00  7.85           C  
ATOM   4804  CD  ARG A 306      -6.476  31.757  42.992  1.00 10.65           C  
ATOM   4805  NE  ARG A 306      -7.371  32.889  43.259  1.00 10.91           N  
ATOM   4806  CZ  ARG A 306      -8.126  33.538  42.361  1.00 12.75           C  
ATOM   4807  NH1 ARG A 306      -8.121  33.183  41.072  1.00 13.83           N  
ATOM   4808  NH2 ARG A 306      -8.898  34.555  42.759  1.00 14.68           N1+
ATOM   4809  H   ARG A 306      -3.629  27.977  43.929  1.00  0.00           H  
ATOM   4810  HA  ARG A 306      -4.158  30.140  42.209  1.00  0.00           H  
ATOM   4811  HB3 ARG A 306      -4.733  29.663  45.162  1.00  0.00           H  
ATOM   4812  HB2 ARG A 306      -5.752  29.181  43.835  1.00  0.00           H  
ATOM   4813  HG3 ARG A 306      -5.123  32.044  44.636  1.00  0.00           H  
ATOM   4814  HG2 ARG A 306      -6.573  31.210  45.076  1.00  0.00           H  
ATOM   4815  HD3 ARG A 306      -6.976  30.942  42.466  1.00  0.00           H  
ATOM   4816  HD2 ARG A 306      -5.705  32.148  42.327  1.00  0.00           H  
ATOM   4817  HE  ARG A 306      -7.370  33.231  44.220  1.00  0.00           H  
ATOM   4818 HH12 ARG A 306      -8.759  33.617  40.407  1.00  0.00           H  
ATOM   4819 HH11 ARG A 306      -7.536  32.421  40.762  1.00  0.00           H  
ATOM   4820 HH22 ARG A 306      -9.487  35.041  42.098  1.00  0.00           H  
ATOM   4821 HH21 ARG A 306      -8.901  34.839  43.739  1.00  0.00           H  
ATOM   4822  N   HIS A 307      -2.304  31.765  42.609  1.00  9.06           N  
ATOM   4823  CA  HIS A 307      -1.250  32.789  42.680  1.00 10.05           C  
ATOM   4824  C   HIS A 307       0.147  32.247  43.070  1.00 10.50           C  
ATOM   4825  O   HIS A 307       0.987  33.035  43.504  1.00 12.42           O  
ATOM   4826  CB  HIS A 307      -1.677  33.986  43.570  1.00 11.70           C  
ATOM   4827  CG  HIS A 307      -3.085  34.499  43.377  1.00 15.29           C  
ATOM   4828  ND1 HIS A 307      -3.611  34.827  42.122  1.00 17.33           N  
ATOM   4829  CD2 HIS A 307      -4.051  34.727  44.336  1.00 17.77           C  
ATOM   4830  CE1 HIS A 307      -4.851  35.230  42.367  1.00 18.60           C  
ATOM   4831  NE2 HIS A 307      -5.164  35.196  43.663  1.00 19.77           N  
ATOM   4832  H   HIS A 307      -2.664  31.594  41.681  1.00  0.00           H  
ATOM   4833  HA  HIS A 307      -1.152  33.161  41.660  1.00  0.00           H  
ATOM   4834  HB3 HIS A 307      -1.000  34.825  43.404  1.00  0.00           H  
ATOM   4835  HB2 HIS A 307      -1.566  33.721  44.621  1.00  0.00           H  
ATOM   4836  HD2 HIS A 307      -4.043  34.592  45.407  1.00  0.00           H  
ATOM   4837  HE1 HIS A 307      -5.540  35.546  41.597  1.00  0.00           H  
ATOM   4838  HE2 HIS A 307      -6.054  35.437  44.078  1.00  0.00           H  
ATOM   4839  N   SER A 308       0.375  30.930  42.914  1.00  8.15           N  
ATOM   4840  CA  SER A 308       1.582  30.239  43.369  1.00  7.79           C  
ATOM   4841  C   SER A 308       1.845  28.997  42.492  1.00  6.77           C  
ATOM   4842  O   SER A 308       1.360  27.924  42.844  1.00  5.58           O  
ATOM   4843  CB  SER A 308       1.438  29.870  44.866  1.00  8.40           C  
ATOM   4844  OG  SER A 308       1.894  30.924  45.688  1.00 13.01           O  
ATOM   4845  H   SER A 308      -0.352  30.342  42.528  1.00  0.00           H  
ATOM   4846  HA  SER A 308       2.433  30.909  43.280  1.00  0.00           H  
ATOM   4847  HB3 SER A 308       2.042  28.997  45.122  1.00  0.00           H  
ATOM   4848  HB2 SER A 308       0.406  29.621  45.115  1.00  0.00           H  
ATOM   4849  HG  SER A 308       2.827  31.073  45.485  1.00  0.00           H  
ATOM   4850  N   PRO A 309       2.567  29.137  41.355  1.00  6.61           N  
ATOM   4851  CA  PRO A 309       2.700  28.048  40.365  1.00  6.82           C  
ATOM   4852  C   PRO A 309       3.439  26.774  40.828  1.00  6.52           C  
ATOM   4853  O   PRO A 309       3.093  25.697  40.343  1.00  6.62           O  
ATOM   4854  CB  PRO A 309       3.398  28.716  39.171  1.00  7.43           C  
ATOM   4855  CG  PRO A 309       4.154  29.887  39.776  1.00  8.22           C  
ATOM   4856  CD  PRO A 309       3.225  30.358  40.884  1.00  6.80           C  
ATOM   4857  HA  PRO A 309       1.699  27.739  40.057  1.00  0.00           H  
ATOM   4858  HB3 PRO A 309       2.645  29.088  38.474  1.00  0.00           H  
ATOM   4859  HB2 PRO A 309       4.051  28.043  38.614  1.00  0.00           H  
ATOM   4860  HG3 PRO A 309       4.397  30.676  39.064  1.00  0.00           H  
ATOM   4861  HG2 PRO A 309       5.088  29.528  40.212  1.00  0.00           H  
ATOM   4862  HD2 PRO A 309       3.799  30.879  41.649  1.00  0.00           H  
ATOM   4863  HD3 PRO A 309       2.467  31.040  40.496  1.00  0.00           H  
ATOM   4864  N   ASN A 310       4.395  26.896  41.767  1.00  5.42           N  
ATOM   4865  CA  ASN A 310       5.103  25.763  42.389  1.00  5.12           C  
ATOM   4866  C   ASN A 310       4.311  25.132  43.557  1.00  5.38           C  
ATOM   4867  O   ASN A 310       4.851  24.264  44.240  1.00  5.18           O  
ATOM   4868  CB  ASN A 310       6.516  26.190  42.858  1.00  5.39           C  
ATOM   4869  CG  ASN A 310       7.408  26.749  41.747  1.00  6.23           C  
ATOM   4870  OD1 ASN A 310       7.504  26.174  40.667  1.00  8.44           O  
ATOM   4871  ND2 ASN A 310       8.083  27.866  42.022  1.00  9.60           N  
ATOM   4872  H   ASN A 310       4.625  27.812  42.137  1.00  0.00           H  
ATOM   4873  HA  ASN A 310       5.224  24.969  41.650  1.00  0.00           H  
ATOM   4874  HB3 ASN A 310       7.048  25.337  43.277  1.00  0.00           H  
ATOM   4875  HB2 ASN A 310       6.440  26.919  43.664  1.00  0.00           H  
ATOM   4876 HD22 ASN A 310       8.707  28.269  41.338  1.00  0.00           H  
ATOM   4877 HD21 ASN A 310       7.990  28.303  42.928  1.00  0.00           H  
ATOM   4878  N   TYR A 311       3.047  25.555  43.752  1.00  5.13           N  
ATOM   4879  CA  TYR A 311       2.073  25.099  44.750  1.00  5.23           C  
ATOM   4880  C   TYR A 311       2.417  25.525  46.191  1.00  5.47           C  
ATOM   4881  O   TYR A 311       3.584  25.685  46.551  1.00  5.79           O  
ATOM   4882  CB  TYR A 311       1.806  23.574  44.651  1.00  5.70           C  
ATOM   4883  CG  TYR A 311       1.178  23.091  43.354  1.00  5.62           C  
ATOM   4884  CD1 TYR A 311       1.992  22.744  42.256  1.00  7.10           C  
ATOM   4885  CD2 TYR A 311      -0.222  22.956  43.251  1.00  7.11           C  
ATOM   4886  CE1 TYR A 311       1.414  22.281  41.058  1.00  7.53           C  
ATOM   4887  CE2 TYR A 311      -0.801  22.481  42.057  1.00  6.05           C  
ATOM   4888  CZ  TYR A 311       0.016  22.151  40.958  1.00  7.32           C  
ATOM   4889  OH  TYR A 311      -0.550  21.707  39.799  1.00  9.03           O  
ATOM   4890  H   TYR A 311       2.701  26.280  43.139  1.00  0.00           H  
ATOM   4891  HA  TYR A 311       1.152  25.613  44.478  1.00  0.00           H  
ATOM   4892  HB3 TYR A 311       1.150  23.264  45.466  1.00  0.00           H  
ATOM   4893  HB2 TYR A 311       2.725  23.012  44.793  1.00  0.00           H  
ATOM   4894  HD1 TYR A 311       3.065  22.830  42.328  1.00  0.00           H  
ATOM   4895  HD2 TYR A 311      -0.855  23.215  44.086  1.00  0.00           H  
ATOM   4896  HE1 TYR A 311       2.048  22.023  40.222  1.00  0.00           H  
ATOM   4897  HE2 TYR A 311      -1.875  22.387  41.980  1.00  0.00           H  
ATOM   4898  HH  TYR A 311       0.092  21.444  39.131  1.00  0.00           H  
ATOM   4899  N   ARG A 312       1.359  25.684  46.997  1.00  4.77           N  
ATOM   4900  CA  ARG A 312       1.414  26.030  48.417  1.00  5.64           C  
ATOM   4901  C   ARG A 312       0.208  25.417  49.141  1.00  5.08           C  
ATOM   4902  O   ARG A 312      -0.752  24.996  48.494  1.00  4.99           O  
ATOM   4903  CB  ARG A 312       1.479  27.567  48.585  1.00  5.33           C  
ATOM   4904  CG  ARG A 312       0.250  28.352  48.082  1.00  7.09           C  
ATOM   4905  CD  ARG A 312       0.348  29.843  48.427  1.00  8.81           C  
ATOM   4906  NE  ARG A 312      -0.677  30.640  47.738  1.00 12.87           N  
ATOM   4907  CZ  ARG A 312      -0.934  31.940  47.968  1.00 14.72           C  
ATOM   4908  NH1 ARG A 312      -0.260  32.632  48.897  1.00 16.64           N  
ATOM   4909  NH2 ARG A 312      -1.876  32.559  47.248  1.00 16.07           N1+
ATOM   4910  H   ARG A 312       0.429  25.544  46.624  1.00  0.00           H  
ATOM   4911  HA  ARG A 312       2.311  25.588  48.857  1.00  0.00           H  
ATOM   4912  HB3 ARG A 312       2.366  27.934  48.072  1.00  0.00           H  
ATOM   4913  HB2 ARG A 312       1.635  27.803  49.637  1.00  0.00           H  
ATOM   4914  HG3 ARG A 312      -0.618  27.966  48.617  1.00  0.00           H  
ATOM   4915  HG2 ARG A 312       0.049  28.190  47.023  1.00  0.00           H  
ATOM   4916  HD3 ARG A 312       1.358  30.241  48.322  1.00  0.00           H  
ATOM   4917  HD2 ARG A 312       0.085  29.944  49.480  1.00  0.00           H  
ATOM   4918  HE  ARG A 312      -1.167  30.183  46.981  1.00  0.00           H  
ATOM   4919 HH12 ARG A 312      -0.458  33.609  49.055  1.00  0.00           H  
ATOM   4920 HH11 ARG A 312       0.463  32.179  49.436  1.00  0.00           H  
ATOM   4921 HH22 ARG A 312      -2.087  33.534  47.403  1.00  0.00           H  
ATOM   4922 HH21 ARG A 312      -2.333  32.064  46.491  1.00  0.00           H  
ATOM   4923  N   VAL A 313       0.273  25.414  50.480  1.00  5.26           N  
ATOM   4924  CA  VAL A 313      -0.813  24.969  51.349  1.00  4.91           C  
ATOM   4925  C   VAL A 313      -1.506  26.211  51.939  1.00  5.54           C  
ATOM   4926  O   VAL A 313      -0.825  27.130  52.398  1.00  5.62           O  
ATOM   4927  CB  VAL A 313      -0.293  24.111  52.535  1.00  4.95           C  
ATOM   4928  CG1 VAL A 313      -1.426  23.515  53.395  1.00  6.09           C  
ATOM   4929  CG2 VAL A 313       0.623  22.970  52.063  1.00  5.60           C  
ATOM   4930  H   VAL A 313       1.088  25.796  50.944  1.00  0.00           H  
ATOM   4931  HA  VAL A 313      -1.538  24.378  50.788  1.00  0.00           H  
ATOM   4932  HB  VAL A 313       0.302  24.748  53.189  1.00  0.00           H  
ATOM   4933 HG11 VAL A 313      -1.024  22.910  54.209  1.00  0.00           H  
ATOM   4934 HG12 VAL A 313      -2.054  24.280  53.850  1.00  0.00           H  
ATOM   4935 HG13 VAL A 313      -2.074  22.873  52.798  1.00  0.00           H  
ATOM   4936 HG21 VAL A 313       1.037  22.446  52.923  1.00  0.00           H
[truncated: 516,377 more chars]
