# Supplementary material for: 5-Aminothiazoles Reveal a New Ligand-Binding Site on Prolyl Oligopeptidase Which is Important for Modulation of Its Protein–Protein Interaction-Derived Functions
Source: J Med Chem. 2024 Mar 28;67(7):5421–36. doi: 10.1021/acs.jmedchem.3c01993 (PMC11394002; doi:10.1021/acs.jmedchem.3c01993)
Supplement: Supplementary file 6 — jm3c01993_si_006.pdb [file jm3c01993_si_006.pdb]

TITLE     HUP-55_activesite
REMARK   4      COMPLIES WITH FORMAT V. 3.0, 1-DEC-2006
REMARK 888
REMARK 888 WRITTEN BY MAESTRO (A PRODUCT OF SCHRODINGER, LLC)
ATOM      1  N   LEU A   2      13.939  -3.022   0.912  1.00 28.55           N1+
ATOM      2  CA  LEU A   2      13.404  -3.528   2.222  1.00 28.69           C  
ATOM      3  C   LEU A   2      13.040  -5.015   1.966  1.00 27.95           C  
ATOM      4  O   LEU A   2      12.777  -5.425   0.832  1.00 28.41           O  
ATOM      5  CB  LEU A   2      12.147  -2.743   2.681  1.00 28.92           C  
ATOM      6  CG  LEU A   2      12.444  -1.319   3.211  1.00 30.05           C  
ATOM      7  CD1 LEU A   2      12.900  -0.341   2.107  1.00 31.56           C  
ATOM      8  CD2 LEU A   2      11.237  -0.763   3.994  1.00 29.13           C  
ATOM      9  H1  LEU A   2      13.723  -2.042   0.806  1.00  0.00           H  
ATOM     10  H2  LEU A   2      14.930  -3.209   0.852  1.00  0.00           H  
ATOM     11  H3  LEU A   2      13.479  -3.551   0.182  1.00  0.00           H  
ATOM     12  HA  LEU A   2      14.237  -3.517   2.927  1.00  0.00           H  
ATOM     13  HB3 LEU A   2      11.689  -3.288   3.509  1.00  0.00           H  
ATOM     14  HB2 LEU A   2      11.395  -2.698   1.891  1.00  0.00           H  
ATOM     15  HG  LEU A   2      13.263  -1.397   3.928  1.00  0.00           H  
ATOM     16 HD11 LEU A   2      12.569   0.682   2.287  1.00  0.00           H  
ATOM     17 HD12 LEU A   2      13.988  -0.309   2.048  1.00  0.00           H  
ATOM     18 HD13 LEU A   2      12.520  -0.629   1.126  1.00  0.00           H  
ATOM     19 HD21 LEU A   2      10.921   0.222   3.650  1.00  0.00           H  
ATOM     20 HD22 LEU A   2      10.363  -1.411   3.923  1.00  0.00           H  
ATOM     21 HD23 LEU A   2      11.483  -0.671   5.051  1.00  0.00           H  
ATOM     22  N   SER A   3      13.013  -5.800   3.058  1.00 26.94           N  
ATOM     23  CA  SER A   3      12.668  -7.229   3.070  1.00 25.68           C  
ATOM     24  C   SER A   3      11.155  -7.528   2.956  1.00 25.17           C  
ATOM     25  O   SER A   3      10.770  -8.692   3.059  1.00 25.63           O  
ATOM     26  CB  SER A   3      13.311  -7.877   4.318  1.00 26.02           C  
ATOM     27  OG  SER A   3      12.654  -7.516   5.519  1.00 26.58           O  
ATOM     28  H   SER A   3      13.222  -5.403   3.963  1.00  0.00           H  
ATOM     29  HA  SER A   3      13.138  -7.685   2.196  1.00  0.00           H  
ATOM     30  HB3 SER A   3      14.365  -7.608   4.392  1.00  0.00           H  
ATOM     31  HB2 SER A   3      13.278  -8.964   4.232  1.00  0.00           H  
ATOM     32  HG  SER A   3      11.804  -7.965   5.544  1.00  0.00           H  
ATOM     33  N   PHE A   4      10.332  -6.486   2.761  1.00 23.51           N  
ATOM     34  CA  PHE A   4       8.876  -6.546   2.680  1.00 22.42           C  
ATOM     35  C   PHE A   4       8.359  -5.400   1.794  1.00 20.85           C  
ATOM     36  O   PHE A   4       9.068  -4.416   1.574  1.00 20.85           O  
ATOM     37  CB  PHE A   4       8.282  -6.513   4.112  1.00 21.68           C  
ATOM     38  CG  PHE A   4       8.563  -5.256   4.923  1.00 21.16           C  
ATOM     39  CD1 PHE A   4       7.735  -4.123   4.787  1.00 20.12           C  
ATOM     40  CD2 PHE A   4       9.746  -5.149   5.687  1.00 20.94           C  
ATOM     41  CE1 PHE A   4       8.057  -2.948   5.447  1.00 20.16           C  
ATOM     42  CE2 PHE A   4      10.052  -3.959   6.336  1.00 21.36           C  
ATOM     43  CZ  PHE A   4       9.207  -2.865   6.219  1.00 20.86           C  
ATOM     44  H   PHE A   4      10.724  -5.560   2.666  1.00  0.00           H  
ATOM     45  HA  PHE A   4       8.589  -7.483   2.199  1.00  0.00           H  
ATOM     46  HB3 PHE A   4       8.637  -7.376   4.676  1.00  0.00           H  
ATOM     47  HB2 PHE A   4       7.199  -6.635   4.052  1.00  0.00           H  
ATOM     48  HD1 PHE A   4       6.847  -4.167   4.174  1.00  0.00           H  
ATOM     49  HD2 PHE A   4      10.418  -5.990   5.769  1.00  0.00           H  
ATOM     50  HE1 PHE A   4       7.405  -2.096   5.357  1.00  0.00           H  
ATOM     51  HE2 PHE A   4      10.953  -3.881   6.926  1.00  0.00           H  
ATOM     52  HZ  PHE A   4       9.443  -1.942   6.727  1.00  0.00           H  
ATOM     53  N   GLN A   5       7.107  -5.552   1.336  1.00 19.24           N  
ATOM     54  CA  GLN A   5       6.360  -4.550   0.580  1.00 17.59           C  
ATOM     55  C   GLN A   5       5.283  -3.952   1.498  1.00 15.43           C  
ATOM     56  O   GLN A   5       4.587  -4.706   2.177  1.00 15.00           O  
ATOM     57  CB  GLN A   5       5.734  -5.247  -0.649  1.00 18.76           C  
ATOM     58  CG  GLN A   5       5.006  -4.298  -1.622  1.00  0.00           C  
ATOM     59  CD  GLN A   5       4.398  -5.049  -2.807  1.00  0.00           C  
ATOM     60  OE1 GLN A   5       3.182  -5.201  -2.893  1.00  0.00           O  
ATOM     61  NE2 GLN A   5       5.239  -5.526  -3.726  1.00  0.00           N  
ATOM     62  H   GLN A   5       6.588  -6.383   1.582  1.00  0.00           H  
ATOM     63  HA  GLN A   5       7.022  -3.754   0.232  1.00  0.00           H  
ATOM     64  HB2 GLN A   5       6.524  -5.768  -1.191  1.00  0.00           H  
ATOM     65  HB3 GLN A   5       5.040  -6.023  -0.317  1.00  0.00           H  
ATOM     66  HG2 GLN A   5       4.204  -3.765  -1.111  1.00  0.00           H  
ATOM     67  HG3 GLN A   5       5.694  -3.538  -1.995  1.00  0.00           H  
ATOM     68 HE21 GLN A   5       4.879  -6.029  -4.523  1.00  0.00           H  
ATOM     69 HE22 GLN A   5       6.235  -5.392  -3.630  1.00  0.00           H  
ATOM     70  N   TYR A   6       5.144  -2.615   1.479  1.00 13.49           N  
ATOM     71  CA  TYR A   6       4.097  -1.888   2.205  1.00 11.98           C  
ATOM     72  C   TYR A   6       2.697  -2.204   1.617  1.00 10.91           C  
ATOM     73  O   TYR A   6       2.563  -2.139   0.393  1.00 11.33           O  
ATOM     74  CB  TYR A   6       4.380  -0.374   2.100  1.00 10.33           C  
ATOM     75  CG  TYR A   6       5.613   0.131   2.834  1.00  8.52           C  
ATOM     76  CD1 TYR A   6       5.767  -0.107   4.216  1.00  8.16           C  
ATOM     77  CD2 TYR A   6       6.591   0.883   2.150  1.00  8.46           C  
ATOM     78  CE1 TYR A   6       6.874   0.419   4.910  1.00  7.27           C  
ATOM     79  CE2 TYR A   6       7.700   1.408   2.843  1.00  7.38           C  
ATOM     80  CZ  TYR A   6       7.839   1.181   4.226  1.00  7.27           C  
ATOM     81  OH  TYR A   6       8.904   1.698   4.902  1.00  7.72           O  
ATOM     82  H   TYR A   6       5.749  -2.056   0.896  1.00  0.00           H  
ATOM     83  HA  TYR A   6       4.187  -2.182   3.246  1.00  0.00           H  
ATOM     84  HB3 TYR A   6       3.539   0.173   2.527  1.00  0.00           H  
ATOM     85  HB2 TYR A   6       4.427  -0.073   1.052  1.00  0.00           H  
ATOM     86  HD1 TYR A   6       5.027  -0.676   4.760  1.00  0.00           H  
ATOM     87  HD2 TYR A   6       6.494   1.073   1.092  1.00  0.00           H  
ATOM     88  HE1 TYR A   6       6.982   0.236   5.968  1.00  0.00           H  
ATOM     89  HE2 TYR A   6       8.438   1.987   2.309  1.00  0.00           H  
ATOM     90  HH  TYR A   6       9.506   2.188   4.336  1.00  0.00           H  
ATOM     91  N   PRO A   7       1.695  -2.539   2.472  1.00 10.76           N  
ATOM     92  CA  PRO A   7       0.292  -2.794   2.065  1.00 10.59           C  
ATOM     93  C   PRO A   7      -0.346  -1.774   1.106  1.00 10.50           C  
ATOM     94  O   PRO A   7      -0.001  -0.594   1.153  1.00  8.81           O  
ATOM     95  CB  PRO A   7      -0.471  -2.794   3.400  1.00 11.37           C  
ATOM     96  CG  PRO A   7       0.533  -3.320   4.403  1.00 11.88           C  
ATOM     97  CD  PRO A   7       1.843  -2.718   3.920  1.00 10.87           C  
ATOM     98  HA  PRO A   7       0.260  -3.792   1.624  1.00  0.00           H  
ATOM     99  HB3 PRO A   7      -1.378  -3.398   3.367  1.00  0.00           H  
ATOM    100  HB2 PRO A   7      -0.761  -1.780   3.684  1.00  0.00           H  
ATOM    101  HG3 PRO A   7       0.586  -4.406   4.324  1.00  0.00           H  
ATOM    102  HG2 PRO A   7       0.293  -3.070   5.437  1.00  0.00           H  
ATOM    103  HD2 PRO A   7       2.023  -1.749   4.390  1.00  0.00           H  
ATOM    104  HD3 PRO A   7       2.659  -3.395   4.171  1.00  0.00           H  
ATOM    105  N   ASP A   8      -1.301  -2.250   0.288  1.00 10.43           N  
ATOM    106  CA  ASP A   8      -2.233  -1.396  -0.457  1.00 10.63           C  
ATOM    107  C   ASP A   8      -3.208  -0.713   0.516  1.00  9.09           C  
ATOM    108  O   ASP A   8      -3.819  -1.392   1.342  1.00 10.66           O  
ATOM    109  CB  ASP A   8      -3.018  -2.141  -1.564  1.00 11.01           C  
ATOM    110  CG  ASP A   8      -2.155  -2.908  -2.571  1.00 14.21           C  
ATOM    111  OD1 ASP A   8      -0.997  -2.489  -2.794  1.00 15.59           O  
ATOM    112  OD2 ASP A   8      -2.708  -3.853  -3.174  1.00 16.75           O1-
ATOM    113  H   ASP A   8      -1.502  -3.239   0.276  1.00  0.00           H  
ATOM    114  HA  ASP A   8      -1.638  -0.622  -0.944  1.00  0.00           H  
ATOM    115  HB3 ASP A   8      -3.636  -1.434  -2.119  1.00  0.00           H  
ATOM    116  HB2 ASP A   8      -3.688  -2.859  -1.089  1.00  0.00           H  
ATOM    117  N   VAL A   9      -3.305   0.619   0.409  1.00  8.03           N  
ATOM    118  CA  VAL A   9      -4.112   1.460   1.288  1.00  7.09           C  
ATOM    119  C   VAL A   9      -4.801   2.509   0.402  1.00  6.60           C  
ATOM    120  O   VAL A   9      -4.113   3.272  -0.278  1.00  6.29           O  
ATOM    121  CB  VAL A   9      -3.243   2.211   2.344  1.00  6.62           C  
ATOM    122  CG1 VAL A   9      -4.086   3.020   3.345  1.00  6.48           C  
ATOM    123  CG2 VAL A   9      -2.292   1.280   3.114  1.00  7.52           C  
ATOM    124  H   VAL A   9      -2.796   1.101  -0.322  1.00  0.00           H  
ATOM    125  HA  VAL A   9      -4.876   0.869   1.799  1.00  0.00           H  
ATOM    126  HB  VAL A   9      -2.604   2.923   1.822  1.00  0.00           H  
ATOM    127 HG11 VAL A   9      -3.452   3.519   4.075  1.00  0.00           H  
ATOM    128 HG12 VAL A   9      -4.676   3.791   2.854  1.00  0.00           H  
ATOM    129 HG13 VAL A   9      -4.770   2.375   3.895  1.00  0.00           H  
ATOM    130 HG21 VAL A   9      -1.704   1.832   3.845  1.00  0.00           H  
ATOM    131 HG22 VAL A   9      -2.830   0.483   3.625  1.00  0.00           H  
ATOM    132 HG23 VAL A   9      -1.574   0.816   2.446  1.00  0.00           H  
ATOM    133  N   TYR A  10      -6.144   2.522   0.416  1.00  6.35           N  
ATOM    134  CA  TYR A  10      -6.950   3.441  -0.390  1.00  5.94           C  
ATOM    135  C   TYR A  10      -6.790   4.905   0.057  1.00  5.62           C  
ATOM    136  O   TYR A  10      -6.735   5.182   1.256  1.00  5.85           O  
ATOM    137  CB  TYR A  10      -8.427   2.992  -0.369  1.00  5.69           C  
ATOM    138  CG  TYR A  10      -9.351   3.840  -1.231  1.00  5.11           C  
ATOM    139  CD1 TYR A  10      -9.254   3.774  -2.638  1.00  7.04           C  
ATOM    140  CD2 TYR A  10     -10.273   4.727  -0.637  1.00  5.32           C  
ATOM    141  CE1 TYR A  10     -10.060   4.600  -3.444  1.00  5.86           C  
ATOM    142  CE2 TYR A  10     -11.084   5.549  -1.445  1.00  5.91           C  
ATOM    143  CZ  TYR A  10     -10.972   5.493  -2.848  1.00  6.30           C  
ATOM    144  OH  TYR A  10     -11.740   6.305  -3.630  1.00  7.94           O  
ATOM    145  H   TYR A  10      -6.650   1.870   0.998  1.00  0.00           H  
ATOM    146  HA  TYR A  10      -6.592   3.357  -1.418  1.00  0.00           H  
ATOM    147  HB3 TYR A  10      -8.800   2.988   0.657  1.00  0.00           H  
ATOM    148  HB2 TYR A  10      -8.502   1.962  -0.719  1.00  0.00           H  
ATOM    149  HD1 TYR A  10      -8.548   3.100  -3.102  1.00  0.00           H  
ATOM    150  HD2 TYR A  10     -10.352   4.794   0.438  1.00  0.00           H  
ATOM    151  HE1 TYR A  10      -9.973   4.554  -4.520  1.00  0.00           H  
ATOM    152  HE2 TYR A  10     -11.784   6.230  -0.984  1.00  0.00           H  
ATOM    153  HH  TYR A  10     -12.303   6.895  -3.122  1.00  0.00           H  
ATOM    154  N   ARG A  11      -6.750   5.807  -0.932  1.00  5.00           N  
ATOM    155  CA  ARG A  11      -6.749   7.249  -0.734  1.00  5.94           C  
ATOM    156  C   ARG A  11      -8.064   7.811  -1.270  1.00  6.07           C  
ATOM    157  O   ARG A  11      -8.299   7.770  -2.478  1.00  6.31           O  
ATOM    158  CB  ARG A  11      -5.550   7.867  -1.470  1.00  6.04           C  
ATOM    159  CG  ARG A  11      -4.229   7.662  -0.714  1.00  6.22           C  
ATOM    160  CD  ARG A  11      -3.026   8.268  -1.443  1.00  6.60           C  
ATOM    161  NE  ARG A  11      -3.137   9.727  -1.552  1.00  6.70           N  
ATOM    162  CZ  ARG A  11      -2.768  10.644  -0.646  1.00  7.76           C  
ATOM    163  NH1 ARG A  11      -2.167  10.300   0.502  1.00  6.99           N  
ATOM    164  NH2 ARG A  11      -3.023  11.931  -0.909  1.00  9.87           N1+
ATOM    165  H   ARG A  11      -6.819   5.499  -1.891  1.00  0.00           H  
ATOM    166  HA  ARG A  11      -6.665   7.491   0.326  1.00  0.00           H  
ATOM    167  HB3 ARG A  11      -5.714   8.939  -1.581  1.00  0.00           H  
ATOM    168  HB2 ARG A  11      -5.479   7.464  -2.481  1.00  0.00           H  
ATOM    169  HG3 ARG A  11      -4.041   6.615  -0.481  1.00  0.00           H  
ATOM    170  HG2 ARG A  11      -4.338   8.170   0.244  1.00  0.00           H  
ATOM    171  HD3 ARG A  11      -3.062   7.924  -2.477  1.00  0.00           H  
ATOM    172  HD2 ARG A  11      -2.074   7.925  -1.045  1.00  0.00           H  
ATOM    173  HE  ARG A  11      -3.661  10.058  -2.362  1.00  0.00           H  
ATOM    174 HH12 ARG A  11      -1.902  11.003   1.175  1.00  0.00           H  
ATOM    175 HH11 ARG A  11      -1.997   9.324   0.712  1.00  0.00           H  
ATOM    176 HH22 ARG A  11      -2.759  12.658  -0.260  1.00  0.00           H  
ATOM    177 HH21 ARG A  11      -3.570  12.174  -1.729  1.00  0.00           H  
ATOM    178  N   ASP A  12      -8.877   8.350  -0.350  1.00  6.05           N  
ATOM    179  CA  ASP A  12     -10.097   9.087  -0.653  1.00  6.25           C  
ATOM    180  C   ASP A  12      -9.712  10.560  -0.881  1.00  6.51           C  
ATOM    181  O   ASP A  12      -9.826  11.375   0.033  1.00  6.87           O  
ATOM    182  CB  ASP A  12     -11.147   8.903   0.473  1.00  6.51           C  
ATOM    183  CG  ASP A  12     -12.531   9.492   0.163  1.00  6.12           C  
ATOM    184  OD1 ASP A  12     -12.746   9.949  -0.983  1.00  8.13           O  
ATOM    185  OD2 ASP A  12     -13.370   9.452   1.087  1.00  7.08           O1-
ATOM    186  H   ASP A  12      -8.607   8.330   0.625  1.00  0.00           H  
ATOM    187  HA  ASP A  12     -10.526   8.697  -1.579  1.00  0.00           H  
ATOM    188  HB3 ASP A  12     -10.776   9.358   1.393  1.00  0.00           H  
ATOM    189  HB2 ASP A  12     -11.273   7.838   0.667  1.00  0.00           H  
ATOM    190  N   GLU A  13      -9.261  10.879  -2.104  1.00  7.19           N  
ATOM    191  CA  GLU A  13      -8.849  12.230  -2.507  1.00  8.06           C  
ATOM    192  C   GLU A  13      -9.990  13.276  -2.472  1.00  9.05           C  
ATOM    193  O   GLU A  13      -9.696  14.470  -2.500  1.00 10.03           O  
ATOM    194  CB  GLU A  13      -8.197  12.174  -3.909  1.00  8.12           C  
ATOM    195  CG  GLU A  13      -7.043  11.159  -4.106  1.00 10.21           C  
ATOM    196  CD  GLU A  13      -5.742  11.428  -3.336  1.00 11.68           C  
ATOM    197  OE1 GLU A  13      -5.695  12.364  -2.509  1.00 15.04           O  
ATOM    198  OE2 GLU A  13      -4.781  10.673  -3.598  1.00 12.85           O1-
ATOM    199  H   GLU A  13      -9.174  10.157  -2.805  1.00  0.00           H  
ATOM    200  HA  GLU A  13      -8.108  12.567  -1.782  1.00  0.00           H  
ATOM    201  HB3 GLU A  13      -7.832  13.168  -4.173  1.00  0.00           H  
ATOM    202  HB2 GLU A  13      -8.970  11.950  -4.646  1.00  0.00           H  
ATOM    203  HG3 GLU A  13      -6.785  11.136  -5.165  1.00  0.00           H  
ATOM    204  HG2 GLU A  13      -7.378  10.150  -3.865  1.00  0.00           H  
ATOM    205  N   THR A  14     -11.254  12.818  -2.388  1.00  8.95           N  
ATOM    206  CA  THR A  14     -12.449  13.652  -2.237  1.00  9.73           C  
ATOM    207  C   THR A  14     -12.680  14.149  -0.789  1.00 10.32           C  
ATOM    208  O   THR A  14     -13.362  15.160  -0.622  1.00 11.02           O  
ATOM    209  CB  THR A  14     -13.734  12.917  -2.731  1.00  9.26           C  
ATOM    210  OG1 THR A  14     -14.374  12.103  -1.762  1.00  9.50           O  
ATOM    211  CG2 THR A  14     -13.550  12.118  -4.031  1.00 10.96           C  
ATOM    212  H   THR A  14     -11.412  11.821  -2.356  1.00  0.00           H  
ATOM    213  HA  THR A  14     -12.318  14.538  -2.861  1.00  0.00           H  
ATOM    214  HB  THR A  14     -14.463  13.698  -2.957  1.00  0.00           H  
ATOM    215  HG1 THR A  14     -13.803  11.354  -1.546  1.00  0.00           H  
ATOM    216 HG21 THR A  14     -14.505  11.733  -4.390  1.00  0.00           H  
ATOM    217 HG22 THR A  14     -13.131  12.744  -4.820  1.00  0.00           H  
ATOM    218 HG23 THR A  14     -12.886  11.264  -3.891  1.00  0.00           H  
ATOM    219  N   ALA A  15     -12.123  13.445   0.216  1.00 10.99           N  
ATOM    220  CA  ALA A  15     -12.256  13.772   1.637  1.00 11.64           C  
ATOM    221  C   ALA A  15     -11.426  15.010   2.008  1.00 12.83           C  
ATOM    222  O   ALA A  15     -10.202  14.916   2.110  1.00 12.39           O  
ATOM    223  CB  ALA A  15     -11.855  12.555   2.485  1.00 11.38           C  
ATOM    224  H   ALA A  15     -11.563  12.631   0.002  1.00  0.00           H  
ATOM    225  HA  ALA A  15     -13.308  13.980   1.843  1.00  0.00           H  
ATOM    226  HB1 ALA A  15     -11.900  12.781   3.551  1.00  0.00           H  
ATOM    227  HB2 ALA A  15     -12.525  11.715   2.304  1.00  0.00           H  
ATOM    228  HB3 ALA A  15     -10.841  12.223   2.263  1.00  0.00           H  
ATOM    229  N   VAL A  16     -12.124  16.142   2.186  1.00 14.71           N  
ATOM    230  CA  VAL A  16     -11.546  17.435   2.545  1.00 16.15           C  
ATOM    231  C   VAL A  16     -12.415  18.076   3.639  1.00 17.17           C  
ATOM    232  O   VAL A  16     -13.642  18.065   3.528  1.00 17.62           O  
ATOM    233  CB  VAL A  16     -11.495  18.407   1.326  1.00 16.13           C  
ATOM    234  CG1 VAL A  16     -10.979  19.824   1.668  1.00 17.20           C  
ATOM    235  CG2 VAL A  16     -10.658  17.830   0.170  1.00 17.39           C  
ATOM    236  H   VAL A  16     -13.127  16.133   2.065  1.00  0.00           H  
ATOM    237  HA  VAL A  16     -10.539  17.293   2.936  1.00  0.00           H  
ATOM    238  HB  VAL A  16     -12.509  18.527   0.941  1.00  0.00           H  
ATOM    239 HG11 VAL A  16     -10.883  20.434   0.770  1.00  0.00           H  
ATOM    240 HG12 VAL A  16     -11.651  20.362   2.337  1.00  0.00           H  
ATOM    241 HG13 VAL A  16      -9.998  19.783   2.143  1.00  0.00           H  
ATOM    242 HG21 VAL A  16     -10.571  18.538  -0.655  1.00  0.00           H  
ATOM    243 HG22 VAL A  16      -9.652  17.582   0.504  1.00  0.00           H  
ATOM    244 HG23 VAL A  16     -11.103  16.923  -0.238  1.00  0.00           H  
ATOM    245  N   GLN A  17     -11.751  18.645   4.656  1.00 18.62           N  
ATOM    246  CA  GLN A  17     -12.367  19.427   5.725  1.00 19.36           C  
ATOM    247  C   GLN A  17     -11.888  20.880   5.625  1.00 19.73           C  
ATOM    248  O   GLN A  17     -10.689  21.115   5.468  1.00 18.41           O  
ATOM    249  CB  GLN A  17     -12.004  18.836   7.107  1.00 19.88           C  
ATOM    250  CG  GLN A  17     -12.740  17.529   7.467  1.00 21.42           C  
ATOM    251  CD  GLN A  17     -12.123  16.281   6.831  1.00 22.46           C  
ATOM    252  OE1 GLN A  17     -10.934  16.022   6.994  1.00 22.23           O  
ATOM    253  NE2 GLN A  17     -12.933  15.481   6.137  1.00 24.29           N  
ATOM    254  H   GLN A  17     -10.739  18.603   4.671  1.00  0.00           H  
ATOM    255  HA  GLN A  17     -13.454  19.423   5.627  1.00  0.00           H  
ATOM    256  HB3 GLN A  17     -12.258  19.568   7.876  1.00  0.00           H  
ATOM    257  HB2 GLN A  17     -10.925  18.699   7.183  1.00  0.00           H  
ATOM    258  HG3 GLN A  17     -13.799  17.608   7.219  1.00  0.00           H  
ATOM    259  HG2 GLN A  17     -12.691  17.386   8.547  1.00  0.00           H  
ATOM    260 HE22 GLN A  17     -12.566  14.649   5.697  1.00  0.00           H  
ATOM    261 HE21 GLN A  17     -13.906  15.719   6.011  1.00  0.00           H  
ATOM    262  N   ASP A  18     -12.836  21.822   5.753  1.00 20.64           N  
ATOM    263  CA  ASP A  18     -12.562  23.255   5.834  1.00 21.03           C  
ATOM    264  C   ASP A  18     -12.336  23.626   7.308  1.00 20.22           C  
ATOM    265  O   ASP A  18     -13.188  23.336   8.149  1.00 21.04           O  
ATOM    266  CB  ASP A  18     -13.711  24.086   5.223  1.00 21.96           C  
ATOM    267  CG  ASP A  18     -13.382  25.578   5.095  1.00 23.21           C  
ATOM    268  OD1 ASP A  18     -12.860  25.949   4.023  1.00 26.18           O  
ATOM    269  OD2 ASP A  18     -13.667  26.323   6.058  1.00 28.44           O1-
ATOM    270  H   ASP A  18     -13.797  21.549   5.896  1.00  0.00           H  
ATOM    271  HA  ASP A  18     -11.654  23.476   5.267  1.00  0.00           H  
ATOM    272  HB3 ASP A  18     -14.629  23.981   5.802  1.00  0.00           H  
ATOM    273  HB2 ASP A  18     -13.975  23.704   4.236  1.00  0.00           H  
ATOM    274  N   TYR A  19     -11.207  24.295   7.566  1.00 19.49           N  
ATOM    275  CA  TYR A  19     -10.839  24.856   8.857  1.00 18.79           C  
ATOM    276  C   TYR A  19     -10.602  26.356   8.660  1.00 19.50           C  
ATOM    277  O   TYR A  19      -9.457  26.786   8.523  1.00 19.88           O  
ATOM    278  CB  TYR A  19      -9.584  24.142   9.396  1.00 16.93           C  
ATOM    279  CG  TYR A  19      -9.772  22.688   9.788  1.00 14.90           C  
ATOM    280  CD1 TYR A  19      -9.455  21.662   8.875  1.00 13.51           C  
ATOM    281  CD2 TYR A  19     -10.237  22.357  11.077  1.00 13.47           C  
ATOM    282  CE1 TYR A  19      -9.581  20.312   9.257  1.00 11.91           C  
ATOM    283  CE2 TYR A  19     -10.379  21.007  11.452  1.00 12.01           C  
ATOM    284  CZ  TYR A  19     -10.047  19.983  10.543  1.00 11.95           C  
ATOM    285  OH  TYR A  19     -10.169  18.674  10.910  1.00 10.25           O  
ATOM    286  H   TYR A  19     -10.550  24.468   6.814  1.00  0.00           H  
ATOM    287  HA  TYR A  19     -11.643  24.737   9.586  1.00  0.00           H  
ATOM    288  HB3 TYR A  19      -9.237  24.670  10.285  1.00  0.00           H  
ATOM    289  HB2 TYR A  19      -8.770  24.208   8.671  1.00  0.00           H  
ATOM    290  HD1 TYR A  19      -9.107  21.908   7.883  1.00  0.00           H  
ATOM    291  HD2 TYR A  19     -10.482  23.137  11.784  1.00  0.00           H  
ATOM    292  HE1 TYR A  19      -9.315  19.528   8.564  1.00  0.00           H  
ATOM    293  HE2 TYR A  19     -10.741  20.761  12.439  1.00  0.00           H  
ATOM    294  HH  TYR A  19     -10.372  18.567  11.844  1.00  0.00           H  
ATOM    295  N   HIS A  20     -11.702  27.129   8.669  1.00 21.41           N  
ATOM    296  CA  HIS A  20     -11.711  28.600   8.636  1.00 22.35           C  
ATOM    297  C   HIS A  20     -11.195  29.169   7.297  1.00 23.11           C  
ATOM    298  O   HIS A  20     -10.469  30.163   7.287  1.00 23.32           O  
ATOM    299  CB  HIS A  20     -10.983  29.187   9.875  1.00 23.04           C  
ATOM    300  CG  HIS A  20     -11.306  28.486  11.171  1.00 23.54           C  
ATOM    301  ND1 HIS A  20     -12.480  28.737  11.885  1.00 24.07           N  
ATOM    302  CD2 HIS A  20     -10.593  27.496  11.819  1.00 24.19           C  
ATOM    303  CE1 HIS A  20     -12.446  27.887  12.900  1.00 24.61           C  
ATOM    304  NE2 HIS A  20     -11.354  27.123  12.909  1.00 22.55           N  
ATOM    305  H   HIS A  20     -12.608  26.688   8.743  1.00  0.00           H  
ATOM    306  HA  HIS A  20     -12.762  28.883   8.708  1.00  0.00           H  
ATOM    307  HB3 HIS A  20     -11.230  30.244   9.983  1.00  0.00           H  
ATOM    308  HB2 HIS A  20      -9.902  29.142   9.738  1.00  0.00           H  
ATOM    309  HD2 HIS A  20      -9.651  27.023  11.580  1.00  0.00           H  
ATOM    310  HE1 HIS A  20     -13.235  27.818  13.633  1.00  0.00           H  
ATOM    311  HE2 HIS A  20     -11.130  26.394  13.577  1.00  0.00           H  
ATOM    312  N   GLY A  21     -11.575  28.500   6.196  1.00 23.37           N  
ATOM    313  CA  GLY A  21     -11.146  28.802   4.831  1.00 23.68           C  
ATOM    314  C   GLY A  21      -9.918  27.975   4.413  1.00 23.48           C  
ATOM    315  O   GLY A  21      -9.653  27.879   3.215  1.00 24.33           O  
ATOM    316  H   GLY A  21     -12.194  27.703   6.297  1.00  0.00           H  
ATOM    317  HA3 GLY A  21     -10.925  29.864   4.713  1.00  0.00           H  
ATOM    318  HA2 GLY A  21     -11.972  28.576   4.156  1.00  0.00           H  
ATOM    319  N   HIS A  22      -9.181  27.369   5.364  1.00 22.89           N  
ATOM    320  CA  HIS A  22      -8.022  26.516   5.098  1.00 22.12           C  
ATOM    321  C   HIS A  22      -8.497  25.080   4.835  1.00 20.60           C  
ATOM    322  O   HIS A  22      -8.951  24.408   5.761  1.00 20.74           O  
ATOM    323  CB  HIS A  22      -7.044  26.592   6.292  1.00 22.63           C  
ATOM    324  CG  HIS A  22      -5.652  26.051   6.054  1.00 24.65           C  
ATOM    325  ND1 HIS A  22      -5.392  24.783   5.558  1.00 27.25           N  
ATOM    326  CD2 HIS A  22      -4.414  26.617   6.270  1.00 26.55           C  
ATOM    327  CE1 HIS A  22      -4.066  24.643   5.497  1.00 27.02           C  
ATOM    328  NE2 HIS A  22      -3.407  25.715   5.918  1.00 27.45           N  
ATOM    329  H   HIS A  22      -9.444  27.470   6.335  1.00  0.00           H  
ATOM    330  HA  HIS A  22      -7.498  26.897   4.219  1.00  0.00           H  
ATOM    331  HB3 HIS A  22      -7.451  26.065   7.153  1.00  0.00           H  
ATOM    332  HB2 HIS A  22      -6.936  27.632   6.605  1.00  0.00           H  
ATOM    333  HD1 HIS A  22      -6.072  24.088   5.282  1.00  0.00           H  
ATOM    334  HD2 HIS A  22      -4.171  27.594   6.661  1.00  0.00           H  
ATOM    335  HE1 HIS A  22      -3.579  23.747   5.142  1.00  0.00           H  
ATOM    336  N   LYS A  23      -8.356  24.632   3.579  1.00 18.97           N  
ATOM    337  CA  LYS A  23      -8.665  23.265   3.164  1.00 17.49           C  
ATOM    338  C   LYS A  23      -7.566  22.300   3.634  1.00 15.18           C  
ATOM    339  O   LYS A  23      -6.383  22.576   3.425  1.00 14.91           O  
ATOM    340  CB  LYS A  23      -8.815  23.206   1.629  1.00 18.29           C  
ATOM    341  CG  LYS A  23      -9.873  24.155   1.034  1.00 20.38           C  
ATOM    342  CD  LYS A  23     -11.281  23.993   1.627  1.00 22.09           C  
ATOM    343  CE  LYS A  23     -12.316  24.859   0.896  1.00 23.64           C  
ATOM    344  NZ  LYS A  23     -13.630  24.793   1.552  1.00 27.16           N1+
ATOM    345  H   LYS A  23      -7.978  25.241   2.868  1.00  0.00           H  
ATOM    346  HA  LYS A  23      -9.610  22.962   3.621  1.00  0.00           H  
ATOM    347  HB3 LYS A  23      -9.059  22.184   1.336  1.00  0.00           H  
ATOM    348  HB2 LYS A  23      -7.856  23.428   1.158  1.00  0.00           H  
ATOM    349  HG3 LYS A  23      -9.916  23.989  -0.043  1.00  0.00           H  
ATOM    350  HG2 LYS A  23      -9.547  25.189   1.160  1.00  0.00           H  
ATOM    351  HD3 LYS A  23     -11.264  24.274   2.680  1.00  0.00           H  
ATOM    352  HD2 LYS A  23     -11.579  22.945   1.592  1.00  0.00           H  
ATOM    353  HE3 LYS A  23     -12.417  24.538  -0.142  1.00  0.00           H  
ATOM    354  HE2 LYS A  23     -11.994  25.901   0.883  1.00  0.00           H  
ATOM    355  HZ1 LYS A  23     -13.527  25.156   2.496  1.00  0.00           H  
ATOM    356  HZ2 LYS A  23     -14.294  25.362   1.048  1.00  0.00           H  
ATOM    357  HZ3 LYS A  23     -13.953  23.837   1.587  1.00  0.00           H  
ATOM    358  N   ILE A  24      -7.990  21.187   4.245  1.00 12.27           N  
ATOM    359  CA  ILE A  24      -7.130  20.094   4.685  1.00 10.81           C  
ATOM    360  C   ILE A  24      -7.681  18.800   4.074  1.00 10.19           C  
ATOM    361  O   ILE A  24      -8.787  18.387   4.426  1.00  9.94           O  
ATOM    362  CB  ILE A  24      -7.114  19.961   6.240  1.00 10.32           C  
ATOM    363  CG1 ILE A  24      -6.491  21.196   6.938  1.00 10.16           C  
ATOM    364  CG2 ILE A  24      -6.474  18.657   6.772  1.00  9.98           C  
ATOM    365  CD1 ILE A  24      -4.973  21.353   6.770  1.00 11.09           C  
ATOM    366  H   ILE A  24      -8.979  21.054   4.411  1.00  0.00           H  
ATOM    367  HA  ILE A  24      -6.109  20.233   4.326  1.00  0.00           H  
ATOM    368  HB  ILE A  24      -8.155  19.938   6.564  1.00  0.00           H  
ATOM    369 HG13 ILE A  24      -6.709  21.141   8.004  1.00  0.00           H  
ATOM    370 HG12 ILE A  24      -6.982  22.108   6.597  1.00  0.00           H  
ATOM    371 HG21 ILE A  24      -6.430  18.663   7.859  1.00  0.00           H  
ATOM    372 HG22 ILE A  24      -7.042  17.768   6.497  1.00  0.00           H  
ATOM    373 HG23 ILE A  24      -5.457  18.527   6.399  1.00  0.00           H  
ATOM    374 HD11 ILE A  24      -4.640  22.292   7.212  1.00  0.00           H  
ATOM    375 HD12 ILE A  24      -4.428  20.551   7.268  1.00  0.00           H  
ATOM    376 HD13 ILE A  24      -4.679  21.365   5.721  1.00  0.00           H  
ATOM    377  N   CYS A  25      -6.886  18.183   3.186  1.00  9.65           N  
ATOM    378  CA  CYS A  25      -7.147  16.855   2.631  1.00 10.30           C  
ATOM    379  C   CYS A  25      -6.845  15.791   3.697  1.00  8.92           C  
ATOM    380  O   CYS A  25      -5.824  15.893   4.380  1.00  9.27           O  
ATOM    381  CB  CYS A  25      -6.296  16.578   1.377  1.00  9.79           C  
ATOM    382  SG  CYS A  25      -6.776  17.687   0.024  1.00 17.87           S  
ATOM    383  H   CYS A  25      -5.996  18.594   2.944  1.00  0.00           H  
ATOM    384  HA  CYS A  25      -8.202  16.790   2.357  1.00  0.00           H  
ATOM    385  HB3 CYS A  25      -6.436  15.551   1.036  1.00  0.00           H  
ATOM    386  HB2 CYS A  25      -5.233  16.706   1.586  1.00  0.00           H  
ATOM    387  HG  CYS A  25      -5.950  17.164  -0.888  1.00  0.00           H  
ATOM    388  N   ASP A  26      -7.724  14.784   3.798  1.00  7.43           N  
ATOM    389  CA  ASP A  26      -7.608  13.700   4.769  1.00  7.10           C  
ATOM    390  C   ASP A  26      -8.026  12.382   4.080  1.00  6.44           C  
ATOM    391  O   ASP A  26      -9.142  11.913   4.304  1.00  6.32           O  
ATOM    392  CB  ASP A  26      -8.402  14.018   6.060  1.00  7.17           C  
ATOM    393  CG  ASP A  26      -8.136  13.058   7.224  1.00  7.99           C  
ATOM    394  OD1 ASP A  26      -7.129  12.317   7.181  1.00  8.48           O  
ATOM    395  OD2 ASP A  26      -8.931  13.121   8.184  1.00 10.04           O1-
ATOM    396  H   ASP A  26      -8.541  14.764   3.199  1.00  0.00           H  
ATOM    397  HA  ASP A  26      -6.564  13.600   5.066  1.00  0.00           H  
ATOM    398  HB3 ASP A  26      -9.469  14.004   5.835  1.00  0.00           H  
ATOM    399  HB2 ASP A  26      -8.153  15.025   6.397  1.00  0.00           H  
ATOM    400  N   PRO A  27      -7.143  11.821   3.218  1.00  6.03           N  
ATOM    401  CA  PRO A  27      -7.483  10.652   2.384  1.00  5.78           C  
ATOM    402  C   PRO A  27      -7.571   9.301   3.118  1.00  5.35           C  
ATOM    403  O   PRO A  27      -7.978   8.320   2.497  1.00  4.83           O  
ATOM    404  CB  PRO A  27      -6.393  10.665   1.302  1.00  5.75           C  
ATOM    405  CG  PRO A  27      -5.183  11.247   2.010  1.00  6.48           C  
ATOM    406  CD  PRO A  27      -5.790  12.301   2.924  1.00  6.26           C  
ATOM    407  HA  PRO A  27      -8.456  10.807   1.930  1.00  0.00           H  
ATOM    408  HB3 PRO A  27      -6.698  11.323   0.486  1.00  0.00           H  
ATOM    409  HB2 PRO A  27      -6.184   9.689   0.868  1.00  0.00           H  
ATOM    410  HG3 PRO A  27      -4.439  11.658   1.333  1.00  0.00           H  
ATOM    411  HG2 PRO A  27      -4.706  10.471   2.609  1.00  0.00           H  
ATOM    412  HD2 PRO A  27      -5.178  12.435   3.816  1.00  0.00           H  
ATOM    413  HD3 PRO A  27      -5.855  13.254   2.398  1.00  0.00           H  
ATOM    414  N   TYR A  28      -7.220   9.280   4.412  1.00  4.52           N  
ATOM    415  CA  TYR A  28      -7.273   8.101   5.274  1.00  4.54           C  
ATOM    416  C   TYR A  28      -8.344   8.248   6.369  1.00  4.71           C  
ATOM    417  O   TYR A  28      -8.295   7.506   7.345  1.00  5.63           O  
ATOM    418  CB  TYR A  28      -5.864   7.832   5.845  1.00  4.61           C  
ATOM    419  CG  TYR A  28      -4.787   7.704   4.780  1.00  4.44           C  
ATOM    420  CD1 TYR A  28      -4.858   6.679   3.811  1.00  5.34           C  
ATOM    421  CD2 TYR A  28      -3.739   8.644   4.722  1.00  4.52           C  
ATOM    422  CE1 TYR A  28      -3.892   6.603   2.788  1.00  4.58           C  
ATOM    423  CE2 TYR A  28      -2.775   8.567   3.700  1.00  4.60           C  
ATOM    424  CZ  TYR A  28      -2.848   7.547   2.735  1.00  4.55           C  
ATOM    425  OH  TYR A  28      -1.912   7.482   1.746  1.00  5.21           O  
ATOM    426  H   TYR A  28      -6.904  10.132   4.854  1.00  0.00           H  
ATOM    427  HA  TYR A  28      -7.568   7.221   4.700  1.00  0.00           H  
ATOM    428  HB3 TYR A  28      -5.863   6.918   6.437  1.00  0.00           H  
ATOM    429  HB2 TYR A  28      -5.589   8.634   6.534  1.00  0.00           H  
ATOM    430  HD1 TYR A  28      -5.664   5.960   3.839  1.00  0.00           H  
ATOM    431  HD2 TYR A  28      -3.682   9.441   5.449  1.00  0.00           H  
ATOM    432  HE1 TYR A  28      -3.960   5.827   2.041  1.00  0.00           H  
ATOM    433  HE2 TYR A  28      -1.984   9.301   3.655  1.00  0.00           H  
ATOM    434  HH  TYR A  28      -1.996   6.695   1.195  1.00  0.00           H  
ATOM    435  N   ALA A  29      -9.315   9.164   6.184  1.00  4.94           N  
ATOM    436  CA  ALA A  29     -10.443   9.409   7.092  1.00  5.36           C  
ATOM    437  C   ALA A  29     -11.374   8.201   7.334  1.00  5.27           C  
ATOM    438  O   ALA A  29     -12.112   8.212   8.317  1.00  5.94           O  
ATOM    439  CB  ALA A  29     -11.246  10.612   6.575  1.00  5.86           C  
ATOM    440  H   ALA A  29      -9.287   9.745   5.357  1.00  0.00           H  
ATOM    441  HA  ALA A  29     -10.023   9.681   8.061  1.00  0.00           H  
ATOM    442  HB1 ALA A  29     -12.096  10.833   7.222  1.00  0.00           H  
ATOM    443  HB2 ALA A  29     -10.629  11.510   6.543  1.00  0.00           H  
ATOM    444  HB3 ALA A  29     -11.628  10.436   5.568  1.00  0.00           H  
ATOM    445  N   TRP A  30     -11.310   7.174   6.471  1.00  4.77           N  
ATOM    446  CA  TRP A  30     -12.011   5.897   6.631  1.00  5.35           C  
ATOM    447  C   TRP A  30     -11.407   4.983   7.722  1.00  5.21           C  
ATOM    448  O   TRP A  30     -12.123   4.113   8.218  1.00  5.42           O  
ATOM    449  CB  TRP A  30     -12.100   5.192   5.261  1.00  5.30           C  
ATOM    450  CG  TRP A  30     -10.808   4.943   4.537  1.00  4.95           C  
ATOM    451  CD1 TRP A  30     -10.218   5.795   3.666  1.00  4.94           C  
ATOM    452  CD2 TRP A  30      -9.899   3.807   4.662  1.00  5.36           C  
ATOM    453  NE1 TRP A  30      -9.027   5.257   3.228  1.00  5.13           N  
ATOM    454  CE2 TRP A  30      -8.778   4.031   3.807  1.00  4.72           C  
ATOM    455  CE3 TRP A  30      -9.903   2.606   5.411  1.00  4.70           C  
ATOM    456  CZ2 TRP A  30      -7.724   3.109   3.693  1.00  4.68           C  
ATOM    457  CZ3 TRP A  30      -8.846   1.680   5.307  1.00  5.19           C  
ATOM    458  CH2 TRP A  30      -7.758   1.926   4.449  1.00  5.69           C  
ATOM    459  H   TRP A  30     -10.682   7.236   5.682  1.00  0.00           H  
ATOM    460  HA  TRP A  30     -13.034   6.109   6.949  1.00  0.00           H  
ATOM    461  HB3 TRP A  30     -12.740   5.780   4.601  1.00  0.00           H  
ATOM    462  HB2 TRP A  30     -12.607   4.233   5.376  1.00  0.00           H  
ATOM    463  HD1 TRP A  30     -10.629   6.749   3.368  1.00  0.00           H  
ATOM    464  HE1 TRP A  30      -8.419   5.727   2.569  1.00  0.00           H  
ATOM    465  HE3 TRP A  30     -10.726   2.396   6.079  1.00  0.00           H  
ATOM    466  HZ2 TRP A  30      -6.896   3.310   3.034  1.00  0.00           H  
ATOM    467  HZ3 TRP A  30      -8.861   0.782   5.901  1.00  0.00           H  
ATOM    468  HH2 TRP A  30      -6.951   1.211   4.379  1.00  0.00           H  
ATOM    469  N   LEU A  31     -10.139   5.218   8.118  1.00  4.43           N  
ATOM    470  CA  LEU A  31      -9.471   4.551   9.246  1.00  4.59           C  
ATOM    471  C   LEU A  31      -9.983   5.010  10.627  1.00  5.22           C  
ATOM    472  O   LEU A  31      -9.647   4.363  11.620  1.00  5.55           O  
ATOM    473  CB  LEU A  31      -7.937   4.720   9.138  1.00  4.92           C  
ATOM    474  CG  LEU A  31      -7.293   3.942   7.968  1.00  4.31           C  
ATOM    475  CD1 LEU A  31      -5.839   4.379   7.716  1.00  6.14           C  
ATOM    476  CD2 LEU A  31      -7.365   2.424   8.189  1.00  5.43           C  
ATOM    477  H   LEU A  31      -9.612   5.957   7.670  1.00  0.00           H  
ATOM    478  HA  LEU A  31      -9.702   3.491   9.192  1.00  0.00           H  
ATOM    479  HB3 LEU A  31      -7.457   4.398  10.062  1.00  0.00           H  
ATOM    480  HB2 LEU A  31      -7.708   5.781   9.056  1.00  0.00           H  
ATOM    481  HG  LEU A  31      -7.850   4.176   7.060  1.00  0.00           H  
ATOM    482 HD11 LEU A  31      -5.677   4.602   6.662  1.00  0.00           H  
ATOM    483 HD12 LEU A  31      -5.579   5.269   8.286  1.00  0.00           H  
ATOM    484 HD13 LEU A  31      -5.124   3.603   7.993  1.00  0.00           H  
ATOM    485 HD21 LEU A  31      -6.736   1.898   7.474  1.00  0.00           H  
ATOM    486 HD22 LEU A  31      -7.038   2.146   9.191  1.00  0.00           H  
ATOM    487 HD23 LEU A  31      -8.378   2.050   8.052  1.00  0.00           H  
ATOM    488  N   GLU A  32     -10.808   6.073  10.670  1.00  4.96           N  
ATOM    489  CA  GLU A  32     -11.524   6.543  11.860  1.00  5.88           C  
ATOM    490  C   GLU A  32     -12.622   5.575  12.345  1.00  6.22           C  
ATOM    491  O   GLU A  32     -12.996   5.658  13.514  1.00  5.96           O  
ATOM    492  CB  GLU A  32     -12.123   7.940  11.600  1.00  5.58           C  
ATOM    493  CG  GLU A  32     -11.076   9.022  11.265  1.00  6.00           C  
ATOM    494  CD  GLU A  32     -11.689  10.377  10.897  1.00  8.21           C  
ATOM    495  OE1 GLU A  32     -12.837  10.652  11.314  1.00 11.12           O  
ATOM    496  OE2 GLU A  32     -10.972  11.149  10.225  1.00  8.03           O1-
ATOM    497  H   GLU A  32     -11.034   6.553   9.809  1.00  0.00           H  
ATOM    498  HA  GLU A  32     -10.797   6.634  12.664  1.00  0.00           H  
ATOM    499  HB3 GLU A  32     -12.679   8.257  12.485  1.00  0.00           H  
ATOM    500  HB2 GLU A  32     -12.860   7.875  10.799  1.00  0.00           H  
ATOM    501  HG3 GLU A  32     -10.453   8.699  10.431  1.00  0.00           H  
ATOM    502  HG2 GLU A  32     -10.408   9.166  12.115  1.00  0.00           H  
ATOM    503  N   ASP A  33     -13.104   4.684  11.458  1.00  5.98           N  
ATOM    504  CA  ASP A  33     -14.061   3.621  11.764  1.00  6.06           C  
ATOM    505  C   ASP A  33     -13.254   2.321  11.999  1.00  6.69           C  
ATOM    506  O   ASP A  33     -12.757   1.761  11.021  1.00  6.39           O  
ATOM    507  CB  ASP A  33     -15.073   3.463  10.598  1.00  6.17           C  
ATOM    508  CG  ASP A  33     -16.199   2.440  10.833  1.00  6.19           C  
ATOM    509  OD1 ASP A  33     -16.227   1.805  11.911  1.00  7.59           O  
ATOM    510  OD2 ASP A  33     -17.026   2.308   9.906  1.00  9.52           O1-
ATOM    511  H   ASP A  33     -12.743   4.686  10.515  1.00  0.00           H  
ATOM    512  HA  ASP A  33     -14.642   3.911  12.637  1.00  0.00           H  
ATOM    513  HB3 ASP A  33     -14.543   3.185   9.685  1.00  0.00           H  
ATOM    514  HB2 ASP A  33     -15.544   4.431  10.422  1.00  0.00           H  
ATOM    515  N   PRO A  34     -13.138   1.849  13.264  1.00  7.11           N  
ATOM    516  CA  PRO A  34     -12.423   0.595  13.573  1.00  7.46           C  
ATOM    517  C   PRO A  34     -13.180  -0.693  13.182  1.00  7.84           C  
ATOM    518  O   PRO A  34     -12.560  -1.758  13.145  1.00  9.30           O  
ATOM    519  CB  PRO A  34     -12.208   0.687  15.093  1.00  7.67           C  
ATOM    520  CG  PRO A  34     -13.419   1.455  15.597  1.00  8.78           C  
ATOM    521  CD  PRO A  34     -13.686   2.457  14.481  1.00  7.53           C  
ATOM    522  HA  PRO A  34     -11.453   0.574  13.078  1.00  0.00           H  
ATOM    523  HB3 PRO A  34     -11.302   1.260  15.295  1.00  0.00           H  
ATOM    524  HB2 PRO A  34     -12.097  -0.280  15.585  1.00  0.00           H  
ATOM    525  HG3 PRO A  34     -13.260   1.934  16.562  1.00  0.00           H  
ATOM    526  HG2 PRO A  34     -14.267   0.776  15.693  1.00  0.00           H  
ATOM    527  HD2 PRO A  34     -14.754   2.669  14.413  1.00  0.00           H  
ATOM    528  HD3 PRO A  34     -13.155   3.385  14.684  1.00  0.00           H  
ATOM    529  N   ASP A  35     -14.493  -0.575  12.918  1.00  7.86           N  
ATOM    530  CA  ASP A  35     -15.420  -1.686  12.680  1.00  8.50           C  
ATOM    531  C   ASP A  35     -15.653  -1.994  11.192  1.00  8.18           C  
ATOM    532  O   ASP A  35     -16.257  -3.028  10.904  1.00  9.13           O  
ATOM    533  CB  ASP A  35     -16.764  -1.497  13.426  1.00  8.82           C  
ATOM    534  CG  ASP A  35     -16.620  -1.277  14.937  1.00 11.20           C  
ATOM    535  OD1 ASP A  35     -15.620  -1.768  15.509  1.00 14.38           O  
ATOM    536  OD2 ASP A  35     -17.574  -0.724  15.525  1.00 15.94           O1-
ATOM    537  H   ASP A  35     -14.923   0.341  12.941  1.00  0.00           H  
ATOM    538  HA  ASP A  35     -14.971  -2.590  13.089  1.00  0.00           H  
ATOM    539  HB3 ASP A  35     -17.410  -2.362  13.271  1.00  0.00           H  
ATOM    540  HB2 ASP A  35     -17.271  -0.627  13.004  1.00  0.00           H  
ATOM    541  N   SER A  36     -15.152  -1.148  10.275  1.00  7.40           N  
ATOM    542  CA  SER A  36     -15.178  -1.411   8.834  1.00  6.72           C  
ATOM    543  C   SER A  36     -14.181  -2.518   8.441  1.00  6.35           C  
ATOM    544  O   SER A  36     -13.103  -2.609   9.032  1.00  6.48           O  
ATOM    545  CB  SER A  36     -14.943  -0.094   8.062  1.00  7.13           C  
ATOM    546  OG  SER A  36     -13.592   0.322   8.044  1.00  6.24           O  
ATOM    547  H   SER A  36     -14.677  -0.309  10.577  1.00  0.00           H  
ATOM    548  HA  SER A  36     -16.185  -1.753   8.587  1.00  0.00           H  
ATOM    549  HB3 SER A  36     -15.557   0.708   8.467  1.00  0.00           H  
ATOM    550  HB2 SER A  36     -15.262  -0.218   7.028  1.00  0.00           H  
ATOM    551  HG  SER A  36     -13.377   0.716   8.894  1.00  0.00           H  
ATOM    552  N   GLU A  37     -14.551  -3.315   7.424  1.00  5.94           N  
ATOM    553  CA  GLU A  37     -13.720  -4.383   6.851  1.00  5.81           C  
ATOM    554  C   GLU A  37     -12.414  -3.873   6.218  1.00  5.34           C  
ATOM    555  O   GLU A  37     -11.420  -4.596   6.238  1.00  6.05           O  
ATOM    556  CB  GLU A  37     -14.542  -5.177   5.810  1.00  6.16           C  
ATOM    557  CG  GLU A  37     -15.778  -5.909   6.375  1.00  8.49           C  
ATOM    558  CD  GLU A  37     -15.437  -6.964   7.433  1.00 11.80           C  
ATOM    559  OE1 GLU A  37     -14.478  -7.730   7.196  1.00 14.77           O  
ATOM    560  OE2 GLU A  37     -16.144  -6.984   8.463  1.00 18.30           O1-
ATOM    561  H   GLU A  37     -15.453  -3.182   6.991  1.00  0.00           H  
ATOM    562  HA  GLU A  37     -13.431  -5.048   7.667  1.00  0.00           H  
ATOM    563  HB3 GLU A  37     -13.898  -5.902   5.309  1.00  0.00           H  
ATOM    564  HB2 GLU A  37     -14.875  -4.497   5.024  1.00  0.00           H  
ATOM    565  HG3 GLU A  37     -16.305  -6.410   5.563  1.00  0.00           H  
ATOM    566  HG2 GLU A  37     -16.481  -5.190   6.797  1.00  0.00           H  
ATOM    567  N   GLN A  38     -12.438  -2.632   5.705  1.00  5.35           N  
ATOM    568  CA  GLN A  38     -11.297  -1.908   5.153  1.00  5.53           C  
ATOM    569  C   GLN A  38     -10.209  -1.643   6.207  1.00  5.62           C  
ATOM    570  O   GLN A  38      -9.034  -1.868   5.922  1.00  5.97           O  
ATOM    571  CB  GLN A  38     -11.768  -0.578   4.518  1.00  6.16           C  
ATOM    572  CG  GLN A  38     -12.689  -0.721   3.284  1.00  6.89           C  
ATOM    573  CD  GLN A  38     -14.194  -0.714   3.588  1.00  7.78           C  
ATOM    574  OE1 GLN A  38     -14.638  -1.110   4.663  1.00  8.07           O  
ATOM    575  NE2 GLN A  38     -15.000  -0.282   2.616  1.00  8.05           N  
ATOM    576  H   GLN A  38     -13.309  -2.117   5.718  1.00  0.00           H  
ATOM    577  HA  GLN A  38     -10.857  -2.530   4.371  1.00  0.00           H  
ATOM    578  HB3 GLN A  38     -10.880  -0.037   4.189  1.00  0.00           H  
ATOM    579  HB2 GLN A  38     -12.231   0.067   5.268  1.00  0.00           H  
ATOM    580  HG3 GLN A  38     -12.436  -1.618   2.718  1.00  0.00           H  
ATOM    581  HG2 GLN A  38     -12.490   0.120   2.618  1.00  0.00           H  
ATOM    582 HE22 GLN A  38     -15.999  -0.263   2.762  1.00  0.00           H  
ATOM    583 HE21 GLN A  38     -14.620   0.032   1.735  1.00  0.00           H  
ATOM    584  N   THR A  39     -10.622  -1.184   7.401  1.00  6.01           N  
ATOM    585  CA  THR A  39      -9.730  -0.875   8.520  1.00  5.68           C  
ATOM    586  C   THR A  39      -9.186  -2.133   9.224  1.00  5.43           C  
ATOM    587  O   THR A  39      -8.037  -2.112   9.660  1.00  5.74           O  
ATOM    588  CB  THR A  39     -10.429   0.024   9.570  1.00  6.09           C  
ATOM    589  OG1 THR A  39     -10.841   1.210   8.925  1.00  6.27           O  
ATOM    590  CG2 THR A  39      -9.567   0.429  10.782  1.00  6.88           C  
ATOM    591  H   THR A  39     -11.606  -1.009   7.559  1.00  0.00           H  
ATOM    592  HA  THR A  39      -8.876  -0.324   8.124  1.00  0.00           H  
ATOM    593  HB  THR A  39     -11.331  -0.471   9.935  1.00  0.00           H  
ATOM    594  HG1 THR A  39     -11.325   1.748   9.559  1.00  0.00           H  
ATOM    595 HG21 THR A  39     -10.039   1.224  11.358  1.00  0.00           H  
ATOM    596 HG22 THR A  39      -9.405  -0.408  11.461  1.00  0.00           H  
ATOM    597 HG23 THR A  39      -8.591   0.795  10.465  1.00  0.00           H  
ATOM    598  N   LYS A  40      -9.982  -3.216   9.277  1.00  6.25           N  
ATOM    599  CA  LYS A  40      -9.542  -4.517   9.791  1.00  7.22           C  
ATOM    600  C   LYS A  40      -8.523  -5.202   8.863  1.00  6.65           C  
ATOM    601  O   LYS A  40      -7.552  -5.767   9.365  1.00  6.96           O  
ATOM    602  CB  LYS A  40     -10.758  -5.424  10.057  1.00  7.35           C  
ATOM    603  CG  LYS A  40     -11.646  -4.918  11.205  1.00  8.67           C  
ATOM    604  CD  LYS A  40     -12.749  -5.920  11.581  1.00 11.23           C  
ATOM    605  CE  LYS A  40     -13.829  -5.331  12.500  1.00 16.76           C  
ATOM    606  NZ  LYS A  40     -13.265  -4.716  13.716  1.00 22.20           N1+
ATOM    607  H   LYS A  40     -10.922  -3.168   8.908  1.00  0.00           H  
ATOM    608  HA  LYS A  40      -9.040  -4.344  10.745  1.00  0.00           H  
ATOM    609  HB3 LYS A  40     -10.402  -6.422  10.319  1.00  0.00           H  
ATOM    610  HB2 LYS A  40     -11.350  -5.540   9.148  1.00  0.00           H  
ATOM    611  HG3 LYS A  40     -12.096  -3.965  10.932  1.00  0.00           H  
ATOM    612  HG2 LYS A  40     -11.025  -4.717  12.078  1.00  0.00           H  
ATOM    613  HD3 LYS A  40     -12.297  -6.786  12.066  1.00  0.00           H  
ATOM    614  HD2 LYS A  40     -13.224  -6.298  10.675  1.00  0.00           H  
ATOM    615  HE3 LYS A  40     -14.537  -6.108  12.790  1.00  0.00           H  
ATOM    616  HE2 LYS A  40     -14.393  -4.577  11.957  1.00  0.00           H  
ATOM    617  HZ1 LYS A  40     -12.659  -3.950  13.452  1.00  0.00           H  
ATOM    618  HZ2 LYS A  40     -14.013  -4.355  14.290  1.00  0.00           H  
ATOM    619  HZ3 LYS A  40     -12.738  -5.403  14.235  1.00  0.00           H  
ATOM    620  N   ALA A  41      -8.736  -5.093   7.539  1.00  6.66           N  
ATOM    621  CA  ALA A  41      -7.811  -5.557   6.503  1.00  6.46           C  
ATOM    622  C   ALA A  41      -6.495  -4.761   6.472  1.00  6.36           C  
ATOM    623  O   ALA A  41      -5.447  -5.363   6.241  1.00  7.32           O  
ATOM    624  CB  ALA A  41      -8.506  -5.509   5.135  1.00  6.94           C  
ATOM    625  H   ALA A  41      -9.574  -4.634   7.207  1.00  0.00           H  
ATOM    626  HA  ALA A  41      -7.564  -6.599   6.720  1.00  0.00           H  
ATOM    627  HB1 ALA A  41      -7.841  -5.848   4.340  1.00  0.00           H  
ATOM    628  HB2 ALA A  41      -9.384  -6.156   5.121  1.00  0.00           H  
ATOM    629  HB3 ALA A  41      -8.835  -4.499   4.886  1.00  0.00           H  
ATOM    630  N   PHE A  42      -6.571  -3.445   6.748  1.00  5.74           N  
ATOM    631  CA  PHE A  42      -5.422  -2.557   6.934  1.00  5.55           C  
ATOM    632  C   PHE A  42      -4.539  -3.005   8.109  1.00  5.95           C  
ATOM    633  O   PHE A  42      -3.360  -3.269   7.897  1.00  6.61           O  
ATOM    634  CB  PHE A  42      -5.896  -1.087   7.055  1.00  5.55           C  
ATOM    635  CG  PHE A  42      -4.834  -0.045   7.380  1.00  5.31           C  
ATOM    636  CD1 PHE A  42      -4.469   0.225   8.718  1.00  5.85           C  
ATOM    637  CD2 PHE A  42      -4.110   0.571   6.339  1.00  5.84           C  
ATOM    638  CE1 PHE A  42      -3.440   1.116   8.991  1.00  5.29           C  
ATOM    639  CE2 PHE A  42      -3.099   1.474   6.638  1.00  5.73           C  
ATOM    640  CZ  PHE A  42      -2.764   1.743   7.955  1.00  5.40           C  
ATOM    641  H   PHE A  42      -7.480  -3.027   6.893  1.00  0.00           H  
ATOM    642  HA  PHE A  42      -4.811  -2.625   6.032  1.00  0.00           H  
ATOM    643  HB3 PHE A  42      -6.671  -1.011   7.814  1.00  0.00           H  
ATOM    644  HB2 PHE A  42      -6.376  -0.794   6.120  1.00  0.00           H  
ATOM    645  HD1 PHE A  42      -4.985  -0.260   9.533  1.00  0.00           H  
ATOM    646  HD2 PHE A  42      -4.356   0.353   5.311  1.00  0.00           H  
ATOM    647  HE1 PHE A  42      -3.157   1.323  10.009  1.00  0.00           H  
ATOM    648  HE2 PHE A  42      -2.562   1.972   5.847  1.00  0.00           H  
ATOM    649  HZ  PHE A  42      -1.971   2.442   8.174  1.00  0.00           H  
ATOM    650  N   VAL A  43      -5.142  -3.125   9.306  1.00  6.13           N  
ATOM    651  CA  VAL A  43      -4.482  -3.542  10.547  1.00  6.33           C  
ATOM    652  C   VAL A  43      -3.810  -4.927  10.455  1.00  6.64           C  
ATOM    653  O   VAL A  43      -2.684  -5.072  10.929  1.00  6.32           O  
ATOM    654  CB  VAL A  43      -5.480  -3.504  11.746  1.00  5.99           C  
ATOM    655  CG1 VAL A  43      -5.050  -4.283  13.008  1.00  7.47           C  
ATOM    656  CG2 VAL A  43      -5.788  -2.048  12.135  1.00  7.37           C  
ATOM    657  H   VAL A  43      -6.126  -2.906   9.385  1.00  0.00           H  
ATOM    658  HA  VAL A  43      -3.688  -2.817  10.738  1.00  0.00           H  
ATOM    659  HB  VAL A  43      -6.421  -3.945  11.413  1.00  0.00           H  
ATOM    660 HG11 VAL A  43      -5.716  -4.080  13.847  1.00  0.00           H  
ATOM    661 HG12 VAL A  43      -5.067  -5.362  12.850  1.00  0.00           H  
ATOM    662 HG13 VAL A  43      -4.042  -4.004  13.310  1.00  0.00           H  
ATOM    663 HG21 VAL A  43      -6.534  -1.995  12.929  1.00  0.00           H  
ATOM    664 HG22 VAL A  43      -4.889  -1.548  12.488  1.00  0.00           H  
ATOM    665 HG23 VAL A  43      -6.168  -1.472  11.294  1.00  0.00           H  
ATOM    666  N   GLU A  44      -4.489  -5.894   9.813  1.00  6.89           N  
ATOM    667  CA  GLU A  44      -3.977  -7.243   9.575  1.00  7.73           C  
ATOM    668  C   GLU A  44      -2.754  -7.261   8.640  1.00  7.53           C  
ATOM    669  O   GLU A  44      -1.760  -7.901   8.980  1.00  7.81           O  
ATOM    670  CB  GLU A  44      -5.124  -8.151   9.085  1.00  8.05           C  
ATOM    671  CG  GLU A  44      -4.704  -9.609   8.789  1.00  8.71           C  
ATOM    672  CD  GLU A  44      -5.855 -10.515   8.348  1.00 10.75           C  
ATOM    673  OE1 GLU A  44      -7.025 -10.173   8.628  1.00 15.01           O  
ATOM    674  OE2 GLU A  44      -5.533 -11.556   7.736  1.00 14.96           O1-
ATOM    675  H   GLU A  44      -5.415  -5.700   9.454  1.00  0.00           H  
ATOM    676  HA  GLU A  44      -3.646  -7.633  10.540  1.00  0.00           H  
ATOM    677  HB3 GLU A  44      -5.577  -7.717   8.191  1.00  0.00           H  
ATOM    678  HB2 GLU A  44      -5.907  -8.151   9.845  1.00  0.00           H  
ATOM    679  HG3 GLU A  44      -4.246 -10.049   9.675  1.00  0.00           H  
ATOM    680  HG2 GLU A  44      -3.952  -9.633   8.001  1.00  0.00           H  
ATOM    681  N   ALA A  45      -2.838  -6.542   7.506  1.00  6.98           N  
ATOM    682  CA  ALA A  45      -1.762  -6.415   6.519  1.00  6.82           C  
ATOM    683  C   ALA A  45      -0.514  -5.694   7.058  1.00  7.04           C  
ATOM    684  O   ALA A  45       0.600  -6.079   6.701  1.00  7.97           O  
ATOM    685  CB  ALA A  45      -2.304  -5.707   5.269  1.00  7.17           C  
ATOM    686  H   ALA A  45      -3.693  -6.042   7.296  1.00  0.00           H  
ATOM    687  HA  ALA A  45      -1.463  -7.424   6.229  1.00  0.00           H  
ATOM    688  HB1 ALA A  45      -1.546  -5.649   4.489  1.00  0.00           H  
ATOM    689  HB2 ALA A  45      -3.154  -6.247   4.852  1.00  0.00           H  
ATOM    690  HB3 ALA A  45      -2.633  -4.691   5.492  1.00  0.00           H  
ATOM    691  N   GLN A  46      -0.725  -4.689   7.925  1.00  5.93           N  
ATOM    692  CA  GLN A  46       0.327  -3.944   8.611  1.00  5.84           C  
ATOM    693  C   GLN A  46       1.085  -4.778   9.657  1.00  5.86           C  
ATOM    694  O   GLN A  46       2.310  -4.705   9.700  1.00  6.05           O  
ATOM    695  CB  GLN A  46      -0.267  -2.682   9.263  1.00  5.46           C  
ATOM    696  CG  GLN A  46      -0.686  -1.554   8.297  1.00  5.92           C  
ATOM    697  CD  GLN A  46       0.459  -0.873   7.551  1.00  5.56           C  
ATOM    698  OE1 GLN A  46       1.634  -1.081   7.845  1.00  6.62           O  
ATOM    699  NE2 GLN A  46       0.103  -0.038   6.574  1.00  7.98           N  
ATOM    700  H   GLN A  46      -1.675  -4.423   8.148  1.00  0.00           H  
ATOM    701  HA  GLN A  46       1.057  -3.643   7.859  1.00  0.00           H  
ATOM    702  HB3 GLN A  46       0.466  -2.288   9.958  1.00  0.00           H  
ATOM    703  HB2 GLN A  46      -1.128  -2.960   9.873  1.00  0.00           H  
ATOM    704  HG3 GLN A  46      -1.220  -0.788   8.859  1.00  0.00           H  
ATOM    705  HG2 GLN A  46      -1.377  -1.930   7.547  1.00  0.00           H  
ATOM    706 HE22 GLN A  46       0.814   0.445   6.037  1.00  0.00           H  
ATOM    707 HE21 GLN A  46      -0.871   0.117   6.362  1.00  0.00           H  
ATOM    708  N   ASN A  47       0.358  -5.578  10.458  1.00  6.39           N  
ATOM    709  CA  ASN A  47       0.945  -6.511  11.430  1.00  6.60           C  
ATOM    710  C   ASN A  47       1.716  -7.654  10.743  1.00  7.67           C  
ATOM    711  O   ASN A  47       2.728  -8.089  11.286  1.00  8.20           O  
ATOM    712  CB  ASN A  47      -0.158  -7.075  12.359  1.00  6.79           C  
ATOM    713  CG  ASN A  47      -0.738  -6.074  13.368  1.00  7.00           C  
ATOM    714  OD1 ASN A  47      -0.231  -4.969  13.544  1.00  7.32           O  
ATOM    715  ND2 ASN A  47      -1.802  -6.477  14.065  1.00  7.85           N  
ATOM    716  H   ASN A  47      -0.651  -5.575  10.388  1.00  0.00           H  
ATOM    717  HA  ASN A  47       1.647  -5.926  12.027  1.00  0.00           H  
ATOM    718  HB3 ASN A  47       0.257  -7.892  12.953  1.00  0.00           H  
ATOM    719  HB2 ASN A  47      -0.967  -7.507  11.767  1.00  0.00           H  
ATOM    720 HD22 ASN A  47      -2.196  -5.881  14.781  1.00  0.00           H  
ATOM    721 HD21 ASN A  47      -2.203  -7.390  13.908  1.00  0.00           H  
ATOM    722  N   LYS A  48       1.258  -8.087   9.555  1.00  8.22           N  
ATOM    723  CA  LYS A  48       1.886  -9.127   8.735  1.00  9.78           C  
ATOM    724  C   LYS A  48       3.216  -8.733   8.062  1.00  9.28           C  
ATOM    725  O   LYS A  48       3.890  -9.636   7.569  1.00  9.84           O  
ATOM    726  CB  LYS A  48       0.859  -9.663   7.715  1.00 10.68           C  
ATOM    727  CG  LYS A  48      -0.119 -10.674   8.338  1.00 13.33           C  
ATOM    728  CD  LYS A  48      -1.187 -11.165   7.351  1.00 13.97           C  
ATOM    729  CE  LYS A  48      -2.030 -12.308   7.936  1.00 16.60           C  
ATOM    730  NZ  LYS A  48      -3.062 -12.766   6.992  1.00 19.45           N1+
ATOM    731  H   LYS A  48       0.412  -7.682   9.178  1.00  0.00           H  
ATOM    732  HA  LYS A  48       2.139  -9.947   9.411  1.00  0.00           H  
ATOM    733  HB3 LYS A  48       1.373 -10.180   6.903  1.00  0.00           H  
ATOM    734  HB2 LYS A  48       0.323  -8.837   7.246  1.00  0.00           H  
ATOM    735  HG3 LYS A  48      -0.602 -10.238   9.213  1.00  0.00           H  
ATOM    736  HG2 LYS A  48       0.449 -11.529   8.706  1.00  0.00           H  
ATOM    737  HD3 LYS A  48      -0.709 -11.497   6.429  1.00  0.00           H  
ATOM    738  HD2 LYS A  48      -1.833 -10.330   7.078  1.00  0.00           H  
ATOM    739  HE3 LYS A  48      -2.518 -11.992   8.860  1.00  0.00           H  
ATOM    740  HE2 LYS A  48      -1.388 -13.154   8.183  1.00  0.00           H  
ATOM    741  HZ1 LYS A  48      -3.755 -12.037   6.869  1.00  0.00           H  
ATOM    742  HZ2 LYS A  48      -2.645 -13.003   6.103  1.00  0.00           H  
ATOM    743  HZ3 LYS A  48      -3.529 -13.576   7.375  1.00  0.00           H  
ATOM    744  N   ILE A  49       3.594  -7.442   8.070  1.00  8.66           N  
ATOM    745  CA  ILE A  49       4.914  -6.980   7.617  1.00  8.94           C  
ATOM    746  C   ILE A  49       5.819  -6.539   8.786  1.00  8.67           C  
ATOM    747  O   ILE A  49       7.040  -6.583   8.637  1.00  8.45           O  
ATOM    748  CB  ILE A  49       4.816  -5.817   6.588  1.00  9.70           C  
ATOM    749  CG1 ILE A  49       4.138  -4.520   7.099  1.00  9.95           C  
ATOM    750  CG2 ILE A  49       4.162  -6.313   5.286  1.00 11.40           C  
ATOM    751  CD1 ILE A  49       4.493  -3.261   6.294  1.00 10.29           C  
ATOM    752  H   ILE A  49       2.979  -6.741   8.458  1.00  0.00           H  
ATOM    753  HA  ILE A  49       5.448  -7.795   7.126  1.00  0.00           H  
ATOM    754  HB  ILE A  49       5.841  -5.546   6.330  1.00  0.00           H  
ATOM    755 HG13 ILE A  49       4.419  -4.314   8.130  1.00  0.00           H  
ATOM    756 HG12 ILE A  49       3.058  -4.655   7.106  1.00  0.00           H  
ATOM    757 HG21 ILE A  49       4.157  -5.540   4.523  1.00  0.00           H  
ATOM    758 HG22 ILE A  49       4.697  -7.171   4.878  1.00  0.00           H  
ATOM    759 HG23 ILE A  49       3.127  -6.613   5.449  1.00  0.00           H  
ATOM    760 HD11 ILE A  49       3.657  -2.562   6.281  1.00  0.00           H  
ATOM    761 HD12 ILE A  49       5.341  -2.741   6.735  1.00  0.00           H  
ATOM    762 HD13 ILE A  49       4.758  -3.485   5.262  1.00  0.00           H  
ATOM    763  N   THR A  50       5.218  -6.153   9.925  1.00  7.94           N  
ATOM    764  CA  THR A  50       5.932  -5.656  11.100  1.00  7.68           C  
ATOM    765  C   THR A  50       6.384  -6.789  12.037  1.00  8.06           C  
ATOM    766  O   THR A  50       7.524  -6.747  12.495  1.00  8.66           O  
ATOM    767  CB  THR A  50       5.056  -4.668  11.910  1.00  7.56           C  
ATOM    768  OG1 THR A  50       4.721  -3.585  11.072  1.00  6.82           O  
ATOM    769  CG2 THR A  50       5.708  -4.093  13.182  1.00  8.56           C  
ATOM    770  H   THR A  50       4.209  -6.124   9.975  1.00  0.00           H  
ATOM    771  HA  THR A  50       6.823  -5.119  10.769  1.00  0.00           H  
ATOM    772  HB  THR A  50       4.117  -5.151  12.188  1.00  0.00           H  
ATOM    773  HG1 THR A  50       4.002  -3.101  11.492  1.00  0.00           H  
ATOM    774 HG21 THR A  50       5.139  -3.253  13.580  1.00  0.00           H  
ATOM    775 HG22 THR A  50       5.760  -4.837  13.973  1.00  0.00           H  
ATOM    776 HG23 THR A  50       6.720  -3.737  12.985  1.00  0.00           H  
ATOM    777  N   VAL A  51       5.512  -7.780  12.298  1.00  8.61           N  
ATOM    778  CA  VAL A  51       5.811  -8.898  13.199  1.00  9.37           C  
ATOM    779  C   VAL A  51       6.941  -9.835  12.698  1.00  9.46           C  
ATOM    780  O   VAL A  51       7.822 -10.128  13.506  1.00  9.57           O  
ATOM    781  CB  VAL A  51       4.534  -9.696  13.611  1.00  9.60           C  
ATOM    782  CG1 VAL A  51       4.792 -11.043  14.318  1.00 10.95           C  
ATOM    783  CG2 VAL A  51       3.613  -8.827  14.488  1.00 10.55           C  
ATOM    784  H   VAL A  51       4.591  -7.774  11.878  1.00  0.00           H  
ATOM    785  HA  VAL A  51       6.193  -8.444  14.116  1.00  0.00           H  
ATOM    786  HB  VAL A  51       3.962  -9.928  12.716  1.00  0.00           H  
ATOM    787 HG11 VAL A  51       3.860 -11.494  14.660  1.00  0.00           H  
ATOM    788 HG12 VAL A  51       5.264 -11.771  13.658  1.00  0.00           H  
ATOM    789 HG13 VAL A  51       5.433 -10.915  15.192  1.00  0.00           H  
ATOM    790 HG21 VAL A  51       2.690  -9.353  14.734  1.00  0.00           H  
ATOM    791 HG22 VAL A  51       4.098  -8.555  15.426  1.00  0.00           H  
ATOM    792 HG23 VAL A  51       3.331  -7.903  13.982  1.00  0.00           H  
ATOM    793  N   PRO A  52       6.992 -10.197  11.390  1.00  9.56           N  
ATOM    794  CA  PRO A  52       8.166 -10.881  10.817  1.00  9.74           C  
ATOM    795  C   PRO A  52       9.473 -10.075  10.867  1.00  9.61           C  
ATOM    796  O   PRO A  52      10.510 -10.679  11.117  1.00  9.93           O  
ATOM    797  CB  PRO A  52       7.760 -11.210   9.372  1.00  9.69           C  
ATOM    798  CG  PRO A  52       6.246 -11.235   9.408  1.00 10.13           C  
ATOM    799  CD  PRO A  52       5.918 -10.124  10.398  1.00  9.65           C  
ATOM    800  HA  PRO A  52       8.299 -11.814  11.368  1.00  0.00           H  
ATOM    801  HB3 PRO A  52       8.182 -12.153   9.021  1.00  0.00           H  
ATOM    802  HB2 PRO A  52       8.089 -10.428   8.684  1.00  0.00           H  
ATOM    803  HG3 PRO A  52       5.906 -12.191   9.810  1.00  0.00           H  
ATOM    804  HG2 PRO A  52       5.794 -11.104   8.427  1.00  0.00           H  
ATOM    805  HD2 PRO A  52       5.957  -9.155   9.903  1.00  0.00           H  
ATOM    806  HD3 PRO A  52       4.919 -10.259  10.806  1.00  0.00           H  
ATOM    807  N   PHE A  53       9.407  -8.744  10.668  1.00  8.93           N  
ATOM    808  CA  PHE A  53      10.567  -7.847  10.733  1.00  8.30           C  
ATOM    809  C   PHE A  53      11.264  -7.848  12.112  1.00  8.85           C  
ATOM    810  O   PHE A  53      12.494  -7.895  12.169  1.00  8.43           O  
ATOM    811  CB  PHE A  53      10.168  -6.429  10.257  1.00  8.40           C  
ATOM    812  CG  PHE A  53      11.273  -5.384  10.276  1.00  8.80           C  
ATOM    813  CD1 PHE A  53      11.550  -4.651  11.451  1.00  9.01           C  
ATOM    814  CD2 PHE A  53      12.145  -5.263   9.173  1.00  8.63           C  
ATOM    815  CE1 PHE A  53      12.646  -3.801  11.498  1.00  9.76           C  
ATOM    816  CE2 PHE A  53      13.223  -4.392   9.233  1.00  9.90           C  
ATOM    817  CZ  PHE A  53      13.478  -3.674  10.394  1.00  8.80           C  
ATOM    818  H   PHE A  53       8.516  -8.309  10.475  1.00  0.00           H  
ATOM    819  HA  PHE A  53      11.289  -8.233  10.013  1.00  0.00           H  
ATOM    820  HB3 PHE A  53       9.336  -6.054  10.850  1.00  0.00           H  
ATOM    821  HB2 PHE A  53       9.793  -6.493   9.234  1.00  0.00           H  
ATOM    822  HD1 PHE A  53      10.920  -4.762  12.323  1.00  0.00           H  
ATOM    823  HD2 PHE A  53      11.978  -5.849   8.281  1.00  0.00           H  
ATOM    824  HE1 PHE A  53      12.864  -3.246  12.399  1.00  0.00           H  
ATOM    825  HE2 PHE A  53      13.883  -4.294   8.384  1.00  0.00           H  
ATOM    826  HZ  PHE A  53      14.336  -3.019  10.442  1.00  0.00           H  
ATOM    827  N   LEU A  54      10.454  -7.828  13.183  1.00  8.27           N  
ATOM    828  CA  LEU A  54      10.894  -7.855  14.579  1.00  8.82           C  
ATOM    829  C   LEU A  54      11.452  -9.224  14.999  1.00  9.61           C  
ATOM    830  O   LEU A  54      12.477  -9.267  15.676  1.00  8.48           O  
ATOM    831  CB  LEU A  54       9.709  -7.468  15.489  1.00  9.37           C  
ATOM    832  CG  LEU A  54       9.209  -6.022  15.300  1.00  9.23           C  
ATOM    833  CD1 LEU A  54       7.824  -5.847  15.946  1.00  9.43           C  
ATOM    834  CD2 LEU A  54      10.228  -4.991  15.815  1.00 10.25           C  
ATOM    835  H   LEU A  54       9.453  -7.791  13.039  1.00  0.00           H  
ATOM    836  HA  LEU A  54      11.693  -7.121  14.701  1.00  0.00           H  
ATOM    837  HB3 LEU A  54       9.971  -7.614  16.538  1.00  0.00           H  
ATOM    838  HB2 LEU A  54       8.883  -8.156  15.295  1.00  0.00           H  
ATOM    839  HG  LEU A  54       9.082  -5.820  14.238  1.00  0.00           H  
ATOM    840 HD11 LEU A  54       7.615  -4.815  16.223  1.00  0.00           H  
ATOM    841 HD12 LEU A  54       7.042  -6.164  15.257  1.00  0.00           H  
ATOM    842 HD13 LEU A  54       7.722  -6.462  16.839  1.00  0.00           H  
ATOM    843 HD21 LEU A  54       9.763  -4.251  16.465  1.00  0.00           H  
ATOM    844 HD22 LEU A  54      11.036  -5.454  16.383  1.00  0.00           H  
ATOM    845 HD23 LEU A  54      10.685  -4.454  14.984  1.00  0.00           H  
ATOM    846  N   GLU A  55      10.770 -10.310  14.597  1.00  9.93           N  
ATOM    847  CA  GLU A  55      11.122 -11.690  14.947  1.00 11.35           C  
ATOM    848  C   GLU A  55      12.336 -12.243  14.178  1.00 11.02           C  
ATOM    849  O   GLU A  55      13.026 -13.109  14.714  1.00 11.69           O  
ATOM    850  CB  GLU A  55       9.880 -12.584  14.781  1.00 11.23           C  
ATOM    851  CG  GLU A  55       8.790 -12.282  15.833  1.00 13.05           C  
ATOM    852  CD  GLU A  55       7.519 -13.121  15.674  1.00 13.87           C  
ATOM    853  OE1 GLU A  55       7.282 -13.634  14.558  1.00 14.37           O  
ATOM    854  OE2 GLU A  55       6.789 -13.221  16.684  1.00 19.48           O1-
ATOM    855  H   GLU A  55       9.925 -10.195  14.053  1.00  0.00           H  
ATOM    856  HA  GLU A  55      11.404 -11.711  16.001  1.00  0.00           H  
ATOM    857  HB3 GLU A  55      10.163 -13.636  14.852  1.00  0.00           H  
ATOM    858  HB2 GLU A  55       9.475 -12.449  13.775  1.00  0.00           H  
ATOM    859  HG3 GLU A  55       8.500 -11.232  15.800  1.00  0.00           H  
ATOM    860  HG2 GLU A  55       9.193 -12.455  16.832  1.00  0.00           H  
ATOM    861  N   GLN A  56      12.604 -11.711  12.973  1.00 11.27           N  
ATOM    862  CA  GLN A  56      13.809 -11.982  12.181  1.00 11.26           C  
ATOM    863  C   GLN A  56      15.106 -11.426  12.797  1.00 10.95           C  
ATOM    864  O   GLN A  56      16.174 -11.949  12.483  1.00 12.16           O  
ATOM    865  CB  GLN A  56      13.619 -11.439  10.751  1.00 11.95           C  
ATOM    866  CG  GLN A  56      12.803 -12.373   9.835  1.00 13.69           C  
ATOM    867  CD  GLN A  56      12.363 -11.705   8.526  1.00  0.00           C  
ATOM    868  OE1 GLN A  56      12.837 -10.630   8.159  1.00  0.00           O  
ATOM    869  NE2 GLN A  56      11.445 -12.352   7.807  1.00  0.00           N  
ATOM    870  H   GLN A  56      11.963 -11.032  12.583  1.00  0.00           H  
ATOM    871  HA  GLN A  56      13.932 -13.065  12.123  1.00  0.00           H  
ATOM    872  HB3 GLN A  56      14.585 -11.260  10.274  1.00  0.00           H  
ATOM    873  HB2 GLN A  56      13.136 -10.465  10.820  1.00  0.00           H  
ATOM    874  HG2 GLN A  56      13.391 -13.260   9.598  1.00  0.00           H  
ATOM    875  HG3 GLN A  56      11.914 -12.725  10.359  1.00  0.00           H  
ATOM    876 HE21 GLN A  56      11.118 -11.963   6.934  1.00  0.00           H  
ATOM    877 HE22 GLN A  56      11.072 -13.233   8.128  1.00  0.00           H  
ATOM    878  N   CYS A  57      14.995 -10.398  13.658  1.00 10.27           N  
ATOM    879  CA  CYS A  57      16.107  -9.821  14.412  1.00 10.15           C  
ATOM    880  C   CYS A  57      16.527 -10.804  15.532  1.00 10.78           C  
ATOM    881  O   CYS A  57      15.702 -11.066  16.410  1.00 10.19           O  
ATOM    882  CB  CYS A  57      15.699  -8.454  14.999  1.00 10.13           C  
ATOM    883  SG  CYS A  57      17.097  -7.650  15.833  1.00  9.77           S  
ATOM    884  H   CYS A  57      14.078 -10.035  13.876  1.00  0.00           H  
ATOM    885  HA  CYS A  57      16.908  -9.637  13.698  1.00  0.00           H  
ATOM    886  HB3 CYS A  57      14.895  -8.562  15.725  1.00  0.00           H  
ATOM    887  HB2 CYS A  57      15.328  -7.796  14.213  1.00  0.00           H  
ATOM    888  HG  CYS A  57      16.453  -6.509  16.109  1.00  0.00           H  
ATOM    889  N   PRO A  58      17.770 -11.344  15.491  1.00 11.30           N  
ATOM    890  CA  PRO A  58      18.226 -12.339  16.482  1.00 12.03           C  
ATOM    891  C   PRO A  58      18.442 -11.786  17.906  1.00 12.22           C  
ATOM    892  O   PRO A  58      18.478 -12.579  18.847  1.00 13.33           O  
ATOM    893  CB  PRO A  58      19.518 -12.897  15.865  1.00 12.72           C  
ATOM    894  CG  PRO A  58      20.075 -11.744  15.048  1.00 13.41           C  
ATOM    895  CD  PRO A  58      18.825 -11.050  14.516  1.00 11.86           C  
ATOM    896  HA  PRO A  58      17.493 -13.145  16.555  1.00  0.00           H  
ATOM    897  HB3 PRO A  58      19.270 -13.727  15.202  1.00  0.00           H  
ATOM    898  HB2 PRO A  58      20.233 -13.270  16.600  1.00  0.00           H  
ATOM    899  HG3 PRO A  58      20.762 -12.060  14.262  1.00  0.00           H  
ATOM    900  HG2 PRO A  58      20.615 -11.066  15.707  1.00  0.00           H  
ATOM    901  HD2 PRO A  58      19.003  -9.981  14.395  1.00  0.00           H  
ATOM    902  HD3 PRO A  58      18.546 -11.470  13.550  1.00  0.00           H  
ATOM    903  N   ILE A  59      18.528 -10.450  18.048  1.00 11.97           N  
ATOM    904  CA  ILE A  59      18.565  -9.752  19.333  1.00 12.71           C  
ATOM    905  C   ILE A  59      17.227  -9.853  20.102  1.00 11.43           C  
ATOM    906  O   ILE A  59      17.273  -9.785  21.326  1.00 11.98           O  
ATOM    907  CB  ILE A  59      19.005  -8.251  19.192  1.00 13.37           C  
ATOM    908  CG1 ILE A  59      20.495  -8.129  18.785  1.00 16.54           C  
ATOM    909  CG2 ILE A  59      18.782  -7.388  20.460  1.00 16.28           C  
ATOM    910  CD1 ILE A  59      20.815  -8.473  17.323  1.00 17.61           C  
ATOM    911  H   ILE A  59      18.503  -9.861  17.228  1.00  0.00           H  
ATOM    912  HA  ILE A  59      19.312 -10.256  19.948  1.00  0.00           H  
ATOM    913  HB  ILE A  59      18.408  -7.794  18.404  1.00  0.00           H  
ATOM    914 HG13 ILE A  59      21.099  -8.752  19.440  1.00  0.00           H  
ATOM    915 HG12 ILE A  59      20.846  -7.111  18.958  1.00  0.00           H  
ATOM    916 HG21 ILE A  59      19.227  -6.399  20.363  1.00  0.00           H  
ATOM    917 HG22 ILE A  59      17.724  -7.222  20.667  1.00  0.00           H  
ATOM    918 HG23 ILE A  59      19.229  -7.854  21.337  1.00  0.00           H  
ATOM    919 HD11 ILE A  59      21.555  -7.783  16.915  1.00  0.00           H  
ATOM    920 HD12 ILE A  59      21.232  -9.477  17.250  1.00  0.00           H  
ATOM    921 HD13 ILE A  59      19.936  -8.422  16.682  1.00  0.00           H  
ATOM    922  N   ARG A  60      16.079 -10.055  19.418  1.00 10.02           N  
ATOM    923  CA  ARG A  60      14.763 -10.151  20.068  1.00  9.39           C  
ATOM    924  C   ARG A  60      14.645 -11.320  21.063  1.00  9.54           C  
ATOM    925  O   ARG A  60      14.093 -11.119  22.142  1.00  9.72           O  
ATOM    926  CB  ARG A  60      13.609 -10.209  19.039  1.00  8.83           C  
ATOM    927  CG  ARG A  60      12.243  -9.904  19.695  1.00  8.85           C  
ATOM    928  CD  ARG A  60      11.054  -9.862  18.729  1.00 10.06           C  
ATOM    929  NE  ARG A  60       9.794  -9.588  19.436  1.00 10.23           N  
ATOM    930  CZ  ARG A  60       9.132 -10.394  20.283  1.00 11.63           C  
ATOM    931  NH1 ARG A  60       9.548 -11.636  20.564  1.00 11.94           N  
ATOM    932  NH2 ARG A  60       8.020  -9.934  20.864  1.00 12.03           N1+
ATOM    933  H   ARG A  60      16.096 -10.142  18.411  1.00  0.00           H  
ATOM    934  HA  ARG A  60      14.645  -9.231  20.646  1.00  0.00           H  
ATOM    935  HB3 ARG A  60      13.583 -11.188  18.558  1.00  0.00           H  
ATOM    936  HB2 ARG A  60      13.790  -9.497  18.235  1.00  0.00           H  
ATOM    937  HG3 ARG A  60      12.329  -8.915  20.141  1.00  0.00           H  
ATOM    938  HG2 ARG A  60      12.023 -10.573  20.526  1.00  0.00           H  
ATOM    939  HD3 ARG A  60      10.997 -10.744  18.093  1.00  0.00           H  
ATOM    940  HD2 ARG A  60      11.190  -9.005  18.071  1.00  0.00           H  
ATOM    941  HE  ARG A  60       9.379  -8.674  19.278  1.00  0.00           H  
ATOM    942 HH12 ARG A  60       9.011 -12.209  21.199  1.00  0.00           H  
ATOM    943 HH11 ARG A  60      10.375 -12.007  20.122  1.00  0.00           H  
ATOM    944 HH22 ARG A  60       7.493 -10.510  21.520  1.00  0.00           H  
ATOM    945 HH21 ARG A  60       7.686  -9.003  20.627  1.00  0.00           H  
ATOM    946  N   GLY A  61      15.174 -12.499  20.690  1.00  9.52           N  
ATOM    947  CA  GLY A  61      15.139 -13.705  21.519  1.00  9.63           C  
ATOM    948  C   GLY A  61      16.107 -13.595  22.706  1.00  9.02           C  
ATOM    949  O   GLY A  61      15.757 -14.012  23.810  1.00  9.17           O  
ATOM    950  H   GLY A  61      15.626 -12.573  19.790  1.00  0.00           H  
ATOM    951  HA3 GLY A  61      15.426 -14.562  20.910  1.00  0.00           H  
ATOM    952  HA2 GLY A  61      14.125 -13.890  21.877  1.00  0.00           H  
ATOM    953  N   LEU A  62      17.293 -12.998  22.484  1.00  8.30           N  
ATOM    954  CA  LEU A  62      18.307 -12.717  23.505  1.00  8.39           C  
ATOM    955  C   LEU A  62      17.821 -11.682  24.531  1.00  8.34           C  
ATOM    956  O   LEU A  62      18.017 -11.881  25.729  1.00  8.48           O  
ATOM    957  CB  LEU A  62      19.595 -12.213  22.819  1.00  9.25           C  
ATOM    958  CG  LEU A  62      20.323 -13.268  21.958  1.00 10.44           C  
ATOM    959  CD1 LEU A  62      21.385 -12.610  21.052  1.00 11.71           C  
ATOM    960  CD2 LEU A  62      20.906 -14.412  22.816  1.00 12.89           C  
ATOM    961  H   LEU A  62      17.513 -12.679  21.551  1.00  0.00           H  
ATOM    962  HA  LEU A  62      18.517 -13.644  24.042  1.00  0.00           H  
ATOM    963  HB3 LEU A  62      20.293 -11.845  23.571  1.00  0.00           H  
ATOM    964  HB2 LEU A  62      19.345 -11.349  22.204  1.00  0.00           H  
ATOM    965  HG  LEU A  62      19.587 -13.708  21.285  1.00  0.00           H  
ATOM    966 HD11 LEU A  62      21.278 -12.951  20.022  1.00  0.00           H  
ATOM    967 HD12 LEU A  62      21.292 -11.524  21.035  1.00  0.00           H  
ATOM    968 HD13 LEU A  62      22.404 -12.832  21.367  1.00  0.00           H  
ATOM    969 HD21 LEU A  62      21.946 -14.632  22.576  1.00  0.00           H  
ATOM    970 HD22 LEU A  62      20.867 -14.187  23.882  1.00  0.00           H  
ATOM    971 HD23 LEU A  62      20.342 -15.333  22.661  1.00  0.00           H  
ATOM    972  N   TYR A  63      17.177 -10.612  24.035  1.00  8.04           N  
ATOM    973  CA  TYR A  63      16.590  -9.540  24.829  1.00  7.98           C  
ATOM    974  C   TYR A  63      15.387 -10.025  25.654  1.00  8.31           C  
ATOM    975  O   TYR A  63      15.321  -9.681  26.831  1.00  8.39           O  
ATOM    976  CB  TYR A  63      16.247  -8.339  23.918  1.00  7.70           C  
ATOM    977  CG  TYR A  63      15.757  -7.109  24.660  1.00  7.61           C  
ATOM    978  CD1 TYR A  63      14.423  -7.047  25.110  1.00  8.37           C  
ATOM    979  CD2 TYR A  63      16.640  -6.046  24.945  1.00  7.42           C  
ATOM    980  CE1 TYR A  63      13.991  -5.964  25.887  1.00  8.19           C  
ATOM    981  CE2 TYR A  63      16.202  -4.952  25.715  1.00  7.20           C  
ATOM    982  CZ  TYR A  63      14.880  -4.924  26.195  1.00  8.04           C  
ATOM    983  OH  TYR A  63      14.446  -3.887  26.955  1.00  8.70           O  
ATOM    984  H   TYR A  63      17.080 -10.519  23.032  1.00  0.00           H  
ATOM    985  HA  TYR A  63      17.350  -9.206  25.537  1.00  0.00           H  
ATOM    986  HB3 TYR A  63      15.495  -8.625  23.181  1.00  0.00           H  
ATOM    987  HB2 TYR A  63      17.133  -8.053  23.349  1.00  0.00           H  
ATOM    988  HD1 TYR A  63      13.736  -7.853  24.895  1.00  0.00           H  
ATOM    989  HD2 TYR A  63      17.659  -6.068  24.591  1.00  0.00           H  
ATOM    990  HE1 TYR A  63      12.979  -5.937  26.251  1.00  0.00           H  
ATOM    991  HE2 TYR A  63      16.883  -4.144  25.940  1.00  0.00           H  
ATOM    992  HH  TYR A  63      15.135  -3.243  27.150  1.00  0.00           H  
ATOM    993  N   LYS A  64      14.479 -10.807  25.040  1.00  8.51           N  
ATOM    994  CA  LYS A  64      13.298 -11.389  25.689  1.00  8.75           C  
ATOM    995  C   LYS A  64      13.661 -12.308  26.864  1.00  9.14           C  
ATOM    996  O   LYS A  64      13.062 -12.173  27.929  1.00  9.44           O  
ATOM    997  CB  LYS A  64      12.410 -12.110  24.647  1.00  9.22           C  
ATOM    998  CG  LYS A  64      11.224 -12.889  25.250  1.00  9.39           C  
ATOM    999  CD  LYS A  64      10.236 -13.415  24.204  1.00 10.73           C  
ATOM   1000  CE  LYS A  64       9.301 -14.479  24.800  1.00 12.89           C  
ATOM   1001  NZ  LYS A  64       8.213 -14.823  23.872  1.00 15.15           N1+
ATOM   1002  H   LYS A  64      14.593 -11.027  24.059  1.00  0.00           H  
ATOM   1003  HA  LYS A  64      12.722 -10.557  26.098  1.00  0.00           H  
ATOM   1004  HB3 LYS A  64      13.020 -12.809  24.072  1.00  0.00           H  
ATOM   1005  HB2 LYS A  64      12.036 -11.381  23.929  1.00  0.00           H  
ATOM   1006  HG3 LYS A  64      10.691 -12.255  25.960  1.00  0.00           H  
ATOM   1007  HG2 LYS A  64      11.601 -13.739  25.821  1.00  0.00           H  
ATOM   1008  HD3 LYS A  64      10.777 -13.831  23.353  1.00  0.00           H  
ATOM   1009  HD2 LYS A  64       9.649 -12.580  23.820  1.00  0.00           H  
ATOM   1010  HE3 LYS A  64       8.857 -14.117  25.728  1.00  0.00           H  
ATOM   1011  HE2 LYS A  64       9.863 -15.381  25.044  1.00  0.00           H  
ATOM   1012  HZ1 LYS A  64       7.644 -13.993  23.741  1.00  0.00           H  
ATOM   1013  HZ2 LYS A  64       8.588 -15.130  22.987  1.00  0.00           H  
ATOM   1014  HZ3 LYS A  64       7.641 -15.550  24.276  1.00  0.00           H  
ATOM   1015  N   GLU A  65      14.647 -13.194  26.642  1.00  9.26           N  
ATOM   1016  CA  GLU A  65      15.213 -14.092  27.646  1.00 10.17           C  
ATOM   1017  C   GLU A  65      15.802 -13.326  28.840  1.00  9.77           C  
ATOM   1018  O   GLU A  65      15.437 -13.616  29.977  1.00 10.10           O  
ATOM   1019  CB  GLU A  65      16.241 -15.017  26.958  1.00 10.63           C  
ATOM   1020  CG  GLU A  65      16.999 -15.979  27.898  1.00 12.24           C  
ATOM   1021  CD  GLU A  65      17.929 -16.924  27.133  1.00 14.21           C  
ATOM   1022  OE1 GLU A  65      18.648 -16.430  26.237  1.00  0.00           O  
ATOM   1023  OE2 GLU A  65      17.904 -18.131  27.459  1.00  0.00           O1-
ATOM   1024  H   GLU A  65      15.075 -13.238  25.727  1.00  0.00           H  
ATOM   1025  HA  GLU A  65      14.401 -14.716  28.025  1.00  0.00           H  
ATOM   1026  HB3 GLU A  65      16.962 -14.405  26.414  1.00  0.00           H  
ATOM   1027  HB2 GLU A  65      15.723 -15.606  26.199  1.00  0.00           H  
ATOM   1028  HG3 GLU A  65      16.287 -16.567  28.479  1.00  0.00           H  
ATOM   1029  HG2 GLU A  65      17.609 -15.427  28.614  1.00  0.00           H  
ATOM   1030  N   ARG A  66      16.654 -12.331  28.545  1.00  9.52           N  
ATOM   1031  CA  ARG A  66      17.323 -11.499  29.540  1.00  9.67           C  
ATOM   1032  C   ARG A  66      16.364 -10.583  30.327  1.00  8.93           C  
ATOM   1033  O   ARG A  66      16.574 -10.381  31.522  1.00  9.12           O  
ATOM   1034  CB  ARG A  66      18.453 -10.709  28.850  1.00 10.72           C  
ATOM   1035  CG  ARG A  66      19.514 -10.209  29.835  1.00 14.32           C  
ATOM   1036  CD  ARG A  66      20.487 -11.316  30.270  1.00 20.72           C  
ATOM   1037  NE  ARG A  66      21.217 -10.951  31.488  1.00 24.23           N  
ATOM   1038  CZ  ARG A  66      20.996 -11.457  32.714  1.00 26.76           C  
ATOM   1039  NH1 ARG A  66      21.699 -10.981  33.748  1.00 27.86           N  
ATOM   1040  NH2 ARG A  66      20.097 -12.429  32.928  1.00 28.73           N1+
ATOM   1041  H   ARG A  66      16.897 -12.154  27.579  1.00  0.00           H  
ATOM   1042  HA  ARG A  66      17.769 -12.175  30.269  1.00  0.00           H  
ATOM   1043  HB3 ARG A  66      18.021  -9.869  28.304  1.00  0.00           H  
ATOM   1044  HB2 ARG A  66      18.952 -11.329  28.104  1.00  0.00           H  
ATOM   1045  HG3 ARG A  66      19.089  -9.672  30.676  1.00  0.00           H  
ATOM   1046  HG2 ARG A  66      20.100  -9.477  29.279  1.00  0.00           H  
ATOM   1047  HD3 ARG A  66      21.281 -11.331  29.522  1.00  0.00           H  
ATOM   1048  HD2 ARG A  66      20.076 -12.325  30.264  1.00  0.00           H  
ATOM   1049  HE  ARG A  66      21.895 -10.207  31.384  1.00  0.00           H  
ATOM   1050 HH12 ARG A  66      21.556 -11.346  34.679  1.00  0.00           H  
ATOM   1051 HH11 ARG A  66      22.375 -10.235  33.607  1.00  0.00           H  
ATOM   1052 HH22 ARG A  66      19.951 -12.800  33.855  1.00  0.00           H  
ATOM   1053 HH21 ARG A  66      19.598 -12.857  32.154  1.00  0.00           H  
ATOM   1054  N   MET A  67      15.313 -10.081  29.656  1.00  8.25           N  
ATOM   1055  CA  MET A  67      14.231  -9.295  30.248  1.00  8.86           C  
ATOM   1056  C   MET A  67      13.360 -10.131  31.198  1.00  9.18           C  
ATOM   1057  O   MET A  67      13.027  -9.636  32.270  1.00  9.90           O  
ATOM   1058  CB  MET A  67      13.414  -8.603  29.130  1.00  8.55           C  
ATOM   1059  CG  MET A  67      12.194  -7.790  29.597  1.00  8.32           C  
ATOM   1060  SD  MET A  67      12.571  -6.376  30.671  1.00  8.72           S  
ATOM   1061  CE  MET A  67      10.901  -5.975  31.250  1.00  8.77           C  
ATOM   1062  H   MET A  67      15.228 -10.269  28.665  1.00  0.00           H  
ATOM   1063  HA  MET A  67      14.686  -8.512  30.855  1.00  0.00           H  
ATOM   1064  HB3 MET A  67      13.068  -9.354  28.419  1.00  0.00           H  
ATOM   1065  HB2 MET A  67      14.073  -7.943  28.563  1.00  0.00           H  
ATOM   1066  HG3 MET A  67      11.493  -8.439  30.116  1.00  0.00           H  
ATOM   1067  HG2 MET A  67      11.659  -7.418  28.724  1.00  0.00           H  
ATOM   1068  HE1 MET A  67      10.934  -5.126  31.932  1.00  0.00           H  
ATOM   1069  HE2 MET A  67      10.250  -5.722  30.412  1.00  0.00           H  
ATOM   1070  HE3 MET A  67      10.467  -6.824  31.778  1.00  0.00           H  
ATOM   1071  N   THR A  68      13.042 -11.379  30.816  1.00  9.34           N  
ATOM   1072  CA  THR A  68      12.279 -12.322  31.639  1.00 10.15           C  
ATOM   1073  C   THR A  68      13.039 -12.739  32.918  1.00 11.31           C  
ATOM   1074  O   THR A  68      12.414 -12.817  33.974  1.00 12.39           O  
ATOM   1075  CB  THR A  68      11.892 -13.599  30.842  1.00 10.26           C  
ATOM   1076  OG1 THR A  68      11.100 -13.229  29.731  1.00 10.18           O  
ATOM   1077  CG2 THR A  68      11.100 -14.663  31.625  1.00 11.75           C  
ATOM   1078  H   THR A  68      13.361 -11.723  29.920  1.00  0.00           H  
ATOM   1079  HA  THR A  68      11.359 -11.820  31.950  1.00  0.00           H  
ATOM   1080  HB  THR A  68      12.796 -14.066  30.447  1.00  0.00           H  
ATOM   1081  HG1 THR A  68      11.654 -12.740  29.113  1.00  0.00           H  
ATOM   1082 HG21 THR A  68      10.791 -15.479  30.970  1.00  0.00           H  
ATOM   1083 HG22 THR A  68      11.691 -15.108  32.426  1.00  0.00           H  
ATOM   1084 HG23 THR A  68      10.199 -14.236  32.066  1.00  0.00           H  
ATOM   1085  N   GLU A  69      14.365 -12.941  32.807  1.00 10.61           N  
ATOM   1086  CA  GLU A  69      15.269 -13.238  33.922  1.00 11.54           C  
ATOM   1087  C   GLU A  69      15.381 -12.086  34.936  1.00 11.39           C  
ATOM   1088  O   GLU A  69      15.179 -12.317  36.127  1.00 12.25           O  
ATOM   1089  CB  GLU A  69      16.669 -13.593  33.381  1.00 11.77           C  
ATOM   1090  CG  GLU A  69      16.761 -14.980  32.720  1.00 14.45           C  
ATOM   1091  CD  GLU A  69      18.151 -15.232  32.133  1.00  0.00           C  
ATOM   1092  OE1 GLU A  69      18.592 -14.395  31.314  1.00  0.00           O  
ATOM   1093  OE2 GLU A  69      18.765 -16.242  32.537  1.00  0.00           O1-
ATOM   1094  H   GLU A  69      14.801 -12.871  31.897  1.00  0.00           H  
ATOM   1095  HA  GLU A  69      14.875 -14.104  34.457  1.00  0.00           H  
ATOM   1096  HB3 GLU A  69      17.401 -13.549  34.190  1.00  0.00           H  
ATOM   1097  HB2 GLU A  69      16.977 -12.828  32.666  1.00  0.00           H  
ATOM   1098  HG2 GLU A  69      16.535 -15.752  33.456  1.00  0.00           H  
ATOM   1099  HG3 GLU A  69      16.022 -15.090  31.928  1.00  0.00           H  
ATOM   1100  N   LEU A  70      15.725 -10.881  34.450  1.00 11.27           N  
ATOM   1101  CA  LEU A  70      16.009  -9.719  35.296  1.00 11.40           C  
ATOM   1102  C   LEU A  70      14.750  -9.033  35.849  1.00 11.23           C  
ATOM   1103  O   LEU A  70      14.843  -8.422  36.913  1.00 11.46           O  
ATOM   1104  CB  LEU A  70      16.873  -8.707  34.519  1.00 12.11           C  
ATOM   1105  CG  LEU A  70      18.290  -9.194  34.155  1.00 14.88           C  
ATOM   1106  CD1 LEU A  70      18.957  -8.174  33.221  1.00 17.12           C  
ATOM   1107  CD2 LEU A  70      19.156  -9.481  35.397  1.00 16.86           C  
ATOM   1108  H   LEU A  70      15.881 -10.765  33.457  1.00  0.00           H  
ATOM   1109  HA  LEU A  70      16.574 -10.064  36.163  1.00  0.00           H  
ATOM   1110  HB3 LEU A  70      16.966  -7.787  35.098  1.00  0.00           H  
ATOM   1111  HB2 LEU A  70      16.348  -8.438  33.601  1.00  0.00           H  
ATOM   1112  HG  LEU A  70      18.210 -10.128  33.597  1.00  0.00           H  
ATOM   1113 HD11 LEU A  70      20.042  -8.281  33.188  1.00  0.00           H  
ATOM   1114 HD12 LEU A  70      18.583  -8.301  32.210  1.00  0.00           H  
ATOM   1115 HD13 LEU A  70      18.722  -7.150  33.507  1.00  0.00           H  
ATOM   1116 HD21 LEU A  70      20.129  -8.991  35.351  1.00  0.00           H  
ATOM   1117 HD22 LEU A  70      18.680  -9.139  36.313  1.00  0.00           H  
ATOM   1118 HD23 LEU A  70      19.335 -10.550  35.506  1.00  0.00           H  
ATOM   1119  N   TYR A  71      13.606  -9.142  35.150  1.00 10.49           N  
ATOM   1120  CA  TYR A  71      12.320  -8.623  35.626  1.00 10.74           C  
ATOM   1121  C   TYR A  71      11.633  -9.581  36.619  1.00 10.57           C  
ATOM   1122  O   TYR A  71      10.718  -9.142  37.312  1.00 10.91           O  
ATOM   1123  CB  TYR A  71      11.415  -8.258  34.429  1.00 11.55           C  
ATOM   1124  CG  TYR A  71      10.203  -7.401  34.761  1.00 13.32           C  
ATOM   1125  CD1 TYR A  71      10.387  -6.092  35.254  1.00 12.98           C  
ATOM   1126  CD2 TYR A  71       8.897  -7.901  34.576  1.00 14.54           C  
ATOM   1127  CE1 TYR A  71       9.275  -5.295  35.582  1.00 14.46           C  
ATOM   1128  CE2 TYR A  71       7.784  -7.095  34.893  1.00 14.83           C  
ATOM   1129  CZ  TYR A  71       7.972  -5.799  35.407  1.00 15.34           C  
ATOM   1130  OH  TYR A  71       6.890  -5.049  35.761  1.00 17.07           O  
ATOM   1131  H   TYR A  71      13.594  -9.637  34.268  1.00  0.00           H  
ATOM   1132  HA  TYR A  71      12.513  -7.700  36.175  1.00  0.00           H  
ATOM   1133  HB3 TYR A  71      11.090  -9.163  33.913  1.00  0.00           H  
ATOM   1134  HB2 TYR A  71      11.997  -7.685  33.706  1.00  0.00           H  
ATOM   1135  HD1 TYR A  71      11.384  -5.698  35.394  1.00  0.00           H  
ATOM   1136  HD2 TYR A  71       8.742  -8.902  34.199  1.00  0.00           H  
ATOM   1137  HE1 TYR A  71       9.425  -4.302  35.978  1.00  0.00           H  
ATOM   1138  HE2 TYR A  71       6.781  -7.473  34.772  1.00  0.00           H  
ATOM   1139  HH  TYR A  71       7.130  -4.212  36.171  1.00  0.00           H  
ATOM   1140  N   ASP A  72      12.107 -10.837  36.721  1.00 10.20           N  
ATOM   1141  CA  ASP A  72      11.706 -11.796  37.750  1.00 10.64           C  
ATOM   1142  C   ASP A  72      12.408 -11.439  39.076  1.00 10.99           C  
ATOM   1143  O   ASP A  72      13.507 -11.922  39.350  1.00 11.71           O  
ATOM   1144  CB  ASP A  72      11.981 -13.254  37.304  1.00 10.77           C  
ATOM   1145  CG  ASP A  72      11.405 -14.341  38.223  1.00 12.03           C  
ATOM   1146  OD1 ASP A  72      10.529 -14.017  39.056  1.00 11.79           O  
ATOM   1147  OD2 ASP A  72      11.806 -15.507  38.022  1.00 14.51           O1-
ATOM   1148  H   ASP A  72      12.864 -11.134  36.121  1.00  0.00           H  
ATOM   1149  HA  ASP A  72      10.629 -11.695  37.893  1.00  0.00           H  
ATOM   1150  HB3 ASP A  72      13.056 -13.415  37.221  1.00  0.00           H  
ATOM   1151  HB2 ASP A  72      11.553 -13.405  36.316  1.00  0.00           H  
ATOM   1152  N   TYR A  73      11.745 -10.581  39.862  1.00 11.71           N  
ATOM   1153  CA  TYR A  73      12.147 -10.181  41.207  1.00 12.80           C  
ATOM   1154  C   TYR A  73      10.876  -9.733  41.955  1.00 12.44           C  
ATOM   1155  O   TYR A  73      10.005  -9.127  41.328  1.00 11.59           O  
ATOM   1156  CB  TYR A  73      13.237  -9.077  41.144  1.00 14.06           C  
ATOM   1157  CG  TYR A  73      12.792  -7.676  40.746  1.00 15.32           C  
ATOM   1158  CD1 TYR A  73      12.736  -7.317  39.385  1.00 16.11           C  
ATOM   1159  CD2 TYR A  73      12.455  -6.722  41.731  1.00 16.50           C  
ATOM   1160  CE1 TYR A  73      12.341  -6.021  39.004  1.00 18.39           C  
ATOM   1161  CE2 TYR A  73      12.055  -5.426  41.352  1.00 17.48           C  
ATOM   1162  CZ  TYR A  73      11.995  -5.075  39.989  1.00 17.33           C  
ATOM   1163  OH  TYR A  73      11.597  -3.823  39.622  1.00 20.06           O  
ATOM   1164  H   TYR A  73      10.863 -10.203  39.545  1.00  0.00           H  
ATOM   1165  HA  TYR A  73      12.566 -11.068  41.683  1.00  0.00           H  
ATOM   1166  HB3 TYR A  73      14.051  -9.388  40.487  1.00  0.00           H  
ATOM   1167  HB2 TYR A  73      13.696  -8.992  42.129  1.00  0.00           H  
ATOM   1168  HD1 TYR A  73      12.997  -8.042  38.631  1.00  0.00           H  
ATOM   1169  HD2 TYR A  73      12.495  -6.984  42.778  1.00  0.00           H  
ATOM   1170  HE1 TYR A  73      12.298  -5.760  37.957  1.00  0.00           H  
ATOM   1171  HE2 TYR A  73      11.789  -4.705  42.111  1.00  0.00           H  
ATOM   1172  HH  TYR A  73      11.610  -3.688  38.670  1.00  0.00           H  
ATOM   1173  N   PRO A  74      10.775 -10.032  43.270  1.00 13.25           N  
ATOM   1174  CA  PRO A  74       9.587  -9.689  44.073  1.00 13.57           C  
ATOM   1175  C   PRO A  74       9.348  -8.169  44.174  1.00 13.66           C  
ATOM   1176  O   PRO A  74      10.241  -7.452  44.617  1.00 14.35           O  
ATOM   1177  CB  PRO A  74       9.881 -10.334  45.438  1.00 14.01           C  
ATOM   1178  CG  PRO A  74      11.394 -10.433  45.521  1.00 14.68           C  
ATOM   1179  CD  PRO A  74      11.793 -10.707  44.080  1.00 14.01           C  
ATOM   1180  HA  PRO A  74       8.709 -10.163  43.635  1.00  0.00           H  
ATOM   1181  HB3 PRO A  74       9.449 -11.336  45.459  1.00  0.00           H  
ATOM   1182  HB2 PRO A  74       9.465  -9.782  46.278  1.00  0.00           H  
ATOM   1183  HG3 PRO A  74      11.743 -11.193  46.221  1.00  0.00           H  
ATOM   1184  HG2 PRO A  74      11.807  -9.474  45.833  1.00  0.00           H  
ATOM   1185  HD2 PRO A  74      12.806 -10.353  43.890  1.00  0.00           H  
ATOM   1186  HD3 PRO A  74      11.753 -11.777  43.870  1.00  0.00           H  
ATOM   1187  N   LYS A  75       8.165  -7.712  43.734  1.00 12.75           N  
ATOM   1188  CA  LYS A  75       7.763  -6.305  43.781  1.00 13.37           C  
ATOM   1189  C   LYS A  75       6.612  -6.162  44.778  1.00 13.73           C  
ATOM   1190  O   LYS A  75       5.523  -6.670  44.518  1.00 14.87           O  
ATOM   1191  CB  LYS A  75       7.298  -5.814  42.394  1.00 13.57           C  
ATOM   1192  CG  LYS A  75       8.337  -5.954  41.270  1.00 14.90           C  
ATOM   1193  CD  LYS A  75       7.825  -6.867  40.151  1.00 17.97           C  
ATOM   1194  CE  LYS A  75       8.807  -6.990  38.989  1.00 17.79           C  
ATOM   1195  NZ  LYS A  75       8.237  -7.832  37.930  1.00 21.14           N1+
ATOM   1196  H   LYS A  75       7.473  -8.365  43.389  1.00  0.00           H  
ATOM   1197  HA  LYS A  75       8.590  -5.667  44.100  1.00  0.00           H  
ATOM   1198  HB3 LYS A  75       7.015  -4.763  42.470  1.00  0.00           H  
ATOM   1199  HB2 LYS A  75       6.382  -6.332  42.106  1.00  0.00           H  
ATOM   1200  HG3 LYS A  75       9.282  -6.337  41.656  1.00  0.00           H  
ATOM   1201  HG2 LYS A  75       8.562  -4.968  40.860  1.00  0.00           H  
ATOM   1202  HD3 LYS A  75       6.873  -6.485  39.779  1.00  0.00           H  
ATOM   1203  HD2 LYS A  75       7.619  -7.858  40.560  1.00  0.00           H  
ATOM   1204  HE3 LYS A  75       9.747  -7.429  39.323  1.00  0.00           H  
ATOM   1205  HE2 LYS A  75       9.037  -6.009  38.572  1.00  0.00           H  
ATOM   1206  HZ1 LYS A  75       7.393  -7.410  37.570  1.00  0.00           H  
ATOM   1207  HZ2 LYS A  75       8.912  -7.923  37.183  1.00  0.00           H  
ATOM   1208  HZ3 LYS A  75       8.033  -8.756  38.286  1.00  0.00           H  
ATOM   1209  N   TYR A  76       6.874  -5.447  45.879  1.00 14.29           N  
ATOM   1210  CA  TYR A  76       5.880  -5.083  46.885  1.00 14.51           C  
ATOM   1211  C   TYR A  76       5.484  -3.610  46.705  1.00 13.94           C  
ATOM   1212  O   TYR A  76       6.316  -2.798  46.295  1.00 13.92           O  
ATOM   1213  CB  TYR A  76       6.491  -5.290  48.287  1.00 15.20           C  
ATOM   1214  CG  TYR A  76       6.750  -6.733  48.683  1.00 15.95           C  
ATOM   1215  CD1 TYR A  76       7.945  -7.375  48.295  1.00 17.03           C  
ATOM   1216  CD2 TYR A  76       5.809  -7.428  49.472  1.00 16.70           C  
ATOM   1217  CE1 TYR A  76       8.199  -8.700  48.700  1.00 17.64           C  
ATOM   1218  CE2 TYR A  76       6.063  -8.754  49.874  1.00 17.37           C  
ATOM   1219  CZ  TYR A  76       7.258  -9.390  49.487  1.00 17.22           C  
ATOM   1220  OH  TYR A  76       7.503 -10.675  49.875  1.00 18.65           O  
ATOM   1221  H   TYR A  76       7.795  -5.055  46.009  1.00  0.00           H  
ATOM   1222  HA  TYR A  76       4.990  -5.707  46.796  1.00  0.00           H  
ATOM   1223  HB3 TYR A  76       5.828  -4.860  49.041  1.00  0.00           H  
ATOM   1224  HB2 TYR A  76       7.428  -4.738  48.370  1.00  0.00           H  
ATOM   1225  HD1 TYR A  76       8.677  -6.850  47.698  1.00  0.00           H  
ATOM   1226  HD2 TYR A  76       4.893  -6.944  49.778  1.00  0.00           H  
ATOM   1227  HE1 TYR A  76       9.124  -9.178  48.415  1.00  0.00           H  
ATOM   1228  HE2 TYR A  76       5.340  -9.282  50.477  1.00  0.00           H  
ATOM   1229  HH  TYR A  76       8.301 -11.041  49.489  1.00  0.00           H  
ATOM   1230  N   SER A  77       4.242  -3.288  47.094  1.00 13.21           N  
ATOM   1231  CA  SER A  77       3.788  -1.920  47.348  1.00 12.05           C  
ATOM   1232  C   SER A  77       3.922  -1.591  48.846  1.00 10.42           C  
ATOM   1233  O   SER A  77       4.199  -2.480  49.655  1.00 10.50           O  
ATOM   1234  CB  SER A  77       2.332  -1.767  46.851  1.00 11.93           C  
ATOM   1235  OG  SER A  77       1.369  -2.298  47.746  1.00 13.35           O  
ATOM   1236  H   SER A  77       3.610  -4.018  47.398  1.00  0.00           H  
ATOM   1237  HA  SER A  77       4.409  -1.218  46.789  1.00  0.00           H  
ATOM   1238  HB3 SER A  77       2.213  -2.230  45.872  1.00  0.00           H  
ATOM   1239  HB2 SER A  77       2.101  -0.710  46.716  1.00  0.00           H  
ATOM   1240  HG  SER A  77       1.361  -1.760  48.545  1.00  0.00           H  
ATOM   1241  N   CYS A  78       3.641  -0.323  49.188  1.00  8.86           N  
ATOM   1242  CA  CYS A  78       3.430   0.137  50.562  1.00  8.16           C  
ATOM   1243  C   CYS A  78       2.290  -0.638  51.241  1.00  8.14           C  
ATOM   1244  O   CYS A  78       1.244  -0.852  50.623  1.00  8.85           O  
ATOM   1245  CB  CYS A  78       3.070   1.635  50.606  1.00  7.95           C  
ATOM   1246  SG  CYS A  78       4.502   2.632  50.142  1.00  8.26           S  
ATOM   1247  H   CYS A  78       3.445   0.354  48.465  1.00  0.00           H  
ATOM   1248  HA  CYS A  78       4.353  -0.029  51.122  1.00  0.00           H  
ATOM   1249  HB3 CYS A  78       2.763   1.937  51.608  1.00  0.00           H  
ATOM   1250  HB2 CYS A  78       2.240   1.864  49.937  1.00  0.00           H  
ATOM   1251  HG  CYS A  78       3.908   3.816  50.322  1.00  0.00           H  
ATOM   1252  N   HIS A  79       2.506  -0.990  52.516  1.00  7.57           N  
ATOM   1253  CA  HIS A  79       1.455  -1.465  53.411  1.00  7.59           C  
ATOM   1254  C   HIS A  79       0.559  -0.292  53.824  1.00  7.81           C  
ATOM   1255  O   HIS A  79       1.071   0.807  54.020  1.00  7.38           O  
ATOM   1256  CB  HIS A  79       2.086  -2.129  54.646  1.00  7.86           C  
ATOM   1257  CG  HIS A  79       2.565  -3.537  54.419  1.00 10.05           C  
ATOM   1258  ND1 HIS A  79       3.501  -3.888  53.439  1.00 11.47           N  
ATOM   1259  CD2 HIS A  79       2.177  -4.675  55.089  1.00 13.05           C  
ATOM   1260  CE1 HIS A  79       3.638  -5.203  53.556  1.00 11.36           C  
ATOM   1261  NE2 HIS A  79       2.886  -5.719  54.527  1.00 13.55           N  
ATOM   1262  H   HIS A  79       3.398  -0.797  52.947  1.00  0.00           H  
ATOM   1263  HA  HIS A  79       0.846  -2.197  52.886  1.00  0.00           H  
ATOM   1264  HB3 HIS A  79       1.368  -2.162  55.467  1.00  0.00           H  
ATOM   1265  HB2 HIS A  79       2.925  -1.537  55.005  1.00  0.00           H  
ATOM   1266  HD2 HIS A  79       1.472  -4.812  55.894  1.00  0.00           H  
ATOM   1267  HE1 HIS A  79       4.294  -5.791  52.931  1.00  0.00           H  
ATOM   1268  HE2 HIS A  79       2.824  -6.693  54.793  1.00  0.00           H  
ATOM   1269  N   PHE A  80      -0.750  -0.539  53.947  1.00  7.20           N  
ATOM   1270  CA  PHE A  80      -1.737   0.479  54.298  1.00  7.73           C  
ATOM   1271  C   PHE A  80      -2.838  -0.165  55.146  1.00  7.87           C  
ATOM   1272  O   PHE A  80      -3.355  -1.221  54.780  1.00  7.93           O  
ATOM   1273  CB  PHE A  80      -2.244   1.191  53.020  1.00  7.80           C  
ATOM   1274  CG  PHE A  80      -3.063   0.386  52.021  1.00  8.80           C  
ATOM   1275  CD1 PHE A  80      -2.426  -0.442  51.070  1.00 10.41           C  
ATOM   1276  CD2 PHE A  80      -4.470   0.370  52.104  1.00  9.99           C  
ATOM   1277  CE1 PHE A  80      -3.185  -1.202  50.189  1.00 10.85           C  
ATOM   1278  CE2 PHE A  80      -5.212  -0.391  51.212  1.00 10.11           C  
ATOM   1279  CZ  PHE A  80      -4.573  -1.167  50.252  1.00  9.56           C  
ATOM   1280  H   PHE A  80      -1.112  -1.463  53.744  1.00  0.00           H  
ATOM   1281  HA  PHE A  80      -1.252   1.233  54.923  1.00  0.00           H  
ATOM   1282  HB3 PHE A  80      -1.392   1.606  52.483  1.00  0.00           H  
ATOM   1283  HB2 PHE A  80      -2.842   2.053  53.320  1.00  0.00           H  
ATOM   1284  HD1 PHE A  80      -1.349  -0.482  51.021  1.00  0.00           H  
ATOM   1285  HD2 PHE A  80      -4.971   0.963  52.852  1.00  0.00           H  
ATOM   1286  HE1 PHE A  80      -2.695  -1.826  49.456  1.00  0.00           H  
ATOM   1287  HE2 PHE A  80      -6.289  -0.381  51.270  1.00  0.00           H  
ATOM   1288  HZ  PHE A  80      -5.157  -1.758  49.562  1.00  0.00           H  
ATOM   1289  N   LYS A  81      -3.155   0.482  56.278  1.00  8.33           N  
ATOM   1290  CA  LYS A  81      -4.111  -0.020  57.258  1.00  8.36           C  
ATOM   1291  C   LYS A  81      -5.525   0.477  56.929  1.00  7.69           C  
ATOM   1292  O   LYS A  81      -5.709   1.665  56.666  1.00  8.13           O  
ATOM   1293  CB  LYS A  81      -3.665   0.414  58.667  1.00  8.85           C  
ATOM   1294  CG  LYS A  81      -4.328  -0.405  59.788  1.00 10.10           C  
ATOM   1295  CD  LYS A  81      -3.820  -0.009  61.179  1.00 10.05           C  
ATOM   1296  CE  LYS A  81      -4.254  -1.000  62.267  1.00 12.34           C  
ATOM   1297  NZ  LYS A  81      -3.670  -0.638  63.569  1.00 14.67           N1+
ATOM   1298  H   LYS A  81      -2.708   1.359  56.503  1.00  0.00           H  
ATOM   1299  HA  LYS A  81      -4.107  -1.109  57.230  1.00  0.00           H  
ATOM   1300  HB3 LYS A  81      -3.833   1.483  58.815  1.00  0.00           H  
ATOM   1301  HB2 LYS A  81      -2.587   0.269  58.751  1.00  0.00           H  
ATOM   1302  HG3 LYS A  81      -4.123  -1.463  59.619  1.00  0.00           H  
ATOM   1303  HG2 LYS A  81      -5.411  -0.292  59.749  1.00  0.00           H  
ATOM   1304  HD3 LYS A  81      -4.197   0.985  61.424  1.00  0.00           H  
ATOM   1305  HD2 LYS A  81      -2.733   0.076  61.165  1.00  0.00           H  
ATOM   1306  HE3 LYS A  81      -3.929  -2.009  62.012  1.00  0.00           H  
ATOM   1307  HE2 LYS A  81      -5.339  -1.024  62.356  1.00  0.00           H  
ATOM   1308  HZ1 LYS A  81      -2.662  -0.643  63.493  1.00  0.00           H  
ATOM   1309  HZ2 LYS A  81      -3.982   0.286  63.833  1.00  0.00           H  
ATOM   1310  HZ3 LYS A  81      -3.960  -1.306  64.268  1.00  0.00           H  
ATOM   1311  N   LYS A  82      -6.491  -0.453  56.967  1.00  8.00           N  
ATOM   1312  CA  LYS A  82      -7.915  -0.202  56.774  1.00  8.53           C  
ATOM   1313  C   LYS A  82      -8.661  -1.035  57.817  1.00  8.79           C  
ATOM   1314  O   LYS A  82      -8.704  -2.262  57.707  1.00  8.67           O  
ATOM   1315  CB  LYS A  82      -8.340  -0.568  55.334  1.00  9.04           C  
ATOM   1316  CG  LYS A  82      -7.719   0.309  54.235  1.00 10.07           C  
ATOM   1317  CD  LYS A  82      -8.197   1.769  54.267  1.00 12.86           C  
ATOM   1318  CE  LYS A  82      -7.706   2.572  53.058  1.00 14.60           C  
ATOM   1319  NZ  LYS A  82      -8.256   3.936  53.071  1.00 17.42           N1+
ATOM   1320  H   LYS A  82      -6.248  -1.406  57.207  1.00  0.00           H  
ATOM   1321  HA  LYS A  82      -8.141   0.849  56.961  1.00  0.00           H  
ATOM   1322  HB3 LYS A  82      -9.426  -0.510  55.249  1.00  0.00           H  
ATOM   1323  HB2 LYS A  82      -8.085  -1.607  55.132  1.00  0.00           H  
ATOM   1324  HG3 LYS A  82      -7.957  -0.131  53.269  1.00  0.00           H  
ATOM   1325  HG2 LYS A  82      -6.633   0.273  54.300  1.00  0.00           H  
ATOM   1326  HD3 LYS A  82      -7.839   2.255  55.174  1.00  0.00           H  
ATOM   1327  HD2 LYS A  82      -9.285   1.798  54.322  1.00  0.00           H  
ATOM   1328  HE3 LYS A  82      -8.007   2.085  52.129  1.00  0.00           H  
ATOM   1329  HE2 LYS A  82      -6.618   2.632  53.056  1.00  0.00           H  
ATOM   1330  HZ1 LYS A  82      -7.955   4.414  53.912  1.00  0.00           H  
ATOM   1331  HZ2 LYS A  82      -7.924   4.443  52.264  1.00  0.00           H  
ATOM   1332  HZ3 LYS A  82      -9.265   3.896  53.056  1.00  0.00           H  
ATOM   1333  N   GLY A  83      -9.209  -0.346  58.832  1.00  9.80           N  
ATOM   1334  CA  GLY A  83      -9.814  -0.978  59.999  1.00 10.33           C  
ATOM   1335  C   GLY A  83      -8.703  -1.534  60.896  1.00 10.63           C  
ATOM   1336  O   GLY A  83      -7.700  -0.863  61.142  1.00 10.86           O  
ATOM   1337  H   GLY A  83      -9.126   0.660  58.850  1.00  0.00           H  
ATOM   1338  HA3 GLY A  83     -10.499  -1.770  59.691  1.00  0.00           H  
ATOM   1339  HA2 GLY A  83     -10.392  -0.238  60.553  1.00  0.00           H  
ATOM   1340  N   LYS A  84      -8.906  -2.765  61.387  1.00 11.50           N  
ATOM   1341  CA  LYS A  84      -7.936  -3.510  62.194  1.00 12.96           C  
ATOM   1342  C   LYS A  84      -6.860  -4.234  61.354  1.00 11.39           C  
ATOM   1343  O   LYS A  84      -5.875  -4.686  61.936  1.00 13.16           O  
ATOM   1344  CB  LYS A  84      -8.713  -4.479  63.116  1.00 13.61           C  
ATOM   1345  CG  LYS A  84      -9.444  -5.637  62.398  1.00 16.71           C  
ATOM   1346  CD  LYS A  84     -10.335  -6.494  63.317  1.00 18.00           C  
ATOM   1347  CE  LYS A  84     -11.795  -6.019  63.438  1.00 21.53           C  
ATOM   1348  NZ  LYS A  84     -11.919  -4.699  64.080  1.00 24.42           N1+
ATOM   1349  H   LYS A  84      -9.757  -3.255  61.151  1.00  0.00           H  
ATOM   1350  HA  LYS A  84      -7.408  -2.805  62.839  1.00  0.00           H  
ATOM   1351  HB3 LYS A  84      -9.414  -3.897  63.712  1.00  0.00           H  
ATOM   1352  HB2 LYS A  84      -8.016  -4.913  63.835  1.00  0.00           H  
ATOM   1353  HG3 LYS A  84      -8.696  -6.296  61.957  1.00  0.00           H  
ATOM   1354  HG2 LYS A  84     -10.036  -5.260  61.563  1.00  0.00           H  
ATOM   1355  HD3 LYS A  84      -9.891  -6.551  64.312  1.00  0.00           H  
ATOM   1356  HD2 LYS A  84     -10.336  -7.519  62.944  1.00  0.00           H  
ATOM   1357  HE3 LYS A  84     -12.365  -6.737  64.029  1.00  0.00           H  
ATOM   1358  HE2 LYS A  84     -12.261  -5.983  62.454  1.00  0.00           H  
ATOM   1359  HZ1 LYS A  84     -11.429  -4.010  63.528  1.00  0.00           H  
ATOM   1360  HZ2 LYS A  84     -12.896  -4.446  64.136  1.00  0.00           H  
ATOM   1361  HZ3 LYS A  84     -11.525  -4.734  65.010  1.00  0.00           H  
ATOM   1362  N   ARG A  85      -7.066  -4.350  60.029  1.00  9.56           N  
ATOM   1363  CA  ARG A  85      -6.235  -5.142  59.119  1.00  9.05           C  
ATOM   1364  C   ARG A  85      -5.322  -4.248  58.265  1.00  7.98           C  
ATOM   1365  O   ARG A  85      -5.697  -3.124  57.934  1.00  8.02           O  
ATOM   1366  CB  ARG A  85      -7.149  -5.978  58.194  1.00  8.02           C  
ATOM   1367  CG  ARG A  85      -8.184  -6.846  58.932  1.00  8.28           C  
ATOM   1368  CD  ARG A  85      -8.997  -7.733  57.980  1.00  8.51           C  
ATOM   1369  NE  ARG A  85     -10.163  -8.334  58.645  1.00 10.25           N  
ATOM   1370  CZ  ARG A  85     -11.327  -7.709  58.897  1.00  8.39           C  
ATOM   1371  NH1 ARG A  85     -11.529  -6.427  58.559  1.00  8.41           N  
ATOM   1372  NH2 ARG A  85     -12.323  -8.370  59.500  1.00 11.34           N1+
ATOM   1373  H   ARG A  85      -7.869  -3.901  59.612  1.00  0.00           H  
ATOM   1374  HA  ARG A  85      -5.607  -5.829  59.688  1.00  0.00           H  
ATOM   1375  HB3 ARG A  85      -6.532  -6.617  57.562  1.00  0.00           H  
ATOM   1376  HB2 ARG A  85      -7.687  -5.310  57.521  1.00  0.00           H  
ATOM   1377  HG3 ARG A  85      -8.845  -6.264  59.572  1.00  0.00           H  
ATOM   1378  HG2 ARG A  85      -7.614  -7.502  59.592  1.00  0.00           H  
ATOM   1379  HD3 ARG A  85      -8.376  -8.600  57.753  1.00  0.00           H  
ATOM   1380  HD2 ARG A  85      -9.220  -7.264  57.021  1.00  0.00           H  
ATOM   1381  HE  ARG A  85     -10.039  -9.277  58.984  1.00  0.00           H  
ATOM   1382 HH12 ARG A  85     -12.424  -5.994  58.765  1.00  0.00           H  
ATOM   1383 HH11 ARG A  85     -10.810  -5.893  58.094  1.00  0.00           H  
ATOM   1384 HH22 ARG A  85     -13.200  -7.892  59.668  1.00  0.00           H  
ATOM   1385 HH21 ARG A  85     -12.230  -9.343  59.754  1.00  0.00           H  
ATOM   1386  N   TYR A  86      -4.162  -4.803  57.884  1.00  7.99           N  
ATOM   1387  CA  TYR A  86      -3.228  -4.237  56.912  1.00  7.88           C  
ATOM   1388  C   TYR A  86      -3.412  -4.920  55.554  1.00  7.64           C  
ATOM   1389  O   TYR A  86      -3.710  -6.112  55.498  1.00  7.45           O  
ATOM   1390  CB  TYR A  86      -1.782  -4.432  57.397  1.00  8.54           C  
ATOM   1391  CG  TYR A  86      -1.416  -3.602  58.609  1.00  8.72           C  
ATOM   1392  CD1 TYR A  86      -0.862  -2.316  58.439  1.00  8.44           C  
ATOM   1393  CD2 TYR A  86      -1.625  -4.112  59.906  1.00 10.31           C  
ATOM   1394  CE1 TYR A  86      -0.510  -1.548  59.564  1.00  9.46           C  
ATOM   1395  CE2 TYR A  86      -1.280  -3.340  61.031  1.00 10.21           C  
ATOM   1396  CZ  TYR A  86      -0.724  -2.058  60.861  1.00 10.36           C  
ATOM   1397  OH  TYR A  86      -0.406  -1.309  61.955  1.00 11.22           O  
ATOM   1398  H   TYR A  86      -3.958  -5.752  58.174  1.00  0.00           H  
ATOM   1399  HA  TYR A  86      -3.411  -3.170  56.793  1.00  0.00           H  
ATOM   1400  HB3 TYR A  86      -1.084  -4.168  56.600  1.00  0.00           H  
ATOM   1401  HB2 TYR A  86      -1.593  -5.482  57.616  1.00  0.00           H  
ATOM   1402  HD1 TYR A  86      -0.701  -1.917  57.447  1.00  0.00           H  
ATOM   1403  HD2 TYR A  86      -2.055  -5.094  60.038  1.00  0.00           H  
ATOM   1404  HE1 TYR A  86      -0.084  -0.566  59.426  1.00  0.00           H  
ATOM   1405  HE2 TYR A  86      -1.447  -3.733  62.023  1.00  0.00           H  
ATOM   1406  HH  TYR A  86      -0.043  -0.441  61.724  1.00  0.00           H  
ATOM   1407  N   PHE A  87      -3.200  -4.133  54.492  1.00  6.83           N  
ATOM   1408  CA  PHE A  87      -3.298  -4.542  53.095  1.00  6.96           C  
ATOM   1409  C   PHE A  87      -2.030  -4.122  52.351  1.00  7.03           C  
ATOM   1410  O   PHE A  87      -1.449  -3.091  52.683  1.00  6.92           O  
ATOM   1411  CB  PHE A  87      -4.522  -3.866  52.447  1.00  7.08           C  
ATOM   1412  CG  PHE A  87      -5.857  -4.342  52.974  1.00  6.70           C  
ATOM   1413  CD1 PHE A  87      -6.388  -3.779  54.154  1.00  7.22           C  
ATOM   1414  CD2 PHE A  87      -6.487  -5.464  52.397  1.00  5.94           C  
ATOM   1415  CE1 PHE A  87      -7.541  -4.308  54.713  1.00  7.39           C  
ATOM   1416  CE2 PHE A  87      -7.654  -5.961  52.958  1.00  7.39           C  
ATOM   1417  CZ  PHE A  87      -8.169  -5.388  54.113  1.00  7.13           C  
ATOM   1418  H   PHE A  87      -2.972  -3.157  54.637  1.00  0.00           H  
ATOM   1419  HA  PHE A  87      -3.394  -5.623  53.028  1.00  0.00           H  
ATOM   1420  HB3 PHE A  87      -4.512  -4.026  51.367  1.00  0.00           H  
ATOM   1421  HB2 PHE A  87      -4.462  -2.787  52.595  1.00  0.00           H  
ATOM   1422  HD1 PHE A  87      -5.890  -2.950  54.636  1.00  0.00           H  
ATOM   1423  HD2 PHE A  87      -6.069  -5.936  51.520  1.00  0.00           H  
ATOM   1424  HE1 PHE A  87      -7.945  -3.884  55.620  1.00  0.00           H  
ATOM   1425  HE2 PHE A  87      -8.151  -6.809  52.511  1.00  0.00           H  
ATOM   1426  HZ  PHE A  87      -9.057  -5.794  54.560  1.00  0.00           H  
ATOM   1427  N   TYR A  88      -1.653  -4.902  51.330  1.00  6.44           N  
ATOM   1428  CA  TYR A  88      -0.519  -4.612  50.454  1.00  6.67           C  
ATOM   1429  C   TYR A  88      -0.666  -5.415  49.158  1.00  6.80           C  
ATOM   1430  O   TYR A  88      -1.141  -6.551  49.193  1.00  6.38           O  
ATOM   1431  CB  TYR A  88       0.821  -4.911  51.173  1.00  7.13           C  
ATOM   1432  CG  TYR A  88       1.137  -6.376  51.440  1.00  7.15           C  
ATOM   1433  CD1 TYR A  88       0.586  -7.031  52.562  1.00  9.09           C  
ATOM   1434  CD2 TYR A  88       1.989  -7.086  50.568  1.00  7.74           C  
ATOM   1435  CE1 TYR A  88       0.893  -8.382  52.817  1.00 10.33           C  
ATOM   1436  CE2 TYR A  88       2.288  -8.438  50.816  1.00  8.93           C  
ATOM   1437  CZ  TYR A  88       1.745  -9.085  51.942  1.00  9.23           C  
ATOM   1438  OH  TYR A  88       2.052 -10.392  52.177  1.00 11.66           O  
ATOM   1439  H   TYR A  88      -2.177  -5.739  51.111  1.00  0.00           H  
ATOM   1440  HA  TYR A  88      -0.549  -3.551  50.195  1.00  0.00           H  
ATOM   1441  HB3 TYR A  88       0.873  -4.374  52.119  1.00  0.00           H  
ATOM   1442  HB2 TYR A  88       1.636  -4.499  50.574  1.00  0.00           H  
ATOM   1443  HD1 TYR A  88      -0.066  -6.495  53.237  1.00  0.00           H  
ATOM   1444  HD2 TYR A  88       2.415  -6.595  49.706  1.00  0.00           H  
ATOM   1445  HE1 TYR A  88       0.470  -8.872  53.681  1.00  0.00           H  
ATOM   1446  HE2 TYR A  88       2.938  -8.980  50.145  1.00  0.00           H  
ATOM   1447  HH  TYR A  88       1.631 -10.746  52.964  1.00  0.00           H  
ATOM   1448  N   PHE A  89      -0.201  -4.828  48.048  1.00  7.14           N  
ATOM   1449  CA  PHE A  89      -0.047  -5.520  46.773  1.00  7.14           C  
ATOM   1450  C   PHE A  89       1.341  -6.166  46.699  1.00  8.04           C  
ATOM   1451  O   PHE A  89       2.310  -5.593  47.201  1.00  8.36           O  
ATOM   1452  CB  PHE A  89      -0.236  -4.541  45.603  1.00  7.14           C  
ATOM   1453  CG  PHE A  89      -1.628  -3.958  45.471  1.00  6.58           C  
ATOM   1454  CD1 PHE A  89      -2.623  -4.661  44.760  1.00  5.61           C  
ATOM   1455  CD2 PHE A  89      -1.987  -2.798  46.190  1.00  7.87           C  
ATOM   1456  CE1 PHE A  89      -3.917  -4.162  44.710  1.00  7.56           C  
ATOM   1457  CE2 PHE A  89      -3.292  -2.328  46.141  1.00  7.75           C  
ATOM   1458  CZ  PHE A  89      -4.251  -3.002  45.396  1.00  7.85           C  
ATOM   1459  H   PHE A  89       0.201  -3.899  48.094  1.00  0.00           H  
ATOM   1460  HA  PHE A  89      -0.805  -6.294  46.685  1.00  0.00           H  
ATOM   1461  HB3 PHE A  89      -0.008  -5.065  44.676  1.00  0.00           H  
ATOM   1462  HB2 PHE A  89       0.481  -3.725  45.665  1.00  0.00           H  
ATOM   1463  HD1 PHE A  89      -2.386  -5.585  44.253  1.00  0.00           H  
ATOM   1464  HD2 PHE A  89      -1.253  -2.277  46.787  1.00  0.00           H  
ATOM   1465  HE1 PHE A  89      -4.671  -4.699  44.155  1.00  0.00           H  
ATOM   1466  HE2 PHE A  89      -3.564  -1.444  46.695  1.00  0.00           H  
ATOM   1467  HZ  PHE A  89      -5.266  -2.633  45.367  1.00  0.00           H  
ATOM   1468  N   TYR A  90       1.410  -7.333  46.046  1.00  8.34           N  
ATOM   1469  CA  TYR A  90       2.642  -8.087  45.859  1.00  8.89           C  
ATOM   1470  C   TYR A  90       2.568  -8.939  44.584  1.00  8.72           C  
ATOM   1471  O   TYR A  90       1.609  -9.685  44.388  1.00  7.75           O  
ATOM   1472  CB  TYR A  90       2.984  -8.871  47.150  1.00  9.96           C  
ATOM   1473  CG  TYR A  90       4.037  -9.963  47.038  1.00 11.21           C  
ATOM   1474  CD1 TYR A  90       5.327  -9.655  46.562  1.00 15.57           C  
ATOM   1475  CD2 TYR A  90       3.735 -11.288  47.417  1.00 14.67           C  
ATOM   1476  CE1 TYR A  90       6.296 -10.666  46.444  1.00 14.12           C  
ATOM   1477  CE2 TYR A  90       4.709 -12.299  47.309  1.00 15.87           C  
ATOM   1478  CZ  TYR A  90       5.993 -11.988  46.821  1.00 14.23           C  
ATOM   1479  OH  TYR A  90       6.944 -12.960  46.716  1.00 16.08           O  
ATOM   1480  H   TYR A  90       0.568  -7.759  45.679  1.00  0.00           H  
ATOM   1481  HA  TYR A  90       3.438  -7.359  45.711  1.00  0.00           H  
ATOM   1482  HB3 TYR A  90       2.076  -9.324  47.542  1.00  0.00           H  
ATOM   1483  HB2 TYR A  90       3.311  -8.171  47.918  1.00  0.00           H  
ATOM   1484  HD1 TYR A  90       5.577  -8.643  46.280  1.00  0.00           H  
ATOM   1485  HD2 TYR A  90       2.757 -11.538  47.799  1.00  0.00           H  
ATOM   1486  HE1 TYR A  90       7.273 -10.421  46.063  1.00  0.00           H  
ATOM   1487  HE2 TYR A  90       4.467 -13.309  47.603  1.00  0.00           H  
ATOM   1488  HH  TYR A  90       6.640 -13.819  47.019  1.00  0.00           H  
ATOM   1489  N   ASN A  91       3.622  -8.810  43.768  1.00  8.64           N  
ATOM   1490  CA  ASN A  91       3.910  -9.630  42.599  1.00  7.89           C  
ATOM   1491  C   ASN A  91       5.152 -10.466  42.937  1.00  8.16           C  
ATOM   1492  O   ASN A  91       6.167  -9.886  43.325  1.00  7.97           O  
ATOM   1493  CB  ASN A  91       4.203  -8.704  41.393  1.00  7.93           C  
ATOM   1494  CG  ASN A  91       4.033  -9.390  40.034  1.00  7.96           C  
ATOM   1495  OD1 ASN A  91       4.660 -10.412  39.762  1.00  7.14           O  
ATOM   1496  ND2 ASN A  91       3.199  -8.819  39.164  1.00  8.43           N  
ATOM   1497  H   ASN A  91       4.356  -8.161  44.024  1.00  0.00           H  
ATOM   1498  HA  ASN A  91       3.103 -10.322  42.355  1.00  0.00           H  
ATOM   1499  HB3 ASN A  91       5.195  -8.258  41.455  1.00  0.00           H  
ATOM   1500  HB2 ASN A  91       3.507  -7.866  41.422  1.00  0.00           H  
ATOM   1501 HD22 ASN A  91       3.047  -9.250  38.260  1.00  0.00           H  
ATOM   1502 HD21 ASN A  91       2.699  -7.976  39.401  1.00  0.00           H  
ATOM   1503  N   THR A  92       5.067 -11.795  42.762  1.00  8.50           N  
ATOM   1504  CA  THR A  92       6.184 -12.723  42.991  1.00  9.13           C  
ATOM   1505  C   THR A  92       7.358 -12.540  41.999  1.00  8.90           C  
ATOM   1506  O   THR A  92       8.494 -12.827  42.375  1.00 10.19           O  
ATOM   1507  CB  THR A  92       5.720 -14.203  42.949  1.00  9.41           C  
ATOM   1508  OG1 THR A  92       5.350 -14.620  41.647  1.00  9.45           O  
ATOM   1509  CG2 THR A  92       4.582 -14.524  43.932  1.00 11.38           C  
ATOM   1510  H   THR A  92       4.204 -12.209  42.437  1.00  0.00           H  
ATOM   1511  HA  THR A  92       6.576 -12.522  43.989  1.00  0.00           H  
ATOM   1512  HB  THR A  92       6.570 -14.825  43.236  1.00  0.00           H  
ATOM   1513  HG1 THR A  92       5.017 -15.519  41.697  1.00  0.00           H  
ATOM   1514 HG21 THR A  92       4.329 -15.584  43.909  1.00  0.00           H  
ATOM   1515 HG22 THR A  92       4.871 -14.278  44.954  1.00  0.00           H  
ATOM   1516 HG23 THR A  92       3.676 -13.964  43.703  1.00  0.00           H  
ATOM   1517  N   GLY A  93       7.076 -11.998  40.801  1.00  8.62           N  
ATOM   1518  CA  GLY A  93       8.093 -11.521  39.874  1.00  8.51           C  
ATOM   1519  C   GLY A  93       7.617 -11.603  38.422  1.00  8.15           C  
ATOM   1520  O   GLY A  93       7.980 -10.722  37.644  1.00  9.29           O  
ATOM   1521  H   GLY A  93       6.115 -11.778  40.575  1.00  0.00           H  
ATOM   1522  HA3 GLY A  93       9.028 -12.073  39.973  1.00  0.00           H  
ATOM   1523  HA2 GLY A  93       8.300 -10.479  40.108  1.00  0.00           H  
ATOM   1524  N   LEU A  94       6.809 -12.613  38.050  1.00  7.37           N  
ATOM   1525  CA  LEU A  94       6.327 -12.811  36.674  1.00  7.03           C  
ATOM   1526  C   LEU A  94       4.812 -13.075  36.592  1.00  6.78           C  
ATOM   1527  O   LEU A  94       4.344 -13.481  35.527  1.00  7.44           O  
ATOM   1528  CB  LEU A  94       7.151 -13.906  35.946  1.00  7.15           C  
ATOM   1529  CG  LEU A  94       8.643 -13.582  35.703  1.00  7.51           C  
ATOM   1530  CD1 LEU A  94       9.373 -14.822  35.149  1.00 10.19           C  
ATOM   1531  CD2 LEU A  94       8.857 -12.340  34.804  1.00  9.74           C  
ATOM   1532  H   LEU A  94       6.548 -13.318  38.725  1.00  0.00           H  
ATOM   1533  HA  LEU A  94       6.439 -11.881  36.118  1.00  0.00           H  
ATOM   1534  HB3 LEU A  94       6.708 -14.125  34.974  1.00  0.00           H  
ATOM   1535  HB2 LEU A  94       7.078 -14.832  36.519  1.00  0.00           H  
ATOM   1536  HG  LEU A  94       9.096 -13.359  36.667  1.00  0.00           H  
ATOM   1537 HD11 LEU A  94      10.203 -14.563  34.493  1.00  0.00           H  
ATOM   1538 HD12 LEU A  94       9.791 -15.415  35.962  1.00  0.00           H  
ATOM   1539 HD13 LEU A  94       8.703 -15.473  34.588  1.00  0.00           H  
ATOM   1540 HD21 LEU A  94       9.491 -12.548  33.941  1.00  0.00           H  
ATOM   1541 HD22 LEU A  94       7.921 -11.947  34.409  1.00  0.00           H  
ATOM   1542 HD23 LEU A  94       9.338 -11.537  35.362  1.00  0.00           H  
ATOM   1543  N   GLN A  95       4.048 -12.783  37.663  1.00  6.51           N  
ATOM   1544  CA  GLN A  95       2.582 -12.715  37.600  1.00  6.43           C  
ATOM   1545  C   GLN A  95       2.148 -11.534  36.718  1.00  6.11           C  
ATOM   1546  O   GLN A  95       2.763 -10.470  36.796  1.00  7.02           O  
ATOM   1547  CB  GLN A  95       1.976 -12.568  39.011  1.00  6.82           C  
ATOM   1548  CG  GLN A  95       2.209 -13.781  39.925  1.00  6.56           C  
ATOM   1549  CD  GLN A  95       1.611 -13.558  41.315  1.00  7.19           C  
ATOM   1550  OE1 GLN A  95       2.020 -12.648  42.032  1.00  8.70           O  
ATOM   1551  NE2 GLN A  95       0.650 -14.395  41.711  1.00 10.43           N  
ATOM   1552  H   GLN A  95       4.477 -12.419  38.501  1.00  0.00           H  
ATOM   1553  HA  GLN A  95       2.210 -13.642  37.158  1.00  0.00           H  
ATOM   1554  HB3 GLN A  95       0.899 -12.415  38.917  1.00  0.00           H  
ATOM   1555  HB2 GLN A  95       2.358 -11.667  39.487  1.00  0.00           H  
ATOM   1556  HG3 GLN A  95       3.277 -13.962  40.042  1.00  0.00           H  
ATOM   1557  HG2 GLN A  95       1.787 -14.679  39.472  1.00  0.00           H  
ATOM   1558 HE22 GLN A  95       0.228 -14.286  42.621  1.00  0.00           H  
ATOM   1559 HE21 GLN A  95       0.329 -15.135  41.103  1.00  0.00           H  
ATOM   1560  N   ASN A  96       1.106 -11.745  35.897  1.00  6.13           N  
ATOM   1561  CA  ASN A  96       0.568 -10.743  34.969  1.00  6.43           C  
ATOM   1562  C   ASN A  96       0.042  -9.490  35.683  1.00  6.18           C  
ATOM   1563  O   ASN A  96       0.359  -8.383  35.254  1.00  6.77           O  
ATOM   1564  CB  ASN A  96      -0.507 -11.397  34.081  1.00  6.63           C  
ATOM   1565  CG  ASN A  96       0.068 -12.320  32.999  1.00  7.68           C  
ATOM   1566  OD1 ASN A  96       1.071 -11.997  32.363  1.00  7.68           O  
ATOM   1567  ND2 ASN A  96      -0.586 -13.458  32.761  1.00  9.78           N  
ATOM   1568  H   ASN A  96       0.646 -12.644  35.897  1.00  0.00           H  
ATOM   1569  HA  ASN A  96       1.407 -10.451  34.345  1.00  0.00           H  
ATOM   1570  HB3 ASN A  96      -1.054 -10.617  33.559  1.00  0.00           H  
ATOM   1571  HB2 ASN A  96      -1.244 -11.925  34.688  1.00  0.00           H  
ATOM   1572 HD22 ASN A  96      -0.257 -14.088  32.043  1.00  0.00           H  
ATOM   1573 HD21 ASN A  96      -1.417 -13.694  33.282  1.00  0.00           H  
ATOM   1574  N   GLN A  97      -0.694  -9.695  36.782  1.00  6.03           N  
ATOM   1575  CA  GLN A  97      -1.167  -8.650  37.681  1.00  5.59           C  
ATOM   1576  C   GLN A  97      -0.619  -8.927  39.085  1.00  5.61           C  
ATOM   1577  O   GLN A  97      -0.449 -10.089  39.460  1.00  5.99           O  
ATOM   1578  CB  GLN A  97      -2.713  -8.655  37.680  1.00  5.25           C  
ATOM   1579  CG  GLN A  97      -3.366  -8.362  36.309  1.00  5.56           C  
ATOM   1580  CD  GLN A  97      -2.988  -7.002  35.715  1.00  5.54           C  
ATOM   1581  OE1 GLN A  97      -2.812  -6.022  36.436  1.00  7.19           O  
ATOM   1582  NE2 GLN A  97      -2.900  -6.929  34.387  1.00  5.32           N  
ATOM   1583  H   GLN A  97      -0.902 -10.644  37.068  1.00  0.00           H  
ATOM   1584  HA  GLN A  97      -0.798  -7.671  37.370  1.00  0.00           H  
ATOM   1585  HB3 GLN A  97      -3.076  -7.927  38.408  1.00  0.00           H  
ATOM   1586  HB2 GLN A  97      -3.072  -9.623  38.034  1.00  0.00           H  
ATOM   1587  HG3 GLN A  97      -4.451  -8.390  36.398  1.00  0.00           H  
ATOM   1588  HG2 GLN A  97      -3.107  -9.152  35.602  1.00  0.00           H  
ATOM   1589 HE22 GLN A  97      -2.693  -6.049  33.934  1.00  0.00           H  
ATOM   1590 HE21 GLN A  97      -3.117  -7.739  33.818  1.00  0.00           H  
ATOM   1591  N   ARG A  98      -0.372  -7.853  39.851  1.00  6.46           N  
ATOM   1592  CA  ARG A  98      -0.007  -7.959  41.263  1.00  6.69           C  
ATOM   1593  C   ARG A  98      -1.265  -8.222  42.111  1.00  6.12           C  
ATOM   1594  O   ARG A  98      -2.310  -7.613  41.877  1.00  6.47           O  
ATOM   1595  CB  ARG A  98       0.798  -6.719  41.704  1.00  8.55           C  
ATOM   1596  CG  ARG A  98       0.041  -5.384  41.799  1.00 10.84           C  
ATOM   1597  CD  ARG A  98       0.992  -4.243  42.191  1.00 15.11           C  
ATOM   1598  NE  ARG A  98       0.263  -3.043  42.622  1.00 17.56           N  
ATOM   1599  CZ  ARG A  98       0.833  -1.901  43.044  1.00 17.99           C  
ATOM   1600  NH1 ARG A  98       2.166  -1.754  43.069  1.00 19.22           N  
ATOM   1601  NH2 ARG A  98       0.053  -0.895  43.456  1.00 19.38           N1+
ATOM   1602  H   ARG A  98      -0.543  -6.925  39.494  1.00  0.00           H  
ATOM   1603  HA  ARG A  98       0.663  -8.814  41.381  1.00  0.00           H  
ATOM   1604  HB3 ARG A  98       1.647  -6.594  41.032  1.00  0.00           H  
ATOM   1605  HB2 ARG A  98       1.224  -6.932  42.686  1.00  0.00           H  
ATOM   1606  HG3 ARG A  98      -0.820  -5.425  42.464  1.00  0.00           H  
ATOM   1607  HG2 ARG A  98      -0.352  -5.173  40.803  1.00  0.00           H  
ATOM   1608  HD3 ARG A  98       1.527  -3.923  41.297  1.00  0.00           H  
ATOM   1609  HD2 ARG A  98       1.744  -4.563  42.912  1.00  0.00           H  
ATOM   1610  HE  ARG A  98      -0.745  -3.110  42.621  1.00  0.00           H  
ATOM   1611 HH12 ARG A  98       2.585  -0.889  43.379  1.00  0.00           H  
ATOM   1612 HH11 ARG A  98       2.761  -2.508  42.761  1.00  0.00           H  
ATOM   1613 HH22 ARG A  98       0.459  -0.026  43.771  1.00  0.00           H  
ATOM   1614 HH21 ARG A  98      -0.952  -0.995  43.455  1.00  0.00           H  
ATOM   1615  N   VAL A  99      -1.127  -9.155  43.060  1.00  5.61           N  
ATOM   1616  CA  VAL A  99      -2.210  -9.656  43.901  1.00  5.07           C  
ATOM   1617  C   VAL A  99      -2.278  -8.835  45.198  1.00  5.20           C  
ATOM   1618  O   VAL A  99      -1.236  -8.597  45.806  1.00  5.33           O  
ATOM   1619  CB  VAL A  99      -1.943 -11.148  44.257  1.00  4.87           C  
ATOM   1620  CG1 VAL A  99      -2.939 -11.768  45.258  1.00  5.65           C  
ATOM   1621  CG2 VAL A  99      -1.890 -12.004  42.982  1.00  5.69           C  
ATOM   1622  H   VAL A  99      -0.225  -9.588  43.208  1.00  0.00           H  
ATOM   1623  HA  VAL A  99      -3.163  -9.581  43.372  1.00  0.00           H  
ATOM   1624  HB  VAL A  99      -0.956 -11.223  44.714  1.00  0.00           H  
ATOM   1625 HG11 VAL A  99      -2.751 -12.834  45.382  1.00  0.00           H  
ATOM   1626 HG12 VAL A  99      -2.863 -11.321  46.249  1.00  0.00           H  
ATOM   1627 HG13 VAL A  99      -3.966 -11.657  44.913  1.00  0.00           H  
ATOM   1628 HG21 VAL A  99      -1.821 -13.069  43.209  1.00  0.00           H  
ATOM   1629 HG22 VAL A  99      -2.783 -11.845  42.382  1.00  0.00           H  
ATOM   1630 HG23 VAL A  99      -1.029 -11.752  42.362  1.00  0.00           H  
ATOM   1631  N   LEU A 100      -3.496  -8.444  45.607  1.00  4.78           N  
ATOM   1632  CA  LEU A 100      -3.760  -7.801  46.893  1.00  5.58           C  
ATOM   1633  C   LEU A 100      -3.869  -8.871  47.987  1.00  5.44           C  
ATOM   1634  O   LEU A 100      -4.610  -9.839  47.820  1.00  5.35           O  
ATOM   1635  CB  LEU A 100      -5.048  -6.950  46.792  1.00  5.54           C  
ATOM   1636  CG  LEU A 100      -5.399  -6.076  48.025  1.00  6.21           C  
ATOM   1637  CD1 LEU A 100      -4.253  -5.146  48.474  1.00  6.95           C  
ATOM   1638  CD2 LEU A 100      -6.696  -5.277  47.779  1.00  6.87           C  
ATOM   1639  H   LEU A 100      -4.312  -8.710  45.070  1.00  0.00           H  
ATOM   1640  HA  LEU A 100      -2.923  -7.142  47.120  1.00  0.00           H  
ATOM   1641  HB3 LEU A 100      -5.884  -7.617  46.586  1.00  0.00           H  
ATOM   1642  HB2 LEU A 100      -4.973  -6.305  45.919  1.00  0.00           H  
ATOM   1643  HG  LEU A 100      -5.607  -6.754  48.854  1.00  0.00           H  
ATOM   1644 HD11 LEU A 100      -4.598  -4.137  48.699  1.00  0.00           H  
ATOM   1645 HD12 LEU A 100      -3.787  -5.528  49.382  1.00  0.00           H  
ATOM   1646 HD13 LEU A 100      -3.475  -5.051  47.718  1.00  0.00           H  
ATOM   1647 HD21 LEU A 100      -7.296  -5.218  48.687  1.00  0.00           H  
ATOM   1648 HD22 LEU A 100      -6.494  -4.254  47.459  1.00  0.00           H  
ATOM   1649 HD23 LEU A 100      -7.317  -5.732  47.007  1.00  0.00           H  
ATOM   1650  N   TYR A 101      -3.134  -8.653  49.083  1.00  5.66           N  
ATOM   1651  CA  TYR A 101      -3.109  -9.498  50.274  1.00  6.19           C  
ATOM   1652  C   TYR A 101      -3.712  -8.737  51.458  1.00  7.10           C  
ATOM   1653  O   TYR A 101      -3.746  -7.506  51.447  1.00  7.28           O  
ATOM   1654  CB  TYR A 101      -1.647  -9.891  50.583  1.00  6.68           C  
ATOM   1655  CG  TYR A 101      -1.027 -10.831  49.566  1.00  6.45           C  
ATOM   1656  CD1 TYR A 101      -0.460 -10.316  48.384  1.00  6.93           C  
ATOM   1657  CD2 TYR A 101      -1.031 -12.224  49.786  1.00  7.85           C  
ATOM   1658  CE1 TYR A 101       0.059 -11.188  47.409  1.00  8.29           C  
ATOM   1659  CE2 TYR A 101      -0.499 -13.097  48.816  1.00  8.56           C  
ATOM   1660  CZ  TYR A 101       0.036 -12.579  47.620  1.00  7.82           C  
ATOM   1661  OH  TYR A 101       0.536 -13.421  46.670  1.00  9.90           O  
ATOM   1662  H   TYR A 101      -2.547  -7.829  49.128  1.00  0.00           H  
ATOM   1663  HA  TYR A 101      -3.695 -10.403  50.108  1.00  0.00           H  
ATOM   1664  HB3 TYR A 101      -1.593 -10.381  51.556  1.00  0.00           H  
ATOM   1665  HB2 TYR A 101      -1.026  -8.998  50.665  1.00  0.00           H  
ATOM   1666  HD1 TYR A 101      -0.439  -9.249  48.215  1.00  0.00           H  
ATOM   1667  HD2 TYR A 101      -1.446 -12.630  50.695  1.00  0.00           H  
ATOM   1668  HE1 TYR A 101       0.477 -10.783  46.500  1.00  0.00           H  
ATOM   1669  HE2 TYR A 101      -0.512 -14.163  48.987  1.00  0.00           H  
ATOM   1670  HH  TYR A 101       0.874 -12.959  45.899  1.00  0.00           H  
ATOM   1671  N   VAL A 102      -4.146  -9.503  52.468  1.00  7.39           N  
ATOM   1672  CA  VAL A 102      -4.612  -9.006  53.758  1.00  7.91           C  
ATOM   1673  C   VAL A 102      -3.926  -9.795  54.888  1.00  9.36           C  
ATOM   1674  O   VAL A 102      -3.681 -10.992  54.745  1.00  8.55           O  
ATOM   1675  CB  VAL A 102      -6.161  -9.118  53.895  1.00  7.43           C  
ATOM   1676  CG1 VAL A 102      -6.709 -10.558  53.868  1.00  7.92           C  
ATOM   1677  CG2 VAL A 102      -6.701  -8.392  55.142  1.00  8.33           C  
ATOM   1678  H   VAL A 102      -4.085 -10.511  52.386  1.00  0.00           H  
ATOM   1679  HA  VAL A 102      -4.330  -7.959  53.860  1.00  0.00           H  
ATOM   1680  HB  VAL A 102      -6.579  -8.606  53.028  1.00  0.00           H  
ATOM   1681 HG11 VAL A 102      -7.798 -10.558  53.823  1.00  0.00           H  
ATOM   1682 HG12 VAL A 102      -6.347 -11.111  53.002  1.00  0.00           H  
ATOM   1683 HG13 VAL A 102      -6.425 -11.112  54.761  1.00  0.00           H  
ATOM   1684 HG21 VAL A 102      -7.790  -8.336  55.116  1.00  0.00           H  
ATOM   1685 HG22 VAL A 102      -6.425  -8.899  56.066  1.00  0.00           H  
ATOM   1686 HG23 VAL A 102      -6.321  -7.372  55.198  1.00  0.00           H  
ATOM   1687  N   GLN A 103      -3.655  -9.096  55.997  1.00 10.75           N  
ATOM   1688  CA  GLN A 103      -3.131  -9.648  57.242  1.00 13.15           C  
ATOM   1689  C   GLN A 103      -3.724  -8.843  58.406  1.00 14.24           C  
ATOM   1690  O   GLN A 103      -3.924  -7.635  58.281  1.00 13.39           O  
ATOM   1691  CB  GLN A 103      -1.584  -9.641  57.221  1.00 14.11           C  
ATOM   1692  CG  GLN A 103      -0.940  -8.242  57.117  1.00 15.29           C  
ATOM   1693  CD  GLN A 103       0.582  -8.240  56.948  1.00 15.84           C  
ATOM   1694  OE1 GLN A 103       1.139  -7.231  56.533  1.00 19.46           O  
ATOM   1695  NE2 GLN A 103       1.279  -9.330  57.270  1.00 19.48           N  
ATOM   1696  H   GLN A 103      -3.871  -8.107  56.023  1.00  0.00           H  
ATOM   1697  HA  GLN A 103      -3.472 -10.680  57.343  1.00  0.00           H  
ATOM   1698  HB3 GLN A 103      -1.244 -10.246  56.382  1.00  0.00           H  
ATOM   1699  HB2 GLN A 103      -1.220 -10.145  58.118  1.00  0.00           H  
ATOM   1700  HG3 GLN A 103      -1.173  -7.658  58.006  1.00  0.00           H  
ATOM   1701  HG2 GLN A 103      -1.362  -7.700  56.270  1.00  0.00           H  
ATOM   1702 HE22 GLN A 103       2.285  -9.328  57.187  1.00  0.00           H  
ATOM   1703 HE21 GLN A 103       0.824 -10.147  57.658  1.00  0.00           H  
ATOM   1704  N   ASP A 104      -3.998  -9.531  59.523  1.00 16.38           N  
ATOM   1705  CA  ASP A 104      -4.652  -8.961  60.711  1.00 18.32           C  
ATOM   1706  C   ASP A 104      -3.703  -8.129  61.599  1.00 19.12           C  
ATOM   1707  O   ASP A 104      -4.184  -7.372  62.441  1.00 20.06           O  
ATOM   1708  CB  ASP A 104      -5.401 -10.039  61.531  1.00 18.98           C  
ATOM   1709  CG  ASP A 104      -6.305 -10.953  60.688  1.00 20.92           C  
ATOM   1710  OD1 ASP A 104      -6.912 -10.453  59.713  1.00 25.02           O  
ATOM   1711  OD2 ASP A 104      -6.419 -12.139  61.064  1.00 27.78           O1-
ATOM   1712  H   ASP A 104      -3.808 -10.522  59.556  1.00  0.00           H  
ATOM   1713  HA  ASP A 104      -5.410  -8.259  60.358  1.00  0.00           H  
ATOM   1714  HB3 ASP A 104      -6.007  -9.577  62.311  1.00  0.00           H  
ATOM   1715  HB2 ASP A 104      -4.660 -10.667  62.029  1.00  0.00           H  
ATOM   1716  N   SER A 105      -2.386  -8.256  61.374  1.00 19.82           N  
ATOM   1717  CA  SER A 105      -1.327  -7.455  61.984  1.00 20.85           C  
ATOM   1718  C   SER A 105      -0.079  -7.503  61.088  1.00 21.44           C  
ATOM   1719  O   SER A 105       0.025  -8.378  60.227  1.00 20.90           O  
ATOM   1720  CB  SER A 105      -1.057  -7.917  63.436  1.00 20.99           C  
ATOM   1721  OG  SER A 105      -0.399  -9.167  63.497  1.00 22.54           O  
ATOM   1722  H   SER A 105      -2.074  -8.892  60.655  1.00  0.00           H  
ATOM   1723  HA  SER A 105      -1.669  -6.419  62.012  1.00  0.00           H  
ATOM   1724  HB3 SER A 105      -1.981  -7.971  64.012  1.00  0.00           H  
ATOM   1725  HB2 SER A 105      -0.426  -7.187  63.943  1.00  0.00           H  
ATOM   1726  HG  SER A 105      -1.034  -9.856  63.283  1.00  0.00           H  
ATOM   1727  N   LEU A 106       0.853  -6.567  61.327  1.00 22.38           N  
ATOM   1728  CA  LEU A 106       2.117  -6.420  60.594  1.00 23.10           C  
ATOM   1729  C   LEU A 106       3.069  -7.630  60.737  1.00 23.68           C  
ATOM   1730  O   LEU A 106       3.855  -7.879  59.824  1.00 24.37           O  
ATOM   1731  CB  LEU A 106       2.782  -5.093  61.049  1.00 23.35           C  
ATOM   1732  CG  LEU A 106       3.407  -4.240  59.923  1.00 24.10           C  
ATOM   1733  CD1 LEU A 106       2.382  -3.849  58.837  1.00 22.78           C  
ATOM   1734  CD2 LEU A 106       4.111  -2.996  60.505  1.00 23.23           C  
ATOM   1735  H   LEU A 106       0.694  -5.888  62.057  1.00  0.00           H  
ATOM   1736  HA  LEU A 106       1.852  -6.360  59.537  1.00  0.00           H  
ATOM   1737  HB3 LEU A 106       3.532  -5.304  61.815  1.00  0.00           H  
ATOM   1738  HB2 LEU A 106       2.044  -4.462  61.548  1.00  0.00           H  
ATOM   1739  HG  LEU A 106       4.176  -4.852  59.449  1.00  0.00           H  
ATOM   1740 HD11 LEU A 106       2.346  -2.776  58.654  1.00  0.00           H  
ATOM   1741 HD12 LEU A 106       2.633  -4.326  57.891  1.00  0.00           H  
ATOM   1742 HD13 LEU A 106       1.370  -4.154  59.099  1.00  0.00           H  
ATOM   1743 HD21 LEU A 106       5.009  -2.752  59.940  1.00  0.00           H  
ATOM   1744 HD22 LEU A 106       3.469  -2.114  60.490  1.00  0.00           H  
ATOM   1745 HD23 LEU A 106       4.413  -3.146  61.542  1.00  0.00           H  
ATOM   1746  N   GLU A 107       2.948  -8.370  61.855  1.00 24.03           N  
ATOM   1747  CA  GLU A 107       3.658  -9.621  62.136  1.00 24.17           C  
ATOM   1748  C   GLU A 107       2.850 -10.874  61.738  1.00 24.10           C  
ATOM   1749  O   GLU A 107       3.437 -11.953  61.660  1.00 24.71           O  
ATOM   1750  CB  GLU A 107       3.978  -9.686  63.645  1.00 24.43           C  
ATOM   1751  CG  GLU A 107       4.906  -8.558  64.142  1.00  0.00           C  
ATOM   1752  CD  GLU A 107       5.252  -8.655  65.633  1.00  0.00           C  
ATOM   1753  OE1 GLU A 107       4.575  -9.422  66.353  1.00  0.00           O  
ATOM   1754  OE2 GLU A 107       6.197  -7.940  66.031  1.00  0.00           O1-
ATOM   1755  H   GLU A 107       2.281  -8.083  62.557  1.00  0.00           H  
ATOM   1756  HA  GLU A 107       4.598  -9.645  61.582  1.00  0.00           H  
ATOM   1757  HB2 GLU A 107       3.044  -9.660  64.209  1.00  0.00           H  
ATOM   1758  HB3 GLU A 107       4.440 -10.648  63.878  1.00  0.00           H  
ATOM   1759  HG2 GLU A 107       5.835  -8.571  63.571  1.00  0.00           H  
ATOM   1760  HG3 GLU A 107       4.447  -7.584  63.972  1.00  0.00           H  
ATOM   1761  N   GLY A 108       1.531 -10.726  61.524  1.00 23.63           N  
ATOM   1762  CA  GLY A 108       0.593 -11.819  61.266  1.00 22.96           C  
ATOM   1763  C   GLY A 108       0.755 -12.388  59.850  1.00 22.12           C  
ATOM   1764  O   GLY A 108       1.264 -11.717  58.951  1.00 21.78           O  
ATOM   1765  H   GLY A 108       1.133  -9.798  61.580  1.00  0.00           H  
ATOM   1766  HA3 GLY A 108      -0.423 -11.439  61.378  1.00  0.00           H  
ATOM   1767  HA2 GLY A 108       0.728 -12.606  62.009  1.00  0.00           H  
ATOM   1768  N   GLU A 109       0.285 -13.632  59.658  1.00 21.24           N  
ATOM   1769  CA  GLU A 109       0.306 -14.343  58.379  1.00 20.86           C  
ATOM   1770  C   GLU A 109      -0.613 -13.678  57.340  1.00 19.01           C  
ATOM   1771  O   GLU A 109      -1.780 -13.414  57.634  1.00 19.21           O  
ATOM   1772  CB  GLU A 109      -0.048 -15.828  58.618  1.00 20.95           C  
ATOM   1773  CG  GLU A 109      -0.061 -16.701  57.341  1.00 23.28           C  
ATOM   1774  CD  GLU A 109      -0.343 -18.186  57.594  1.00 23.80           C  
ATOM   1775  OE1 GLU A 109      -0.555 -18.562  58.769  1.00 28.24           O  
ATOM   1776  OE2 GLU A 109      -0.343 -18.929  56.589  1.00 28.42           O1-
ATOM   1777  H   GLU A 109      -0.128 -14.132  60.432  1.00  0.00           H  
ATOM   1778  HA  GLU A 109       1.332 -14.307  58.006  1.00  0.00           H  
ATOM   1779  HB3 GLU A 109      -1.022 -15.891  59.106  1.00  0.00           H  
ATOM   1780  HB2 GLU A 109       0.669 -16.245  59.326  1.00  0.00           H  
ATOM   1781  HG3 GLU A 109       0.900 -16.621  56.832  1.00  0.00           H  
ATOM   1782  HG2 GLU A 109      -0.817 -16.346  56.640  1.00  0.00           H  
ATOM   1783  N   ALA A 110      -0.056 -13.439  56.143  1.00 17.27           N  
ATOM   1784  CA  ALA A 110      -0.776 -12.882  55.006  1.00 15.95           C  
ATOM   1785  C   ALA A 110      -1.472 -13.978  54.191  1.00 14.98           C  
ATOM   1786  O   ALA A 110      -0.930 -15.071  54.029  1.00 14.71           O  
ATOM   1787  CB  ALA A 110       0.201 -12.084  54.134  1.00 15.70           C  
ATOM   1788  H   ALA A 110       0.905 -13.700  55.978  1.00  0.00           H  
ATOM   1789  HA  ALA A 110      -1.536 -12.196  55.376  1.00  0.00           H  
ATOM   1790  HB1 ALA A 110      -0.315 -11.627  53.288  1.00  0.00           H  
ATOM   1791  HB2 ALA A 110       0.665 -11.281  54.707  1.00  0.00           H  
ATOM   1792  HB3 ALA A 110       0.995 -12.719  53.739  1.00  0.00           H  
ATOM   1793  N   ARG A 111      -2.655 -13.627  53.674  1.00 12.94           N  
ATOM   1794  CA  ARG A 111      -3.491 -14.455  52.810  1.00 13.34           C  
ATOM   1795  C   ARG A 111      -3.957 -13.595  51.627  1.00 11.17           C  
ATOM   1796  O   ARG A 111      -4.093 -12.379  51.775  1.00  9.89           O  
ATOM   1797  CB  ARG A 111      -4.671 -15.019  53.641  1.00 14.35           C  
ATOM   1798  CG  ARG A 111      -5.632 -13.960  54.220  1.00 15.85           C  
ATOM   1799  CD  ARG A 111      -6.732 -14.546  55.114  1.00 17.79           C  
ATOM   1800  NE  ARG A 111      -7.495 -13.486  55.791  1.00 20.59           N  
ATOM   1801  CZ  ARG A 111      -7.118 -12.828  56.904  1.00 21.84           C  
ATOM   1802  NH1 ARG A 111      -5.981 -13.125  57.548  1.00 22.09           N  
ATOM   1803  NH2 ARG A 111      -7.893 -11.849  57.388  1.00 22.97           N1+
ATOM   1804  H   ARG A 111      -3.015 -12.699  53.859  1.00  0.00           H  
ATOM   1805  HA  ARG A 111      -2.909 -15.287  52.410  1.00  0.00           H  
ATOM   1806  HB3 ARG A 111      -4.257 -15.606  54.462  1.00  0.00           H  
ATOM   1807  HB2 ARG A 111      -5.241 -15.723  53.033  1.00  0.00           H  
ATOM   1808  HG3 ARG A 111      -6.123 -13.488  53.370  1.00  0.00           H  
ATOM   1809  HG2 ARG A 111      -5.105 -13.169  54.751  1.00  0.00           H  
ATOM   1810  HD3 ARG A 111      -6.389 -15.342  55.775  1.00  0.00           H  
ATOM   1811  HD2 ARG A 111      -7.470 -15.000  54.451  1.00  0.00           H  
ATOM   1812  HE  ARG A 111      -8.344 -13.195  55.329  1.00  0.00           H  
ATOM   1813 HH12 ARG A 111      -5.748 -12.646  58.408  1.00  0.00           H  
ATOM   1814 HH11 ARG A 111      -5.369 -13.850  57.201  1.00  0.00           H  
ATOM   1815 HH22 ARG A 111      -7.608 -11.352  58.231  1.00  0.00           H  
ATOM   1816 HH21 ARG A 111      -8.760 -11.602  56.936  1.00  0.00           H  
ATOM   1817  N   VAL A 112      -4.205 -14.244  50.478  1.00  9.74           N  
ATOM   1818  CA  VAL A 112      -4.728 -13.608  49.266  1.00  8.77           C  
ATOM   1819  C   VAL A 112      -6.145 -13.053  49.511  1.00  8.70           C  
ATOM   1820  O   VAL A 112      -7.008 -13.785  49.997  1.00  9.87           O  
ATOM   1821  CB  VAL A 112      -4.770 -14.608  48.074  1.00  8.46           C  
ATOM   1822  CG1 VAL A 112      -5.525 -14.100  46.825  1.00  9.35           C  
ATOM   1823  CG2 VAL A 112      -3.349 -15.041  47.672  1.00  9.51           C  
ATOM   1824  H   VAL A 112      -4.075 -15.244  50.431  1.00  0.00           H  
ATOM   1825  HA  VAL A 112      -4.061 -12.782  49.006  1.00  0.00           H  
ATOM   1826  HB  VAL A 112      -5.288 -15.509  48.407  1.00  0.00           H  
ATOM   1827 HG11 VAL A 112      -5.407 -14.792  45.991  1.00  0.00           H  
ATOM   1828 HG12 VAL A 112      -6.597 -14.006  46.998  1.00  0.00           H  
ATOM   1829 HG13 VAL A 112      -5.153 -13.127  46.506  1.00  0.00           H  
ATOM   1830 HG21 VAL A 112      -3.370 -15.761  46.853  1.00  0.00           H  
ATOM   1831 HG22 VAL A 112      -2.756 -14.188  47.345  1.00  0.00           H  
ATOM   1832 HG23 VAL A 112      -2.821 -15.513  48.500  1.00  0.00           H  
ATOM   1833  N   PHE A 113      -6.331 -11.769  49.177  1.00  7.98           N  
ATOM   1834  CA  PHE A 113      -7.583 -11.044  49.360  1.00  7.67           C  
ATOM   1835  C   PHE A 113      -8.315 -10.842  48.026  1.00  7.79           C  
ATOM   1836  O   PHE A 113      -9.507 -11.138  47.951  1.00  7.80           O  
ATOM   1837  CB  PHE A 113      -7.290  -9.720  50.093  1.00  7.79           C  
ATOM   1838  CG  PHE A 113      -8.514  -8.876  50.372  1.00  7.20           C  
ATOM   1839  CD1 PHE A 113      -9.467  -9.319  51.310  1.00  8.68           C  
ATOM   1840  CD2 PHE A 113      -8.788  -7.730  49.599  1.00  7.57           C  
ATOM   1841  CE1 PHE A 113     -10.647  -8.614  51.480  1.00  9.07           C  
ATOM   1842  CE2 PHE A 113      -9.961  -7.020  49.808  1.00  8.34           C  
ATOM   1843  CZ  PHE A 113     -10.892  -7.465  50.738  1.00  8.87           C  
ATOM   1844  H   PHE A 113      -5.569 -11.240  48.773  1.00  0.00           H  
ATOM   1845  HA  PHE A 113      -8.251 -11.621  50.002  1.00  0.00           H  
ATOM   1846  HB3 PHE A 113      -6.556  -9.125  49.549  1.00  0.00           H  
ATOM   1847  HB2 PHE A 113      -6.828  -9.952  51.051  1.00  0.00           H  
ATOM   1848  HD1 PHE A 113      -9.295 -10.222  51.878  1.00  0.00           H  
ATOM   1849  HD2 PHE A 113      -8.090  -7.409  48.842  1.00  0.00           H  
ATOM   1850  HE1 PHE A 113     -11.373  -8.982  52.183  1.00  0.00           H  
ATOM   1851  HE2 PHE A 113     -10.153  -6.130  49.233  1.00  0.00           H  
ATOM   1852  HZ  PHE A 113     -11.818  -6.925  50.867  1.00  0.00           H  
ATOM   1853  N   LEU A 114      -7.585 -10.377  47.000  1.00  7.57           N  
ATOM   1854  CA  LEU A 114      -8.095 -10.179  45.646  1.00  7.79           C  
ATOM   1855  C   LEU A 114      -6.961 -10.480  44.660  1.00  7.18           C  
ATOM   1856  O   LEU A 114      -5.911  -9.843  44.734  1.00  7.50           O  
ATOM   1857  CB  LEU A 114      -8.668  -8.747  45.500  1.00  8.09           C  
ATOM   1858  CG  LEU A 114      -9.232  -8.392  44.102  1.00 10.05           C  
ATOM   1859  CD1 LEU A 114     -10.439  -9.275  43.719  1.00 13.60           C  
ATOM   1860  CD2 LEU A 114      -9.555  -6.888  44.002  1.00 11.72           C  
ATOM   1861  H   LEU A 114      -6.603 -10.174  47.134  1.00  0.00           H  
ATOM   1862  HA  LEU A 114      -8.896 -10.898  45.464  1.00  0.00           H  
ATOM   1863  HB3 LEU A 114      -7.884  -8.033  45.749  1.00  0.00           H  
ATOM   1864  HB2 LEU A 114      -9.450  -8.592  46.244  1.00  0.00           H  
ATOM   1865  HG  LEU A 114      -8.448  -8.572  43.365  1.00  0.00           H  
ATOM   1866 HD11 LEU A 114     -11.264  -8.698  43.304  1.00  0.00           H  
ATOM   1867 HD12 LEU A 114     -10.154 -10.009  42.965  1.00  0.00           H  
ATOM   1868 HD13 LEU A 114     -10.835  -9.822  44.576  1.00  0.00           H  
ATOM   1869 HD21 LEU A 114      -9.210  -6.476  43.053  1.00  0.00           H  
ATOM   1870 HD22 LEU A 114     -10.624  -6.696  44.074  1.00  0.00           H  
ATOM   1871 HD23 LEU A 114      -9.079  -6.311  44.794  1.00  0.00           H  
ATOM   1872  N   ASP A 115      -7.215 -11.435  43.754  1.00  7.12           N  
ATOM   1873  CA  ASP A 115      -6.282 -11.907  42.736  1.00  6.68           C  
ATOM   1874  C   ASP A 115      -6.916 -11.602  41.359  1.00  6.66           C  
ATOM   1875  O   ASP A 115      -7.844 -12.310  40.967  1.00  6.79           O  
ATOM   1876  CB  ASP A 115      -6.016 -13.422  42.944  1.00  5.96           C  
ATOM   1877  CG  ASP A 115      -4.983 -14.051  42.000  1.00  7.26           C  
ATOM   1878  OD1 ASP A 115      -4.419 -13.317  41.160  1.00  6.46           O  
ATOM   1879  OD2 ASP A 115      -4.761 -15.271  42.147  1.00  9.89           O1-
ATOM   1880  H   ASP A 115      -8.115 -11.893  43.760  1.00  0.00           H  
ATOM   1881  HA  ASP A 115      -5.318 -11.409  42.836  1.00  0.00           H  
ATOM   1882  HB3 ASP A 115      -6.952 -13.975  42.852  1.00  0.00           H  
ATOM   1883  HB2 ASP A 115      -5.648 -13.561  43.960  1.00  0.00           H  
ATOM   1884  N   PRO A 116      -6.420 -10.568  40.639  1.00  6.36           N  
ATOM   1885  CA  PRO A 116      -6.866 -10.287  39.260  1.00  6.62           C  
ATOM   1886  C   PRO A 116      -6.450 -11.321  38.189  1.00  6.35           C  
ATOM   1887  O   PRO A 116      -7.035 -11.298  37.106  1.00  6.25           O  
ATOM   1888  CB  PRO A 116      -6.285  -8.895  38.951  1.00  7.10           C  
ATOM   1889  CG  PRO A 116      -5.897  -8.302  40.296  1.00  7.98           C  
ATOM   1890  CD  PRO A 116      -5.508  -9.526  41.111  1.00  6.83           C  
ATOM   1891  HA  PRO A 116      -7.953 -10.216  39.270  1.00  0.00           H  
ATOM   1892  HB3 PRO A 116      -6.981  -8.258  38.403  1.00  0.00           H  
ATOM   1893  HB2 PRO A 116      -5.389  -8.990  38.343  1.00  0.00           H  
ATOM   1894  HG3 PRO A 116      -6.770  -7.830  40.749  1.00  0.00           H  
ATOM   1895  HG2 PRO A 116      -5.105  -7.556  40.231  1.00  0.00           H  
ATOM   1896  HD2 PRO A 116      -4.481  -9.831  40.901  1.00  0.00           H  
ATOM   1897  HD3 PRO A 116      -5.594  -9.305  42.173  1.00  0.00           H  
ATOM   1898  N   ASN A 117      -5.463 -12.191  38.483  1.00  6.41           N  
ATOM   1899  CA  ASN A 117      -4.921 -13.180  37.536  1.00  7.16           C  
ATOM   1900  C   ASN A 117      -5.888 -14.332  37.224  1.00  7.77           C  
ATOM   1901  O   ASN A 117      -5.771 -14.901  36.144  1.00  9.44           O  
ATOM   1902  CB  ASN A 117      -3.590 -13.787  38.040  1.00  6.38           C  
ATOM   1903  CG  ASN A 117      -2.482 -12.760  38.259  1.00  7.33           C  
ATOM   1904  OD1 ASN A 117      -1.810 -12.357  37.314  1.00  7.20           O  
ATOM   1905  ND2 ASN A 117      -2.277 -12.350  39.510  1.00  6.97           N  
ATOM   1906  H   ASN A 117      -5.042 -12.185  39.404  1.00  0.00           H  
ATOM   1907  HA  ASN A 117      -4.722 -12.660  36.596  1.00  0.00           H  
ATOM   1908  HB3 ASN A 117      -3.215 -14.500  37.304  1.00  0.00           H  
ATOM   1909  HB2 ASN A 117      -3.747 -14.367  38.950  1.00  0.00           H  
ATOM   1910 HD22 ASN A 117      -1.558 -11.667  39.713  1.00  0.00           H  
ATOM   1911 HD21 ASN A 117      -2.867 -12.703  40.259  1.00  0.00           H  
ATOM   1912  N   ILE A 118      -6.805 -14.665  38.149  1.00  7.82           N  
ATOM   1913  CA  ILE A 118      -7.808 -15.722  37.964  1.00  8.52           C  
ATOM   1914  C   ILE A 118      -9.094 -15.240  37.253  1.00  8.20           C  
ATOM   1915  O   ILE A 118      -9.952 -16.069  36.949  1.00  8.91           O  
ATOM   1916  CB  ILE A 118      -8.187 -16.393  39.315  1.00  8.74           C  
ATOM   1917  CG1 ILE A 118      -8.738 -15.411  40.375  1.00  9.33           C  
ATOM   1918  CG2 ILE A 118      -7.004 -17.207  39.870  1.00  9.95           C  
ATOM   1919  CD1 ILE A 118      -9.443 -16.096  41.553  1.00 10.27           C  
ATOM   1920  H   ILE A 118      -6.833 -14.167  39.028  1.00  0.00           H  
ATOM   1921  HA  ILE A 118      -7.383 -16.497  37.323  1.00  0.00           H  
ATOM   1922  HB  ILE A 118      -8.977 -17.118  39.110  1.00  0.00           H  
ATOM   1923 HG13 ILE A 118      -9.432 -14.699  39.928  1.00  0.00           H  
ATOM   1924 HG12 ILE A 118      -7.910 -14.821  40.761  1.00  0.00           H  
ATOM   1925 HG21 ILE A 118      -7.283 -17.763  40.764  1.00  0.00           H  
ATOM   1926 HG22 ILE A 118      -6.647 -17.932  39.137  1.00  0.00           H  
ATOM   1927 HG23 ILE A 118      -6.164 -16.563  40.130  1.00  0.00           H  
ATOM   1928 HD11 ILE A 118     -10.111 -15.400  42.059  1.00  0.00           H  
ATOM   1929 HD12 ILE A 118     -10.039 -16.948  41.226  1.00  0.00           H  
ATOM   1930 HD13 ILE A 118      -8.721 -16.452  42.289  1.00  0.00           H  
ATOM   1931  N   LEU A 119      -9.197 -13.929  36.973  1.00  7.61           N  
ATOM   1932  CA  LEU A 119     -10.323 -13.307  36.268  1.00  7.39           C  
ATOM   1933  C   LEU A 119     -10.187 -13.365  34.729  1.00  7.41           C  
ATOM   1934  O   LEU A 119     -11.107 -12.928  34.038  1.00  7.62           O  
ATOM   1935  CB  LEU A 119     -10.486 -11.850  36.763  1.00  7.63           C  
ATOM   1936  CG  LEU A 119     -10.716 -11.701  38.287  1.00  7.34           C  
ATOM   1937  CD1 LEU A 119     -10.747 -10.219  38.704  1.00  8.99           C  
ATOM   1938  CD2 LEU A 119     -11.969 -12.451  38.782  1.00  9.60           C  
ATOM   1939  H   LEU A 119      -8.447 -13.308  37.242  1.00  0.00           H  
ATOM   1940  HA  LEU A 119     -11.234 -13.856  36.510  1.00  0.00           H  
ATOM   1941  HB3 LEU A 119     -11.326 -11.387  36.244  1.00  0.00           H  
ATOM   1942  HB2 LEU A 119      -9.606 -11.276  36.471  1.00  0.00           H  
ATOM   1943  HG  LEU A 119      -9.853 -12.134  38.795  1.00  0.00           H  
ATOM   1944 HD11 LEU A 119     -10.277 -10.079  39.678  1.00  0.00           H  
ATOM   1945 HD12 LEU A 119     -10.220  -9.582  37.996  1.00  0.00           H  
ATOM   1946 HD13 LEU A 119     -11.767  -9.844  38.778  1.00  0.00           H  
ATOM   1947 HD21 LEU A 119     -12.544 -11.866  39.502  1.00  0.00           H  
ATOM   1948 HD22 LEU A 119     -12.645 -12.705  37.965  1.00  0.00           H  
ATOM   1949 HD23 LEU A 119     -11.689 -13.380  39.279  1.00  0.00           H  
ATOM   1950  N   SER A 120      -9.065 -13.905  34.219  1.00  7.30           N  
ATOM   1951  CA  SER A 120      -8.753 -14.079  32.797  1.00  7.97           C  
ATOM   1952  C   SER A 120      -7.572 -15.051  32.633  1.00  8.89           C  
ATOM   1953  O   SER A 120      -6.805 -15.240  33.574  1.00 10.04           O  
ATOM   1954  CB  SER A 120      -8.487 -12.704  32.141  1.00  8.23           C  
ATOM   1955  OG  SER A 120      -7.354 -12.065  32.694  1.00 10.14           O  
ATOM   1956  H   SER A 120      -8.362 -14.262  34.852  1.00  0.00           H  
ATOM   1957  HA  SER A 120      -9.622 -14.536  32.319  1.00  0.00           H  
ATOM   1958  HB3 SER A 120      -9.350 -12.049  32.241  1.00  0.00           H  
ATOM   1959  HB2 SER A 120      -8.318 -12.825  31.071  1.00  0.00           H  
ATOM   1960  HG  SER A 120      -7.513 -11.931  33.632  1.00  0.00           H  
ATOM   1961  N   ASP A 121      -7.434 -15.644  31.436  1.00  8.94           N  
ATOM   1962  CA  ASP A 121      -6.367 -16.608  31.117  1.00  9.69           C  
ATOM   1963  C   ASP A 121      -5.061 -15.944  30.631  1.00  9.71           C  
ATOM   1964  O   ASP A 121      -4.036 -16.624  30.586  1.00 11.53           O  
ATOM   1965  CB  ASP A 121      -6.818 -17.703  30.117  1.00  9.58           C  
ATOM   1966  CG  ASP A 121      -8.095 -18.465  30.502  1.00 12.90           C  
ATOM   1967  OD1 ASP A 121      -8.489 -18.415  31.688  1.00 13.71           O  
ATOM   1968  OD2 ASP A 121      -8.629 -19.143  29.598  1.00 14.12           O1-
ATOM   1969  H   ASP A 121      -8.105 -15.463  30.703  1.00  0.00           H  
ATOM   1970  HA  ASP A 121      -6.099 -17.132  32.037  1.00  0.00           H  
ATOM   1971  HB3 ASP A 121      -6.021 -18.436  29.991  1.00  0.00           H  
ATOM   1972  HB2 ASP A 121      -6.992 -17.232  29.148  1.00  0.00           H  
ATOM   1973  N   ASP A 122      -5.116 -14.648  30.285  1.00  8.83           N  
ATOM   1974  CA  ASP A 122      -4.002 -13.848  29.757  1.00  8.56           C  
ATOM   1975  C   ASP A 122      -3.605 -12.692  30.700  1.00  7.77           C  
ATOM   1976  O   ASP A 122      -2.606 -12.022  30.434  1.00  8.16           O  
ATOM   1977  CB  ASP A 122      -4.271 -13.331  28.315  1.00  8.66           C  
ATOM   1978  CG  ASP A 122      -5.685 -12.805  28.021  1.00 10.20           C  
ATOM   1979  OD1 ASP A 122      -6.403 -12.424  28.973  1.00  9.73           O  
ATOM   1980  OD2 ASP A 122      -6.004 -12.715  26.816  1.00 13.12           O1-
ATOM   1981  H   ASP A 122      -6.003 -14.165  30.333  1.00  0.00           H  
ATOM   1982  HA  ASP A 122      -3.112 -14.476  29.699  1.00  0.00           H  
ATOM   1983  HB3 ASP A 122      -4.097 -14.170  27.641  1.00  0.00           H  
ATOM   1984  HB2 ASP A 122      -3.553 -12.556  28.041  1.00  0.00           H  
ATOM   1985  N   GLY A 123      -4.376 -12.478  31.781  1.00  7.08           N  
ATOM   1986  CA  GLY A 123      -4.150 -11.425  32.773  1.00  6.60           C  
ATOM   1987  C   GLY A 123      -4.593 -10.034  32.288  1.00  6.48           C  
ATOM   1988  O   GLY A 123      -4.263  -9.049  32.945  1.00  7.20           O  
ATOM   1989  H   GLY A 123      -5.180 -13.071  31.933  1.00  0.00           H  
ATOM   1990  HA3 GLY A 123      -3.099 -11.397  33.049  1.00  0.00           H  
ATOM   1991  HA2 GLY A 123      -4.704 -11.673  33.678  1.00  0.00           H  
ATOM   1992  N   THR A 124      -5.317  -9.936  31.159  1.00  6.61           N  
ATOM   1993  CA  THR A 124      -5.793  -8.677  30.570  1.00  6.99           C  
ATOM   1994  C   THR A 124      -6.959  -8.014  31.341  1.00  6.78           C  
ATOM   1995  O   THR A 124      -7.222  -6.837  31.090  1.00  7.10           O  
ATOM   1996  CB  THR A 124      -6.220  -8.874  29.093  1.00  7.38           C  
ATOM   1997  OG1 THR A 124      -7.328  -9.749  28.974  1.00  8.33           O  
ATOM   1998  CG2 THR A 124      -5.066  -9.354  28.199  1.00  9.11           C  
ATOM   1999  H   THR A 124      -5.562 -10.779  30.657  1.00  0.00           H  
ATOM   2000  HA  THR A 124      -4.962  -7.970  30.585  1.00  0.00           H  
ATOM   2001  HB  THR A 124      -6.549  -7.917  28.691  1.00  0.00           H  
ATOM   2002  HG1 THR A 124      -7.011 -10.658  29.047  1.00  0.00           H  
ATOM   2003 HG21 THR A 124      -5.410  -9.582  27.190  1.00  0.00           H  
ATOM   2004 HG22 THR A 124      -4.300  -8.582  28.116  1.00  0.00           H  
ATOM   2005 HG23 THR A 124      -4.582 -10.245  28.595  1.00  0.00           H  
ATOM   2006  N   VAL A 125      -7.591  -8.728  32.292  1.00  6.01           N  
ATOM   2007  CA  VAL A 125      -8.456  -8.125  33.309  1.00  6.30           C  
ATOM   2008  C   VAL A 125      -7.575  -7.649  34.480  1.00  5.92           C  
ATOM   2009  O   VAL A 125      -6.864  -8.458  35.078  1.00  6.61           O  
ATOM   2010  CB  VAL A 125      -9.545  -9.105  33.831  1.00  6.49           C  
ATOM   2011  CG1 VAL A 125     -10.335  -8.571  35.047  1.00  8.57           C  
ATOM   2012  CG2 VAL A 125     -10.537  -9.457  32.709  1.00  6.92           C  
ATOM   2013  H   VAL A 125      -7.331  -9.693  32.442  1.00  0.00           H  
ATOM   2014  HA  VAL A 125      -8.971  -7.264  32.882  1.00  0.00           H  
ATOM   2015  HB  VAL A 125      -9.058 -10.033  34.136  1.00  0.00           H  
ATOM   2016 HG11 VAL A 125     -11.169  -9.226  35.294  1.00  0.00           H  
ATOM   2017 HG12 VAL A 125      -9.716  -8.498  35.941  1.00  0.00           H  
ATOM   2018 HG13 VAL A 125     -10.747  -7.581  34.845  1.00  0.00           H  
ATOM   2019 HG21 VAL A 125     -11.255 -10.208  33.041  1.00  0.00           H  
ATOM   2020 HG22 VAL A 125     -11.099  -8.578  32.391  1.00  0.00           H  
ATOM   2021 HG23 VAL A 125     -10.031  -9.856  31.831  1.00  0.00           H  
ATOM   2022  N   ALA A 126      -7.640  -6.339  34.753  1.00  5.43           N  
ATOM   2023  CA  ALA A 126      -6.806  -5.643  35.728  1.00  5.30           C  
ATOM   2024  C   ALA A 126      -7.661  -4.755  36.636  1.00  5.68           C  
ATOM   2025  O   ALA A 126      -8.740  -4.318  36.236  1.00  5.60           O  
ATOM   2026  CB  ALA A 126      -5.798  -4.782  34.954  1.00  5.89           C  
ATOM   2027  H   ALA A 126      -8.260  -5.750  34.212  1.00  0.00           H  
ATOM   2028  HA  ALA A 126      -6.264  -6.356  36.352  1.00  0.00           H  
ATOM   2029  HB1 ALA A 126      -5.088  -4.297  35.625  1.00  0.00           H  
ATOM   2030  HB2 ALA A 126      -5.227  -5.395  34.258  1.00  0.00           H  
ATOM   2031  HB3 ALA A 126      -6.295  -4.004  34.373  1.00  0.00           H  
ATOM   2032  N   LEU A 127      -7.124  -4.467  37.831  1.00  6.54           N  
ATOM   2033  CA  LEU A 127      -7.683  -3.509  38.784  1.00  7.04           C  
ATOM   2034  C   LEU A 127      -7.489  -2.066  38.274  1.00  6.65           C  
ATOM   2035  O   LEU A 127      -6.381  -1.721  37.861  1.00  7.39           O  
ATOM   2036  CB  LEU A 127      -6.990  -3.743  40.148  1.00  7.54           C  
ATOM   2037  CG  LEU A 127      -7.499  -2.883  41.329  1.00  9.44           C  
ATOM   2038  CD1 LEU A 127      -8.946  -3.233  41.718  1.00 12.63           C  
ATOM   2039  CD2 LEU A 127      -6.562  -3.022  42.539  1.00 10.92           C  
ATOM   2040  H   LEU A 127      -6.226  -4.858  38.075  1.00  0.00           H  
ATOM   2041  HA  LEU A 127      -8.748  -3.720  38.881  1.00  0.00           H  
ATOM   2042  HB3 LEU A 127      -5.920  -3.564  40.025  1.00  0.00           H  
ATOM   2043  HB2 LEU A 127      -7.079  -4.797  40.419  1.00  0.00           H  
ATOM   2044  HG  LEU A 127      -7.478  -1.831  41.043  1.00  0.00           H  
ATOM   2045 HD11 LEU A 127      -9.020  -3.534  42.763  1.00  0.00           H  
ATOM   2046 HD12 LEU A 127      -9.604  -2.378  41.576  1.00  0.00           H  
ATOM   2047 HD13 LEU A 127      -9.350  -4.056  41.127  1.00  0.00           H  
ATOM   2048 HD21 LEU A 127      -7.023  -2.649  43.455  1.00  0.00           H  
ATOM   2049 HD22 LEU A 127      -6.295  -4.065  42.705  1.00  0.00           H  
ATOM   2050 HD23 LEU A 127      -5.641  -2.459  42.389  1.00  0.00           H  
ATOM   2051  N   ARG A 128      -8.554  -1.250  38.347  1.00  6.36           N  
ATOM   2052  CA  ARG A 128      -8.512   0.177  38.029  1.00  6.34           C  
ATOM   2053  C   ARG A 128      -9.345   0.935  39.072  1.00  5.86           C  
ATOM   2054  O   ARG A 128     -10.548   1.123  38.884  1.00  6.39           O  
ATOM   2055  CB  ARG A 128      -8.968   0.438  36.572  1.00  6.73           C  
ATOM   2056  CG  ARG A 128      -8.763   1.908  36.134  1.00  7.74           C  
ATOM   2057  CD  ARG A 128      -9.367   2.266  34.767  1.00  8.87           C  
ATOM   2058  NE  ARG A 128      -8.681   1.627  33.639  1.00 10.55           N  
ATOM   2059  CZ  ARG A 128      -7.647   2.130  32.947  1.00  9.76           C  
ATOM   2060  NH1 ARG A 128      -7.103   3.313  33.262  1.00 11.71           N  
ATOM   2061  NH2 ARG A 128      -7.159   1.437  31.912  1.00  8.78           N1+
ATOM   2062  H   ARG A 128      -9.435  -1.606  38.695  1.00  0.00           H  
ATOM   2063  HA  ARG A 128      -7.487   0.541  38.120  1.00  0.00           H  
ATOM   2064  HB3 ARG A 128     -10.017   0.160  36.472  1.00  0.00           H  
ATOM   2065  HB2 ARG A 128      -8.422  -0.213  35.889  1.00  0.00           H  
ATOM   2066  HG3 ARG A 128      -7.684   2.057  36.084  1.00  0.00           H  
ATOM   2067  HG2 ARG A 128      -9.128   2.625  36.870  1.00  0.00           H  
ATOM   2068  HD3 ARG A 128      -9.559   3.331  34.632  1.00  0.00           H  
ATOM   2069  HD2 ARG A 128     -10.346   1.799  34.729  1.00  0.00           H  
ATOM   2070  HE  ARG A 128      -9.056   0.727  33.367  1.00  0.00           H  
ATOM   2071 HH12 ARG A 128      -6.358   3.697  32.700  1.00  0.00           H  
ATOM   2072 HH11 ARG A 128      -7.476   3.850  34.031  1.00  0.00           H  
ATOM   2073 HH22 ARG A 128      -6.408   1.806  31.349  1.00  0.00           H  
ATOM   2074 HH21 ARG A 128      -7.597   0.571  31.630  1.00  0.00           H  
ATOM   2075  N   GLY A 129      -8.672   1.348  40.157  1.00  5.87           N  
ATOM   2076  CA  GLY A 129      -9.256   2.107  41.261  1.00  5.59           C  
ATOM   2077  C   GLY A 129      -9.933   1.174  42.273  1.00  5.71           C  
ATOM   2078  O   GLY A 129     -10.416   0.094  41.932  1.00  4.48           O  
ATOM   2079  H   GLY A 129      -7.690   1.128  40.232  1.00  0.00           H  
ATOM   2080  HA3 GLY A 129      -9.981   2.834  40.893  1.00  0.00           H  
ATOM   2081  HA2 GLY A 129      -8.459   2.668  41.750  1.00  0.00           H  
ATOM   2082  N   TYR A 130      -9.985   1.630  43.530  1.00  5.22           N  
ATOM   2083  CA  TYR A 130     -10.606   0.933  44.653  1.00  5.77           C  
ATOM   2084  C   TYR A 130     -10.820   1.920  45.808  1.00  5.30           C  
ATOM   2085  O   TYR A 130     -10.169   2.965  45.861  1.00  6.96           O  
ATOM   2086  CB  TYR A 130      -9.761  -0.300  45.076  1.00  6.34           C  
ATOM   2087  CG  TYR A 130      -8.394  -0.007  45.678  1.00  7.16           C  
ATOM   2088  CD1 TYR A 130      -8.251   0.178  47.070  1.00  8.32           C  
ATOM   2089  CD2 TYR A 130      -7.261   0.087  44.843  1.00  8.74           C  
ATOM   2090  CE1 TYR A 130      -6.989   0.471  47.621  1.00  9.09           C  
ATOM   2091  CE2 TYR A 130      -5.999   0.383  45.393  1.00  9.00           C  
ATOM   2092  CZ  TYR A 130      -5.864   0.583  46.782  1.00  8.37           C  
ATOM   2093  OH  TYR A 130      -4.648   0.892  47.318  1.00 12.15           O  
ATOM   2094  H   TYR A 130      -9.588   2.531  43.756  1.00  0.00           H  
ATOM   2095  HA  TYR A 130     -11.594   0.601  44.336  1.00  0.00           H  
ATOM   2096  HB3 TYR A 130      -9.636  -0.985  44.236  1.00  0.00           H  
ATOM   2097  HB2 TYR A 130     -10.322  -0.872  45.813  1.00  0.00           H  
ATOM   2098  HD1 TYR A 130      -9.112   0.109  47.719  1.00  0.00           H  
ATOM   2099  HD2 TYR A 130      -7.359  -0.057  43.777  1.00  0.00           H  
ATOM   2100  HE1 TYR A 130      -6.889   0.620  48.686  1.00  0.00           H  
ATOM   2101  HE2 TYR A 130      -5.138   0.463  44.745  1.00  0.00           H  
ATOM   2102  HH  TYR A 130      -3.958   0.993  46.659  1.00  0.00           H  
ATOM   2103  N   ALA A 131     -11.703   1.534  46.739  1.00  5.41           N  
ATOM   2104  CA  ALA A 131     -11.924   2.250  47.987  1.00  5.11           C  
ATOM   2105  C   ALA A 131     -12.495   1.299  49.033  1.00  4.67           C  
ATOM   2106  O   ALA A 131     -13.494   0.629  48.775  1.00  4.78           O  
ATOM   2107  CB  ALA A 131     -12.860   3.448  47.771  1.00  5.47           C  
ATOM   2108  H   ALA A 131     -12.202   0.660  46.631  1.00  0.00           H  
ATOM   2109  HA  ALA A 131     -10.963   2.623  48.350  1.00  0.00           H  
ATOM   2110  HB1 ALA A 131     -13.006   4.006  48.697  1.00  0.00           H  
ATOM   2111  HB2 ALA A 131     -12.437   4.138  47.044  1.00  0.00           H  
ATOM   2112  HB3 ALA A 131     -13.841   3.133  47.415  1.00  0.00           H  
ATOM   2113  N   PHE A 132     -11.873   1.317  50.218  1.00  5.23           N  
ATOM   2114  CA  PHE A 132     -12.398   0.706  51.433  1.00  5.53           C  
ATOM   2115  C   PHE A 132     -13.394   1.650  52.117  1.00  5.49           C  
ATOM   2116  O   PHE A 132     -13.231   2.870  52.046  1.00  6.15           O  
ATOM   2117  CB  PHE A 132     -11.230   0.389  52.386  1.00  5.26           C  
ATOM   2118  CG  PHE A 132     -10.372  -0.794  51.978  1.00  5.76           C  
ATOM   2119  CD1 PHE A 132      -9.355  -0.647  51.008  1.00  5.88           C  
ATOM   2120  CD2 PHE A 132     -10.677  -2.084  52.461  1.00  6.70           C  
ATOM   2121  CE1 PHE A 132      -8.618  -1.752  50.605  1.00  6.28           C  
ATOM   2122  CE2 PHE A 132      -9.928  -3.175  52.042  1.00  7.23           C  
ATOM   2123  CZ  PHE A 132      -8.897  -3.008  51.126  1.00  7.40           C  
ATOM   2124  H   PHE A 132     -11.063   1.906  50.340  1.00  0.00           H  
ATOM   2125  HA  PHE A 132     -12.912  -0.223  51.188  1.00  0.00           H  
ATOM   2126  HB3 PHE A 132     -11.605   0.194  53.392  1.00  0.00           H  
ATOM   2127  HB2 PHE A 132     -10.588   1.265  52.475  1.00  0.00           H  
ATOM   2128  HD1 PHE A 132      -9.139   0.323  50.587  1.00  0.00           H  
ATOM   2129  HD2 PHE A 132     -11.484  -2.227  53.165  1.00  0.00           H  
ATOM   2130  HE1 PHE A 132      -7.832  -1.639  49.872  1.00  0.00           H  
ATOM   2131  HE2 PHE A 132     -10.153  -4.160  52.422  1.00  0.00           H  
ATOM   2132  HZ  PHE A 132      -8.325  -3.864  50.799  1.00  0.00           H  
ATOM   2133  N   SER A 133     -14.368   1.058  52.824  1.00  5.62           N  
ATOM   2134  CA  SER A 133     -15.232   1.745  53.784  1.00  5.40           C  
ATOM   2135  C   SER A 133     -14.435   2.276  54.992  1.00  5.71           C  
ATOM   2136  O   SER A 133     -13.307   1.837  55.225  1.00  6.06           O  
ATOM   2137  CB  SER A 133     -16.367   0.781  54.179  1.00  5.68           C  
ATOM   2138  OG  SER A 133     -15.886  -0.316  54.926  1.00  6.20           O  
ATOM   2139  H   SER A 133     -14.432   0.048  52.831  1.00  0.00           H  
ATOM   2140  HA  SER A 133     -15.675   2.604  53.281  1.00  0.00           H  
ATOM   2141  HB3 SER A 133     -16.880   0.412  53.290  1.00  0.00           H  
ATOM   2142  HB2 SER A 133     -17.116   1.302  54.777  1.00  0.00           H  
ATOM   2143  HG  SER A 133     -16.139  -0.201  55.854  1.00  0.00           H  
ATOM   2144  N   GLU A 134     -15.032   3.228  55.728  1.00  5.12           N  
ATOM   2145  CA  GLU A 134     -14.385   3.929  56.842  1.00  5.93           C  
ATOM   2146  C   GLU A 134     -13.977   3.016  58.018  1.00  5.29           C  
ATOM   2147  O   GLU A 134     -12.921   3.240  58.610  1.00  6.69           O  
ATOM   2148  CB  GLU A 134     -15.286   5.106  57.284  1.00  6.44           C  
ATOM   2149  CG  GLU A 134     -14.720   6.006  58.405  1.00  8.91           C  
ATOM   2150  CD  GLU A 134     -13.426   6.747  58.044  1.00 12.31           C  
ATOM   2151  OE1 GLU A 134     -13.093   6.833  56.842  1.00 14.21           O  
ATOM   2152  OE2 GLU A 134     -12.790   7.247  58.995  1.00 16.73           O1-
ATOM   2153  H   GLU A 134     -15.959   3.543  55.484  1.00  0.00           H  
ATOM   2154  HA  GLU A 134     -13.459   4.338  56.436  1.00  0.00           H  
ATOM   2155  HB3 GLU A 134     -16.249   4.712  57.614  1.00  0.00           H  
ATOM   2156  HB2 GLU A 134     -15.515   5.728  56.416  1.00  0.00           H  
ATOM   2157  HG3 GLU A 134     -14.550   5.425  59.311  1.00  0.00           H  
ATOM   2158  HG2 GLU A 134     -15.468   6.749  58.676  1.00  0.00           H  
ATOM   2159  N   ASP A 135     -14.792   1.983  58.296  1.00  5.29           N  
ATOM   2160  CA  ASP A 135     -14.511   0.926  59.276  1.00  4.70           C  
ATOM   2161  C   ASP A 135     -13.511  -0.132  58.757  1.00  4.97           C  
ATOM   2162  O   ASP A 135     -12.971  -0.882  59.568  1.00  5.41           O  
ATOM   2163  CB  ASP A 135     -15.795   0.237  59.818  1.00  5.25           C  
ATOM   2164  CG  ASP A 135     -16.829  -0.230  58.780  1.00  6.47           C  
ATOM   2165  OD1 ASP A 135     -16.499  -0.263  57.574  1.00  6.68           O  
ATOM   2166  OD2 ASP A 135     -17.936  -0.598  59.226  1.00  7.61           O1-
ATOM   2167  H   ASP A 135     -15.636   1.857  57.754  1.00  0.00           H  
ATOM   2168  HA  ASP A 135     -14.030   1.399  60.134  1.00  0.00           H  
ATOM   2169  HB3 ASP A 135     -16.298   0.955  60.466  1.00  0.00           H  
ATOM   2170  HB2 ASP A 135     -15.526  -0.619  60.438  1.00  0.00           H  
ATOM   2171  N   GLY A 136     -13.291  -0.181  57.430  1.00  4.34           N  
ATOM   2172  CA  GLY A 136     -12.399  -1.124  56.757  1.00  4.63           C  
ATOM   2173  C   GLY A 136     -13.005  -2.529  56.619  1.00  5.29           C  
ATOM   2174  O   GLY A 136     -12.255  -3.463  56.338  1.00  5.92           O  
ATOM   2175  H   GLY A 136     -13.767   0.484  56.837  1.00  0.00           H  
ATOM   2176  HA3 GLY A 136     -11.455  -1.191  57.294  1.00  0.00           H  
ATOM   2177  HA2 GLY A 136     -12.173  -0.741  55.762  1.00  0.00           H  
ATOM   2178  N   GLU A 137     -14.325  -2.690  56.832  1.00  5.11           N  
ATOM   2179  CA  GLU A 137     -15.029  -3.976  56.794  1.00  4.94           C  
ATOM   2180  C   GLU A 137     -15.711  -4.268  55.443  1.00  4.63           C  
ATOM   2181  O   GLU A 137     -16.172  -5.393  55.252  1.00  4.82           O  
ATOM   2182  CB  GLU A 137     -16.045  -4.045  57.958  1.00  5.42           C  
ATOM   2183  CG  GLU A 137     -15.443  -3.876  59.374  1.00  6.76           C  
ATOM   2184  CD  GLU A 137     -14.377  -4.908  59.770  1.00  9.61           C  
ATOM   2185  OE1 GLU A 137     -14.384  -6.026  59.208  1.00  8.71           O  
ATOM   2186  OE2 GLU A 137     -13.552  -4.562  60.644  1.00 13.65           O1-
ATOM   2187  H   GLU A 137     -14.888  -1.885  57.076  1.00  0.00           H  
ATOM   2188  HA  GLU A 137     -14.307  -4.780  56.936  1.00  0.00           H  
ATOM   2189  HB3 GLU A 137     -16.583  -4.994  57.919  1.00  0.00           H  
ATOM   2190  HB2 GLU A 137     -16.805  -3.276  57.814  1.00  0.00           H  
ATOM   2191  HG3 GLU A 137     -16.245  -3.928  60.111  1.00  0.00           H  
ATOM   2192  HG2 GLU A 137     -15.012  -2.880  59.473  1.00  0.00           H  
ATOM   2193  N   TYR A 138     -15.742  -3.286  54.526  1.00  5.09           N  
ATOM   2194  CA  TYR A 138     -16.238  -3.417  53.154  1.00  4.95           C  
ATOM   2195  C   TYR A 138     -15.257  -2.756  52.176  1.00  4.70           C  
ATOM   2196  O   TYR A 138     -14.430  -1.935  52.577  1.00  5.16           O  
ATOM   2197  CB  TYR A 138     -17.662  -2.832  53.037  1.00  5.92           C  
ATOM   2198  CG  TYR A 138     -18.722  -3.680  53.714  1.00  5.05           C  
ATOM   2199  CD1 TYR A 138     -19.094  -3.428  55.051  1.00  5.82           C  
ATOM   2200  CD2 TYR A 138     -19.314  -4.752  53.015  1.00  5.79           C  
ATOM   2201  CE1 TYR A 138     -20.035  -4.258  55.691  1.00  5.42           C  
ATOM   2202  CE2 TYR A 138     -20.264  -5.574  53.650  1.00  7.13           C  
ATOM   2203  CZ  TYR A 138     -20.616  -5.335  54.992  1.00  6.67           C  
ATOM   2204  OH  TYR A 138     -21.514  -6.151  55.614  1.00  7.75           O  
ATOM   2205  H   TYR A 138     -15.361  -2.379  54.761  1.00  0.00           H  
ATOM   2206  HA  TYR A 138     -16.273  -4.474  52.886  1.00  0.00           H  
ATOM   2207  HB3 TYR A 138     -17.943  -2.752  51.986  1.00  0.00           H  
ATOM   2208  HB2 TYR A 138     -17.700  -1.817  53.431  1.00  0.00           H  
ATOM   2209  HD1 TYR A 138     -18.641  -2.612  55.596  1.00  0.00           H  
ATOM   2210  HD2 TYR A 138     -19.030  -4.955  51.993  1.00  0.00           H  
ATOM   2211  HE1 TYR A 138     -20.302  -4.066  56.720  1.00  0.00           H  
ATOM   2212  HE2 TYR A 138     -20.711  -6.395  53.111  1.00  0.00           H  
ATOM   2213  HH  TYR A 138     -21.701  -5.881  56.516  1.00  0.00           H  
ATOM   2214  N   PHE A 139     -15.346  -3.180  50.908  1.00  5.09           N  
ATOM   2215  CA  PHE A 139     -14.366  -2.888  49.869  1.00  5.17           C  
ATOM   2216  C   PHE A 139     -15.032  -2.850  48.491  1.00  5.37           C  
ATOM   2217  O   PHE A 139     -15.633  -3.842  48.086  1.00  6.40           O  
ATOM   2218  CB  PHE A 139     -13.225  -3.926  49.968  1.00  5.61           C  
ATOM   2219  CG  PHE A 139     -12.200  -3.954  48.847  1.00  4.97           C  
ATOM   2220  CD1 PHE A 139     -11.259  -2.915  48.719  1.00  6.07           C  
ATOM   2221  CD2 PHE A 139     -12.209  -4.993  47.893  1.00  6.26           C  
ATOM   2222  CE1 PHE A 139     -10.286  -2.981  47.731  1.00  7.69           C  
ATOM   2223  CE2 PHE A 139     -11.231  -5.037  46.909  1.00  6.26           C  
ATOM   2224  CZ  PHE A 139     -10.262  -4.045  46.839  1.00  6.14           C  
ATOM   2225  H   PHE A 139     -16.048  -3.866  50.662  1.00  0.00           H  
ATOM   2226  HA  PHE A 139     -13.939  -1.901  50.046  1.00  0.00           H  
ATOM   2227  HB3 PHE A 139     -13.648  -4.927  50.070  1.00  0.00           H  
ATOM   2228  HB2 PHE A 139     -12.676  -3.749  50.893  1.00  0.00           H  
ATOM   2229  HD1 PHE A 139     -11.271  -2.086  49.411  1.00  0.00           H  
ATOM   2230  HD2 PHE A 139     -12.946  -5.778  47.943  1.00  0.00           H  
ATOM   2231  HE1 PHE A 139      -9.538  -2.208  47.662  1.00  0.00           H  
ATOM   2232  HE2 PHE A 139     -11.224  -5.853  46.202  1.00  0.00           H  
ATOM   2233  HZ  PHE A 139      -9.500  -4.089  46.076  1.00  0.00           H  
ATOM   2234  N   ALA A 140     -14.872  -1.717  47.797  1.00  4.81           N  
ATOM   2235  CA  ALA A 140     -15.235  -1.521  46.397  1.00  4.70           C  
ATOM   2236  C   ALA A 140     -13.962  -1.568  45.543  1.00  4.59           C  
ATOM   2237  O   ALA A 140     -12.903  -1.152  46.014  1.00  4.43           O  
ATOM   2238  CB  ALA A 140     -15.897  -0.147  46.256  1.00  4.92           C  
ATOM   2239  H   ALA A 140     -14.348  -0.956  48.212  1.00  0.00           H  
ATOM   2240  HA  ALA A 140     -15.936  -2.290  46.070  1.00  0.00           H  
ATOM   2241  HB1 ALA A 140     -16.298  -0.003  45.253  1.00  0.00           H  
ATOM   2242  HB2 ALA A 140     -16.721  -0.036  46.959  1.00  0.00           H  
ATOM   2243  HB3 ALA A 140     -15.190   0.661  46.452  1.00  0.00           H  
ATOM   2244  N   TYR A 141     -14.090  -2.050  44.299  1.00  4.90           N  
ATOM   2245  CA  TYR A 141     -12.967  -2.201  43.377  1.00  4.64           C  
ATOM   2246  C   TYR A 141     -13.456  -2.209  41.927  1.00  4.84           C  
ATOM   2247  O   TYR A 141     -14.392  -2.938  41.603  1.00  4.57           O  
ATOM   2248  CB  TYR A 141     -12.149  -3.461  43.730  1.00  5.19           C  
ATOM   2249  CG  TYR A 141     -12.818  -4.807  43.498  1.00  5.20           C  
ATOM   2250  CD1 TYR A 141     -13.762  -5.301  44.422  1.00  4.95           C  
ATOM   2251  CD2 TYR A 141     -12.498  -5.567  42.354  1.00  5.89           C  
ATOM   2252  CE1 TYR A 141     -14.393  -6.538  44.195  1.00  5.96           C  
ATOM   2253  CE2 TYR A 141     -13.113  -6.816  42.140  1.00  6.39           C  
ATOM   2254  CZ  TYR A 141     -14.063  -7.301  43.058  1.00  6.01           C  
ATOM   2255  OH  TYR A 141     -14.670  -8.503  42.836  1.00  8.41           O  
ATOM   2256  H   TYR A 141     -14.986  -2.394  43.975  1.00  0.00           H  
ATOM   2257  HA  TYR A 141     -12.313  -1.337  43.490  1.00  0.00           H  
ATOM   2258  HB3 TYR A 141     -11.825  -3.403  44.766  1.00  0.00           H  
ATOM   2259  HB2 TYR A 141     -11.233  -3.446  43.146  1.00  0.00           H  
ATOM   2260  HD1 TYR A 141     -14.019  -4.726  45.300  1.00  0.00           H  
ATOM   2261  HD2 TYR A 141     -11.777  -5.198  41.640  1.00  0.00           H  
ATOM   2262  HE1 TYR A 141     -15.134  -6.891  44.894  1.00  0.00           H  
ATOM   2263  HE2 TYR A 141     -12.855  -7.400  41.271  1.00  0.00           H  
ATOM   2264  HH  TYR A 141     -15.296  -8.747  43.523  1.00  0.00           H  
ATOM   2265  N   GLY A 142     -12.777  -1.421  41.082  1.00  4.76           N  
ATOM   2266  CA  GLY A 142     -13.037  -1.333  39.652  1.00  4.76           C  
ATOM   2267  C   GLY A 142     -12.225  -2.398  38.914  1.00  4.85           C  
ATOM   2268  O   GLY A 142     -11.071  -2.649  39.257  1.00  4.80           O  
ATOM   2269  H   GLY A 142     -11.998  -0.875  41.430  1.00  0.00           H  
ATOM   2270  HA3 GLY A 142     -12.723  -0.353  39.299  1.00  0.00           H  
ATOM   2271  HA2 GLY A 142     -14.099  -1.428  39.434  1.00  0.00           H  
ATOM   2272  N   LEU A 143     -12.834  -2.984  37.874  1.00  4.47           N  
ATOM   2273  CA  LEU A 143     -12.224  -3.975  36.990  1.00  4.29           C  
ATOM   2274  C   LEU A 143     -12.307  -3.466  35.549  1.00  4.54           C  
ATOM   2275  O   LEU A 143     -13.391  -3.095  35.098  1.00  4.93           O  
ATOM   2276  CB  LEU A 143     -12.969  -5.320  37.121  1.00  4.43           C  
ATOM   2277  CG  LEU A 143     -12.803  -6.007  38.492  1.00  4.68           C  
ATOM   2278  CD1 LEU A 143     -13.772  -7.202  38.618  1.00  7.59           C  
ATOM   2279  CD2 LEU A 143     -11.333  -6.392  38.774  1.00  6.16           C  
ATOM   2280  H   LEU A 143     -13.796  -2.751  37.667  1.00  0.00           H  
ATOM   2281  HA  LEU A 143     -11.173  -4.119  37.242  1.00  0.00           H  
ATOM   2282  HB3 LEU A 143     -12.627  -6.007  36.344  1.00  0.00           H  
ATOM   2283  HB2 LEU A 143     -14.031  -5.156  36.927  1.00  0.00           H  
ATOM   2284  HG  LEU A 143     -13.102  -5.296  39.264  1.00  0.00           H  
ATOM   2285 HD11 LEU A 143     -13.275  -8.125  38.907  1.00  0.00           H  
ATOM   2286 HD12 LEU A 143     -14.527  -6.995  39.375  1.00  0.00           H  
ATOM   2287 HD13 LEU A 143     -14.300  -7.405  37.686  1.00  0.00           H  
ATOM   2288 HD21 LEU A 143     -11.234  -7.369  39.244  1.00  0.00           H  
ATOM   2289 HD22 LEU A 143     -10.733  -6.412  37.863  1.00  0.00           H  
ATOM   2290 HD23 LEU A 143     -10.870  -5.670  39.447  1.00  0.00           H  
ATOM   2291  N   SER A 144     -11.160  -3.493  34.859  1.00  4.83           N  
ATOM   2292  CA  SER A 144     -10.995  -3.039  33.484  1.00  4.83           C  
ATOM   2293  C   SER A 144     -10.478  -4.196  32.625  1.00  4.82           C  
ATOM   2294  O   SER A 144      -9.351  -4.649  32.833  1.00  5.22           O  
ATOM   2295  CB  SER A 144     -10.009  -1.859  33.466  1.00  5.41           C  
ATOM   2296  OG  SER A 144     -10.694  -0.665  33.773  1.00  7.44           O  
ATOM   2297  H   SER A 144     -10.317  -3.827  35.312  1.00  0.00           H  
ATOM   2298  HA  SER A 144     -11.947  -2.711  33.060  1.00  0.00           H  
ATOM   2299  HB3 SER A 144      -9.557  -1.747  32.480  1.00  0.00           H  
ATOM   2300  HB2 SER A 144      -9.189  -2.007  34.171  1.00  0.00           H  
ATOM   2301  HG  SER A 144     -11.351  -0.503  33.087  1.00  0.00           H  
ATOM   2302  N   ALA A 145     -11.313  -4.637  31.672  1.00  4.86           N  
ATOM   2303  CA  ALA A 145     -10.984  -5.674  30.699  1.00  4.87           C  
ATOM   2304  C   ALA A 145     -10.271  -5.071  29.482  1.00  5.36           C  
ATOM   2305  O   ALA A 145     -10.708  -4.042  28.964  1.00  5.37           O  
ATOM   2306  CB  ALA A 145     -12.279  -6.379  30.270  1.00  5.61           C  
ATOM   2307  H   ALA A 145     -12.219  -4.202  31.565  1.00  0.00           H  
ATOM   2308  HA  ALA A 145     -10.334  -6.416  31.165  1.00  0.00           H  
ATOM   2309  HB1 ALA A 145     -12.075  -7.173  29.551  1.00  0.00           H  
ATOM   2310  HB2 ALA A 145     -12.776  -6.837  31.126  1.00  0.00           H  
ATOM   2311  HB3 ALA A 145     -12.983  -5.685  29.809  1.00  0.00           H  
ATOM   2312  N   SER A 146      -9.198  -5.748  29.039  1.00  5.79           N  
ATOM   2313  CA  SER A 146      -8.392  -5.428  27.855  1.00  6.24           C  
ATOM   2314  C   SER A 146      -7.696  -4.049  27.906  1.00  6.02           C  
ATOM   2315  O   SER A 146      -7.463  -3.451  26.860  1.00  6.50           O  
ATOM   2316  CB  SER A 146      -9.218  -5.652  26.564  1.00  7.14           C  
ATOM   2317  OG  SER A 146      -9.442  -7.033  26.360  1.00  7.95           O  
ATOM   2318  H   SER A 146      -8.895  -6.564  29.554  1.00  0.00           H  
ATOM   2319  HA  SER A 146      -7.569  -6.140  27.843  1.00  0.00           H  
ATOM   2320  HB3 SER A 146      -8.684  -5.290  25.687  1.00  0.00           H  
ATOM   2321  HB2 SER A 146     -10.171  -5.123  26.589  1.00  0.00           H  
ATOM   2322  HG  SER A 146     -10.022  -7.349  27.056  1.00  0.00           H  
ATOM   2323  N   GLY A 147      -7.367  -3.564  29.117  1.00  5.47           N  
ATOM   2324  CA  GLY A 147      -6.648  -2.305  29.343  1.00  5.69           C  
ATOM   2325  C   GLY A 147      -7.489  -1.037  29.090  1.00  5.07           C  
ATOM   2326  O   GLY A 147      -6.930   0.058  29.136  1.00  5.92           O  
ATOM   2327  H   GLY A 147      -7.592  -4.111  29.937  1.00  0.00           H  
ATOM   2328  HA3 GLY A 147      -5.755  -2.273  28.716  1.00  0.00           H  
ATOM   2329  HA2 GLY A 147      -6.302  -2.288  30.377  1.00  0.00           H  
ATOM   2330  N   SER A 148      -8.802  -1.168  28.828  1.00  4.68           N  
ATOM   2331  CA  SER A 148      -9.747  -0.070  28.606  1.00  4.29           C  
ATOM   2332  C   SER A 148      -9.958   0.797  29.864  1.00  4.84           C  
ATOM   2333  O   SER A 148      -9.923   0.272  30.977  1.00  5.00           O  
ATOM   2334  CB  SER A 148     -11.073  -0.688  28.110  1.00  4.54           C  
ATOM   2335  OG  SER A 148     -12.122   0.252  28.004  1.00  5.25           O  
ATOM   2336  H   SER A 148      -9.202  -2.096  28.798  1.00  0.00           H  
ATOM   2337  HA  SER A 148      -9.342   0.565  27.816  1.00  0.00           H  
ATOM   2338  HB3 SER A 148     -11.408  -1.467  28.796  1.00  0.00           H  
ATOM   2339  HB2 SER A 148     -10.929  -1.163  27.139  1.00  0.00           H  
ATOM   2340  HG  SER A 148     -11.866   0.950  27.391  1.00  0.00           H  
ATOM   2341  N   ASP A 149     -10.224   2.098  29.656  1.00  4.78           N  
ATOM   2342  CA  ASP A 149     -10.661   3.044  30.690  1.00  4.89           C  
ATOM   2343  C   ASP A 149     -12.044   2.727  31.291  1.00  4.70           C  
ATOM   2344  O   ASP A 149     -12.278   3.140  32.427  1.00  5.39           O  
ATOM   2345  CB  ASP A 149     -10.611   4.523  30.236  1.00  4.58           C  
ATOM   2346  CG  ASP A 149      -9.228   5.036  29.824  1.00  5.28           C  
ATOM   2347  OD1 ASP A 149      -8.229   4.622  30.454  1.00  5.57           O  
ATOM   2348  OD2 ASP A 149      -9.202   5.961  28.985  1.00  5.07           O1-
ATOM   2349  H   ASP A 149     -10.218   2.456  28.706  1.00  0.00           H  
ATOM   2350  HA  ASP A 149      -9.955   2.940  31.516  1.00  0.00           H  
ATOM   2351  HB3 ASP A 149     -10.981   5.182  31.022  1.00  0.00           H  
ATOM   2352  HB2 ASP A 149     -11.278   4.636  29.381  1.00  0.00           H  
ATOM   2353  N   TRP A 150     -12.919   1.997  30.566  1.00  4.28           N  
ATOM   2354  CA  TRP A 150     -14.194   1.496  31.094  1.00  5.18           C  
ATOM   2355  C   TRP A 150     -13.982   0.543  32.281  1.00  4.72           C  
ATOM   2356  O   TRP A 150     -13.197  -0.402  32.185  1.00  4.98           O  
ATOM   2357  CB  TRP A 150     -15.040   0.799  30.008  1.00  5.34           C  
ATOM   2358  CG  TRP A 150     -15.643   1.673  28.949  1.00  5.53           C  
ATOM   2359  CD1 TRP A 150     -15.247   1.732  27.658  1.00  6.22           C  
ATOM   2360  CD2 TRP A 150     -16.733   2.641  29.074  1.00  5.28           C  
ATOM   2361  NE1 TRP A 150     -16.030   2.634  26.972  1.00  5.95           N  
ATOM   2362  CE2 TRP A 150     -16.962   3.230  27.792  1.00  6.30           C  
ATOM   2363  CE3 TRP A 150     -17.544   3.098  30.141  1.00  4.90           C  
ATOM   2364  CZ2 TRP A 150     -17.938   4.218  27.578  1.00  5.89           C  
ATOM   2365  CZ3 TRP A 150     -18.512   4.105  29.941  1.00  5.88           C  
ATOM   2366  CH2 TRP A 150     -18.710   4.665  28.665  1.00  6.45           C  
ATOM   2367  H   TRP A 150     -12.659   1.680  29.640  1.00  0.00           H  
ATOM   2368  HA  TRP A 150     -14.760   2.358  31.453  1.00  0.00           H  
ATOM   2369  HB3 TRP A 150     -15.883   0.292  30.481  1.00  0.00           H  
ATOM   2370  HB2 TRP A 150     -14.458   0.010  29.528  1.00  0.00           H  
ATOM   2371  HD1 TRP A 150     -14.447   1.144  27.238  1.00  0.00           H  
ATOM   2372  HE1 TRP A 150     -15.905   2.823  25.977  1.00  0.00           H  
ATOM   2373  HE3 TRP A 150     -17.406   2.682  31.128  1.00  0.00           H  
ATOM   2374  HZ2 TRP A 150     -18.079   4.642  26.595  1.00  0.00           H  
ATOM   2375  HZ3 TRP A 150     -19.107   4.454  30.770  1.00  0.00           H  
ATOM   2376  HH2 TRP A 150     -19.449   5.438  28.522  1.00  0.00           H  
ATOM   2377  N   VAL A 151     -14.698   0.842  33.371  1.00  4.56           N  
ATOM   2378  CA  VAL A 151     -14.659   0.147  34.649  1.00  5.29           C  
ATOM   2379  C   VAL A 151     -16.026  -0.500  34.923  1.00  4.74           C  
ATOM   2380  O   VAL A 151     -17.066   0.057  34.564  1.00  4.39           O  
ATOM   2381  CB  VAL A 151     -14.329   1.157  35.795  1.00  5.15           C  
ATOM   2382  CG1 VAL A 151     -14.620   0.671  37.228  1.00  7.08           C  
ATOM   2383  CG2 VAL A 151     -12.866   1.609  35.717  1.00  6.68           C  
ATOM   2384  H   VAL A 151     -15.325   1.637  33.341  1.00  0.00           H  
ATOM   2385  HA  VAL A 151     -13.893  -0.628  34.629  1.00  0.00           H  
ATOM   2386  HB  VAL A 151     -14.930   2.052  35.643  1.00  0.00           H  
ATOM   2387 HG11 VAL A 151     -14.228   1.362  37.976  1.00  0.00           H  
ATOM   2388 HG12 VAL A 151     -15.688   0.580  37.416  1.00  0.00           H  
ATOM   2389 HG13 VAL A 151     -14.163  -0.301  37.394  1.00  0.00           H  
ATOM   2390 HG21 VAL A 151     -12.625   2.333  36.496  1.00  0.00           H  
ATOM   2391 HG22 VAL A 151     -12.193   0.760  35.833  1.00  0.00           H  
ATOM   2392 HG23 VAL A 151     -12.652   2.081  34.761  1.00  0.00           H  
ATOM   2393  N   THR A 152     -15.980  -1.647  35.613  1.00  4.62           N  
ATOM   2394  CA  THR A 152     -17.120  -2.265  36.275  1.00  4.82           C  
ATOM   2395  C   THR A 152     -16.750  -2.398  37.762  1.00  4.19           C  
ATOM   2396  O   THR A 152     -15.873  -3.200  38.089  1.00  4.02           O  
ATOM   2397  CB  THR A 152     -17.415  -3.673  35.694  1.00  5.01           C  
ATOM   2398  OG1 THR A 152     -17.808  -3.532  34.344  1.00  7.34           O  
ATOM   2399  CG2 THR A 152     -18.531  -4.448  36.415  1.00  7.15           C  
ATOM   2400  H   THR A 152     -15.080  -2.064  35.813  1.00  0.00           H  
ATOM   2401  HA  THR A 152     -18.009  -1.643  36.176  1.00  0.00           H  
ATOM   2402  HB  THR A 152     -16.505  -4.277  35.700  1.00  0.00           H  
ATOM   2403  HG1 THR A 152     -17.093  -3.111  33.861  1.00  0.00           H  
ATOM   2404 HG21 THR A 152     -18.749  -5.387  35.906  1.00  0.00           H  
ATOM   2405 HG22 THR A 152     -18.263  -4.696  37.442  1.00  0.00           H  
ATOM   2406 HG23 THR A 152     -19.451  -3.862  36.439  1.00  0.00           H  
ATOM   2407  N   ILE A 153     -17.388  -1.590  38.629  1.00  3.67           N  
ATOM   2408  CA  ILE A 153     -17.156  -1.643  40.076  1.00  4.41           C  
ATOM   2409  C   ILE A 153     -17.943  -2.819  40.672  1.00  4.58           C  
ATOM   2410  O   ILE A 153     -19.154  -2.891  40.480  1.00  4.79           O  
ATOM   2411  CB  ILE A 153     -17.560  -0.349  40.850  1.00  3.93           C  
ATOM   2412  CG1 ILE A 153     -16.893   0.906  40.248  1.00  4.54           C  
ATOM   2413  CG2 ILE A 153     -17.240  -0.442  42.364  1.00  5.50           C  
ATOM   2414  CD1 ILE A 153     -17.336   2.230  40.897  1.00  5.62           C  
ATOM   2415  H   ILE A 153     -18.116  -0.967  38.305  1.00  0.00           H  
ATOM   2416  HA  ILE A 153     -16.096  -1.798  40.246  1.00  0.00           H  
ATOM   2417  HB  ILE A 153     -18.637  -0.223  40.766  1.00  0.00           H  
ATOM   2418 HG13 ILE A 153     -17.109   0.962  39.183  1.00  0.00           H  
ATOM   2419 HG12 ILE A 153     -15.811   0.807  40.328  1.00  0.00           H  
ATOM   2420 HG21 ILE A 153     -17.548   0.455  42.898  1.00  0.00           H  
ATOM   2421 HG22 ILE A 153     -17.754  -1.267  42.856  1.00  0.00           H  
ATOM   2422 HG23 ILE A 153     -16.171  -0.574  42.533  1.00  0.00           H  
ATOM   2423 HD11 ILE A 153     -17.350   3.046  40.176  1.00  0.00           H  
ATOM   2424 HD12 ILE A 153     -18.336   2.160  41.321  1.00  0.00           H  
ATOM   2425 HD13 ILE A 153     -16.654   2.516  41.697  1.00  0.00           H  
ATOM   2426  N   LYS A 154     -17.232  -3.687  41.401  1.00  5.24           N  
ATOM   2427  CA  LYS A 154     -17.796  -4.773  42.196  1.00  5.42           C  
ATOM   2428  C   LYS A 154     -17.446  -4.553  43.673  1.00  4.90           C  
ATOM   2429  O   LYS A 154     -16.555  -3.762  43.985  1.00  4.82           O  
ATOM   2430  CB  LYS A 154     -17.251  -6.117  41.683  1.00  6.65           C  
ATOM   2431  CG  LYS A 154     -17.687  -6.434  40.244  1.00  8.07           C  
ATOM   2432  CD  LYS A 154     -17.479  -7.911  39.887  1.00  7.98           C  
ATOM   2433  CE  LYS A 154     -17.866  -8.225  38.438  1.00 12.15           C  
ATOM   2434  NZ  LYS A 154     -17.694  -9.658  38.147  1.00 14.88           N1+
ATOM   2435  H   LYS A 154     -16.235  -3.542  41.507  1.00  0.00           H  
ATOM   2436  HA  LYS A 154     -18.885  -4.781  42.117  1.00  0.00           H  
ATOM   2437  HB3 LYS A 154     -17.612  -6.913  42.337  1.00  0.00           H  
ATOM   2438  HB2 LYS A 154     -16.164  -6.135  41.745  1.00  0.00           H  
ATOM   2439  HG3 LYS A 154     -17.125  -5.808  39.549  1.00  0.00           H  
ATOM   2440  HG2 LYS A 154     -18.735  -6.171  40.110  1.00  0.00           H  
ATOM   2441  HD3 LYS A 154     -18.076  -8.528  40.562  1.00  0.00           H  
ATOM   2442  HD2 LYS A 154     -16.440  -8.191  40.065  1.00  0.00           H  
ATOM   2443  HE3 LYS A 154     -17.253  -7.645  37.746  1.00  0.00           H  
ATOM   2444  HE2 LYS A 154     -18.906  -7.952  38.256  1.00  0.00           H  
ATOM   2445  HZ1 LYS A 154     -18.272 -10.200  38.775  1.00  0.00           H  
ATOM   2446  HZ2 LYS A 154     -17.964  -9.847  37.193  1.00  0.00           H  
ATOM   2447  HZ3 LYS A 154     -16.727  -9.916  38.283  1.00  0.00           H  
ATOM   2448  N   PHE A 155     -18.186  -5.243  44.554  1.00  4.86           N  
ATOM   2449  CA  PHE A 155     -18.109  -5.072  46.004  1.00  5.45           C  
ATOM   2450  C   PHE A 155     -17.819  -6.404  46.708  1.00  5.75           C  
ATOM   2451  O   PHE A 155     -18.236  -7.461  46.233  1.00  5.84           O  
ATOM   2452  CB  PHE A 155     -19.427  -4.454  46.515  1.00  5.27           C  
ATOM   2453  CG  PHE A 155     -19.648  -2.995  46.145  1.00  4.68           C  
ATOM   2454  CD1 PHE A 155     -20.100  -2.642  44.855  1.00  4.92           C  
ATOM   2455  CD2 PHE A 155     -19.273  -1.969  47.038  1.00  5.57           C  
ATOM   2456  CE1 PHE A 155     -20.239  -1.308  44.505  1.00  5.59           C  
ATOM   2457  CE2 PHE A 155     -19.430  -0.638  46.673  1.00  5.68           C  
ATOM   2458  CZ  PHE A 155     -19.913  -0.309  45.413  1.00  5.58           C  
ATOM   2459  H   PHE A 155     -18.891  -5.886  44.222  1.00  0.00           H  
ATOM   2460  HA  PHE A 155     -17.299  -4.390  46.259  1.00  0.00           H  
ATOM   2461  HB3 PHE A 155     -19.480  -4.533  47.601  1.00  0.00           H  
ATOM   2462  HB2 PHE A 155     -20.267  -5.035  46.135  1.00  0.00           H  
ATOM   2463  HD1 PHE A 155     -20.343  -3.408  44.134  1.00  0.00           H  
ATOM   2464  HD2 PHE A 155     -18.880  -2.216  48.013  1.00  0.00           H  
ATOM   2465  HE1 PHE A 155     -20.596  -1.053  43.521  1.00  0.00           H  
ATOM   2466  HE2 PHE A 155     -19.166   0.148  47.365  1.00  0.00           H  
ATOM   2467  HZ  PHE A 155     -20.024   0.729  45.133  1.00  0.00           H  
ATOM   2468  N   MET A 156     -17.130  -6.303  47.853  1.00  5.67           N  
ATOM   2469  CA  MET A 156     -16.827  -7.393  48.776  1.00  6.57           C  
ATOM   2470  C   MET A 156     -17.035  -6.912  50.219  1.00  6.53           C  
ATOM   2471  O   MET A 156     -16.777  -5.745  50.517  1.00  5.98           O  
ATOM   2472  CB  MET A 156     -15.355  -7.832  48.614  1.00  7.06           C  
ATOM   2473  CG  MET A 156     -15.052  -8.677  47.368  1.00  8.69           C  
ATOM   2474  SD  MET A 156     -13.303  -8.673  46.883  1.00 11.85           S  
ATOM   2475  CE  MET A 156     -12.570  -9.557  48.283  1.00 10.60           C  
ATOM   2476  H   MET A 156     -16.804  -5.391  48.149  1.00  0.00           H  
ATOM   2477  HA  MET A 156     -17.490  -8.233  48.581  1.00  0.00           H  
ATOM   2478  HB3 MET A 156     -15.068  -8.430  49.481  1.00  0.00           H  
ATOM   2479  HB2 MET A 156     -14.708  -6.956  48.638  1.00  0.00           H  
ATOM   2480  HG3 MET A 156     -15.630  -8.324  46.518  1.00  0.00           H  
ATOM   2481  HG2 MET A 156     -15.363  -9.709  47.537  1.00  0.00           H  
ATOM   2482  HE1 MET A 156     -11.485  -9.531  48.204  1.00  0.00           H  
ATOM   2483  HE2 MET A 156     -12.849  -9.099  49.231  1.00  0.00           H  
ATOM   2484  HE3 MET A 156     -12.897 -10.595  48.285  1.00  0.00           H  
ATOM   2485  N   LYS A 157     -17.396  -7.856  51.102  1.00  5.99           N  
ATOM   2486  CA  LYS A 157     -17.161  -7.744  52.539  1.00  6.66           C  
ATOM   2487  C   LYS A 157     -15.739  -8.255  52.813  1.00  5.83           C  
ATOM   2488  O   LYS A 157     -15.384  -9.338  52.344  1.00  5.93           O  
ATOM   2489  CB  LYS A 157     -18.215  -8.553  53.322  1.00  6.35           C  
ATOM   2490  CG  LYS A 157     -18.132  -8.322  54.846  1.00  7.56           C  
ATOM   2491  CD  LYS A 157     -19.212  -9.052  55.659  1.00 10.00           C  
ATOM   2492  CE  LYS A 157     -18.987 -10.568  55.753  1.00 13.12           C  
ATOM   2493  NZ  LYS A 157     -19.985 -11.202  56.630  1.00 13.71           N1+
ATOM   2494  H   LYS A 157     -17.588  -8.792  50.764  1.00  0.00           H  
ATOM   2495  HA  LYS A 157     -17.234  -6.700  52.846  1.00  0.00           H  
ATOM   2496  HB3 LYS A 157     -18.114  -9.614  53.095  1.00  0.00           H  
ATOM   2497  HB2 LYS A 157     -19.208  -8.264  52.979  1.00  0.00           H  
ATOM   2498  HG3 LYS A 157     -18.218  -7.253  55.042  1.00  0.00           H  
ATOM   2499  HG2 LYS A 157     -17.151  -8.614  55.223  1.00  0.00           H  
ATOM   2500  HD3 LYS A 157     -20.190  -8.853  55.218  1.00  0.00           H  
ATOM   2501  HD2 LYS A 157     -19.243  -8.623  56.661  1.00  0.00           H  
ATOM   2502  HE3 LYS A 157     -18.000 -10.775  56.164  1.00  0.00           H  
ATOM   2503  HE2 LYS A 157     -19.033 -11.032  54.767  1.00  0.00           H  
ATOM   2504  HZ1 LYS A 157     -19.919 -10.802  57.555  1.00  0.00           H  
ATOM   2505  HZ2 LYS A 157     -20.911 -11.044  56.260  1.00  0.00           H  
ATOM   2506  HZ3 LYS A 157     -19.805 -12.194  56.683  1.00  0.00           H  
ATOM   2507  N   VAL A 158     -14.956  -7.461  53.556  1.00  5.78           N  
ATOM   2508  CA  VAL A 158     -13.545  -7.727  53.838  1.00  6.35           C  
ATOM   2509  C   VAL A 158     -13.318  -8.980  54.706  1.00  6.55           C  
ATOM   2510  O   VAL A 158     -12.379  -9.731  54.437  1.00  6.89           O  
ATOM   2511  CB  VAL A 158     -12.863  -6.493  54.492  1.00  5.68           C  
ATOM   2512  CG1 VAL A 158     -11.478  -6.749  55.113  1.00  7.02           C  
ATOM   2513  CG2 VAL A 158     -12.769  -5.335  53.484  1.00  6.89           C  
ATOM   2514  H   VAL A 158     -15.332  -6.603  53.938  1.00  0.00           H  
ATOM   2515  HA  VAL A 158     -13.075  -7.899  52.872  1.00  0.00           H  
ATOM   2516  HB  VAL A 158     -13.502  -6.161  55.308  1.00  0.00           H  
ATOM   2517 HG11 VAL A 158     -11.049  -5.819  55.487  1.00  0.00           H  
ATOM   2518 HG12 VAL A 158     -11.523  -7.429  55.963  1.00  0.00           H  
ATOM   2519 HG13 VAL A 158     -10.795  -7.177  54.379  1.00  0.00           H  
ATOM   2520 HG21 VAL A 158     -12.383  -4.428  53.946  1.00  0.00           H  
ATOM   2521 HG22 VAL A 158     -12.104  -5.584  52.659  1.00  0.00           H  
ATOM   2522 HG23 VAL A 158     -13.741  -5.092  53.059  1.00  0.00           H  
ATOM   2523  N   ASP A 159     -14.194  -9.194  55.702  1.00  7.86           N  
ATOM   2524  CA  ASP A 159     -14.182 -10.368  56.571  1.00  9.62           C  
ATOM   2525  C   ASP A 159     -14.596 -11.614  55.761  1.00  9.58           C  
ATOM   2526  O   ASP A 159     -15.724 -11.678  55.270  1.00 10.68           O  
ATOM   2527  CB  ASP A 159     -15.079 -10.149  57.813  1.00 10.21           C  
ATOM   2528  CG  ASP A 159     -14.957 -11.236  58.889  1.00 14.41           C  
ATOM   2529  OD1 ASP A 159     -13.896 -11.898  58.941  1.00 16.70           O  
ATOM   2530  OD2 ASP A 159     -15.903 -11.325  59.700  1.00 21.15           O1-
ATOM   2531  H   ASP A 159     -14.942  -8.533  55.855  1.00  0.00           H  
ATOM   2532  HA  ASP A 159     -13.152 -10.494  56.914  1.00  0.00           H  
ATOM   2533  HB3 ASP A 159     -16.120 -10.096  57.493  1.00  0.00           H  
ATOM   2534  HB2 ASP A 159     -14.837  -9.191  58.274  1.00  0.00           H  
ATOM   2535  N   GLY A 160     -13.650 -12.555  55.610  1.00  9.86           N  
ATOM   2536  CA  GLY A 160     -13.814 -13.786  54.836  1.00  9.85           C  
ATOM   2537  C   GLY A 160     -13.700 -13.578  53.313  1.00 10.20           C  
ATOM   2538  O   GLY A 160     -13.852 -14.556  52.582  1.00 10.61           O  
ATOM   2539  H   GLY A 160     -12.755 -12.416  56.059  1.00  0.00           H  
ATOM   2540  HA3 GLY A 160     -14.777 -14.242  55.067  1.00  0.00           H  
ATOM   2541  HA2 GLY A 160     -13.047 -14.494  55.151  1.00  0.00           H  
ATOM   2542  N   ALA A 161     -13.449 -12.339  52.838  1.00  9.69           N  
ATOM   2543  CA  ALA A 161     -13.300 -11.933  51.431  1.00  9.32           C  
ATOM   2544  C   ALA A 161     -14.515 -12.290  50.541  1.00  9.41           C  
ATOM   2545  O   ALA A 161     -14.340 -12.685  49.389  1.00 10.08           O  
ATOM   2546  CB  ALA A 161     -11.963 -12.462  50.870  1.00  9.90           C  
ATOM   2547  H   ALA A 161     -13.340 -11.589  53.507  1.00  0.00           H  
ATOM   2548  HA  ALA A 161     -13.241 -10.844  51.438  1.00  0.00           H  
ATOM   2549  HB1 ALA A 161     -11.760 -12.064  49.876  1.00  0.00           H  
ATOM   2550  HB2 ALA A 161     -11.128 -12.165  51.507  1.00  0.00           H  
ATOM   2551  HB3 ALA A 161     -11.955 -13.550  50.798  1.00  0.00           H  
ATOM   2552  N   LYS A 162     -15.725 -12.168  51.113  1.00  8.97           N  
ATOM   2553  CA  LYS A 162     -16.996 -12.563  50.504  1.00  9.29           C  
ATOM   2554  C   LYS A 162     -17.434 -11.558  49.428  1.00  9.14           C  
ATOM   2555  O   LYS A 162     -17.624 -10.390  49.758  1.00  8.76           O  
ATOM   2556  CB  LYS A 162     -18.079 -12.644  51.607  1.00  9.98           C  
ATOM   2557  CG  LYS A 162     -17.769 -13.587  52.785  1.00 12.91           C  
ATOM   2558  CD  LYS A 162     -17.615 -15.061  52.384  1.00 15.63           C  
ATOM   2559  CE  LYS A 162     -17.449 -15.978  53.602  1.00 16.67           C  
ATOM   2560  NZ  LYS A 162     -17.336 -17.389  53.198  1.00 19.77           N1+
ATOM   2561  H   LYS A 162     -15.782 -11.807  52.054  1.00  0.00           H  
ATOM   2562  HA  LYS A 162     -16.877 -13.545  50.044  1.00  0.00           H  
ATOM   2563  HB3 LYS A 162     -19.028 -12.942  51.158  1.00  0.00           H  
ATOM   2564  HB2 LYS A 162     -18.250 -11.650  52.020  1.00  0.00           H  
ATOM   2565  HG3 LYS A 162     -18.576 -13.499  53.514  1.00  0.00           H  
ATOM   2566  HG2 LYS A 162     -16.870 -13.253  53.303  1.00  0.00           H  
ATOM   2567  HD3 LYS A 162     -16.746 -15.171  51.734  1.00  0.00           H  
ATOM   2568  HD2 LYS A 162     -18.481 -15.372  51.799  1.00  0.00           H  
ATOM   2569  HE3 LYS A 162     -18.301 -15.875  54.275  1.00  0.00           H  
ATOM   2570  HE2 LYS A 162     -16.557 -15.702  54.165  1.00  0.00           H  
ATOM   2571  HZ1 LYS A 162     -16.533 -17.505  52.597  1.00  0.00           H  
ATOM   2572  HZ2 LYS A 162     -17.228 -17.969  54.018  1.00  0.00           H  
ATOM   2573  HZ3 LYS A 162     -18.170 -17.667  52.700  1.00  0.00           H  
ATOM   2574  N   GLU A 163     -17.630 -12.031  48.185  1.00  9.31           N  
ATOM   2575  CA  GLU A 163     -18.191 -11.245  47.079  1.00  9.54           C  
ATOM   2576  C   GLU A 163     -19.676 -10.916  47.326  1.00  8.64           C  
ATOM   2577  O   GLU A 163     -20.439 -11.812  47.689  1.00 10.20           O  
ATOM   2578  CB  GLU A 163     -17.971 -12.012  45.754  1.00  9.94           C  
ATOM   2579  CG  GLU A 163     -18.535 -11.313  44.493  1.00 14.36           C  
ATOM   2580  CD  GLU A 163     -18.248 -12.065  43.188  1.00  0.00           C  
ATOM   2581  OE1 GLU A 163     -18.159 -13.312  43.237  1.00  0.00           O  
ATOM   2582  OE2 GLU A 163     -18.136 -11.373  42.152  1.00  0.00           O1-
ATOM   2583  H   GLU A 163     -17.452 -13.004  47.987  1.00  0.00           H  
ATOM   2584  HA  GLU A 163     -17.639 -10.306  47.018  1.00  0.00           H  
ATOM   2585  HB3 GLU A 163     -18.413 -13.005  45.844  1.00  0.00           H  
ATOM   2586  HB2 GLU A 163     -16.901 -12.173  45.617  1.00  0.00           H  
ATOM   2587  HG2 GLU A 163     -19.617 -11.204  44.565  1.00  0.00           H  
ATOM   2588  HG3 GLU A 163     -18.124 -10.306  44.418  1.00  0.00           H  
ATOM   2589  N   LEU A 164     -20.049  -9.644  47.108  1.00  7.07           N  
ATOM   2590  CA  LEU A 164     -21.423  -9.149  47.234  1.00  5.98           C  
ATOM   2591  C   LEU A 164     -22.112  -9.107  45.850  1.00  6.20           C  
ATOM   2592  O   LEU A 164     -21.407  -9.026  44.842  1.00  6.27           O  
ATOM   2593  CB  LEU A 164     -21.410  -7.737  47.865  1.00  6.23           C  
ATOM   2594  CG  LEU A 164     -20.742  -7.632  49.256  1.00  7.02           C  
ATOM   2595  CD1 LEU A 164     -20.755  -6.171  49.749  1.00  8.40           C  
ATOM   2596  CD2 LEU A 164     -21.343  -8.606  50.292  1.00  8.68           C  
ATOM   2597  H   LEU A 164     -19.367  -8.969  46.786  1.00  0.00           H  
ATOM   2598  HA  LEU A 164     -21.957  -9.828  47.894  1.00  0.00           H  
ATOM   2599  HB3 LEU A 164     -22.434  -7.372  47.948  1.00  0.00           H  
ATOM   2600  HB2 LEU A 164     -20.909  -7.051  47.182  1.00  0.00           H  
ATOM   2601  HG  LEU A 164     -19.696  -7.909  49.138  1.00  0.00           H  
ATOM   2602 HD11 LEU A 164     -19.742  -5.799  49.895  1.00  0.00           H  
ATOM   2603 HD12 LEU A 164     -21.235  -5.508  49.029  1.00  0.00           H  
ATOM   2604 HD13 LEU A 164     -21.289  -6.043  50.690  1.00  0.00           H  
ATOM   2605 HD21 LEU A 164     -21.420  -8.165  51.286  1.00  0.00           H  
ATOM   2606 HD22 LEU A 164     -22.343  -8.935  50.009  1.00  0.00           H  
ATOM   2607 HD23 LEU A 164     -20.718  -9.494  50.387  1.00  0.00           H  
ATOM   2608  N   PRO A 165     -23.470  -9.120  45.808  1.00  6.82           N  
ATOM   2609  CA  PRO A 165     -24.230  -9.035  44.539  1.00  7.20           C  
ATOM   2610  C   PRO A 165     -24.082  -7.726  43.740  1.00  7.01           C  
ATOM   2611  O   PRO A 165     -24.364  -7.732  42.543  1.00  8.17           O  
ATOM   2612  CB  PRO A 165     -25.700  -9.234  44.961  1.00  7.91           C  
ATOM   2613  CG  PRO A 165     -25.639  -9.882  46.331  1.00  8.80           C  
ATOM   2614  CD  PRO A 165     -24.386  -9.275  46.941  1.00  7.32           C  
ATOM   2615  HA  PRO A 165     -23.918  -9.872  43.912  1.00  0.00           H  
ATOM   2616  HB3 PRO A 165     -26.262  -9.836  44.246  1.00  0.00           H  
ATOM   2617  HB2 PRO A 165     -26.213  -8.275  45.050  1.00  0.00           H  
ATOM   2618  HG3 PRO A 165     -25.502 -10.958  46.216  1.00  0.00           H  
ATOM   2619  HG2 PRO A 165     -26.537  -9.718  46.928  1.00  0.00           H  
ATOM   2620  HD2 PRO A 165     -24.600  -8.289  47.358  1.00  0.00           H  
ATOM   2621  HD3 PRO A 165     -24.031  -9.917  47.744  1.00  0.00           H  
ATOM   2622  N   ASP A 166     -23.690  -6.635  44.421  1.00  6.36           N  
ATOM   2623  CA  ASP A 166     -23.592  -5.274  43.891  1.00  6.16           C  
ATOM   2624  C   ASP A 166     -22.578  -5.145  42.744  1.00  5.99           C  
ATOM   2625  O   ASP A 166     -21.416  -5.522  42.909  1.00  6.64           O  
ATOM   2626  CB  ASP A 166     -23.273  -4.218  44.973  1.00  5.66           C  
ATOM   2627  CG  ASP A 166     -24.121  -4.278  46.245  1.00  7.20           C  
ATOM   2628  OD1 ASP A 166     -24.103  -5.327  46.927  1.00  8.02           O  
ATOM   2629  OD2 ASP A 166     -24.707  -3.223  46.567  1.00  7.15           O1-
ATOM   2630  H   ASP A 166     -23.521  -6.712  45.415  1.00  0.00           H  
ATOM   2631  HA  ASP A 166     -24.582  -5.035  43.497  1.00  0.00           H  
ATOM   2632  HB3 ASP A 166     -23.370  -3.225  44.533  1.00  0.00           H  
ATOM   2633  HB2 ASP A 166     -22.236  -4.290  45.290  1.00  0.00           H  
ATOM   2634  N   VAL A 167     -23.052  -4.586  41.619  1.00  6.15           N  
ATOM   2635  CA  VAL A 167     -22.264  -4.294  40.424  1.00  6.35           C  
ATOM   2636  C   VAL A 167     -22.730  -2.938  39.857  1.00  6.43           C  
ATOM   2637  O   VAL A 167     -23.937  -2.704  39.772  1.00  7.01           O  
ATOM   2638  CB  VAL A 167     -22.437  -5.386  39.323  1.00  6.97           C  
ATOM   2639  CG1 VAL A 167     -21.693  -5.065  38.010  1.00  8.81           C  
ATOM   2640  CG2 VAL A 167     -21.998  -6.780  39.809  1.00  8.88           C  
ATOM   2641  H   VAL A 167     -24.021  -4.306  41.574  1.00  0.00           H  
ATOM   2642  HA  VAL A 167     -21.212  -4.227  40.695  1.00  0.00           H  
ATOM   2643  HB  VAL A 167     -23.498  -5.460  39.076  1.00  0.00           H  
ATOM   2644 HG11 VAL A 167     -21.764  -5.888  37.299  1.00  0.00           H  
ATOM   2645 HG12 VAL A 167     -22.093  -4.185  37.507  1.00  0.00           H  
ATOM   2646 HG13 VAL A 167     -20.637  -4.888  38.210  1.00  0.00           H  
ATOM   2647 HG21 VAL A 167     -22.065  -7.520  39.010  1.00  0.00           H  
ATOM   2648 HG22 VAL A 167     -20.970  -6.771  40.168  1.00  0.00           H  
ATOM   2649 HG23 VAL A 167     -22.628  -7.139  40.621  1.00  0.00           H  
ATOM   2650  N   LEU A 168     -21.766  -2.088  39.461  1.00  5.91           N  
ATOM   2651  CA  LEU A 168     -22.009  -0.800  38.807  1.00  5.78           C  
ATOM   2652  C   LEU A 168     -21.307  -0.799  37.445  1.00  6.23           C  
ATOM   2653  O   LEU A 168     -20.096  -1.010  37.391  1.00  5.73           O  
ATOM   2654  CB  LEU A 168     -21.476   0.373  39.666  1.00  5.26           C  
ATOM   2655  CG  LEU A 168     -21.974   0.425  41.127  1.00  5.52           C  
ATOM   2656  CD1 LEU A 168     -21.205   1.499  41.925  1.00  4.88           C  
ATOM   2657  CD2 LEU A 168     -23.502   0.609  41.209  1.00  8.67           C  
ATOM   2658  H   LEU A 168     -20.795  -2.349  39.576  1.00  0.00           H  
ATOM   2659  HA  LEU A 168     -23.077  -0.660  38.643  1.00  0.00           H  
ATOM   2660  HB3 LEU A 168     -21.729   1.313  39.173  1.00  0.00           H  
ATOM   2661  HB2 LEU A 168     -20.389   0.339  39.671  1.00  0.00           H  
ATOM   2662  HG  LEU A 168     -21.743  -0.530  41.597  1.00  0.00           H  
ATOM   2663 HD11 LEU A 168     -21.846   2.091  42.575  1.00  0.00           H  
ATOM   2664 HD12 LEU A 168     -20.443   1.046  42.558  1.00  0.00           H  
ATOM   2665 HD13 LEU A 168     -20.693   2.197  41.264  1.00  0.00           H  
ATOM   2666 HD21 LEU A 168     -23.976  -0.257  41.672  1.00  0.00           H  
ATOM   2667 HD22 LEU A 168     -23.789   1.485  41.784  1.00  0.00           H  
ATOM   2668 HD23 LEU A 168     -23.952   0.737  40.227  1.00  0.00           H  
ATOM   2669  N   GLU A 169     -22.079  -0.530  36.383  1.00  6.67           N  
ATOM   2670  CA  GLU A 169     -21.623  -0.454  34.994  1.00  8.37           C  
ATOM   2671  C   GLU A 169     -21.621   1.002  34.494  1.00  7.33           C  
ATOM   2672  O   GLU A 169     -22.140   1.893  35.168  1.00  6.27           O  
ATOM   2673  CB  GLU A 169     -22.544  -1.337  34.126  1.00  8.28           C  
ATOM   2674  CG  GLU A 169     -22.518  -2.827  34.530  1.00 11.72           C  
ATOM   2675  CD  GLU A 169     -23.389  -3.732  33.654  1.00 14.70           C  
ATOM   2676  OE1 GLU A 169     -23.943  -3.235  32.649  1.00 24.02           O  
ATOM   2677  OE2 GLU A 169     -23.481  -4.926  34.012  1.00 24.55           O1-
ATOM   2678  H   GLU A 169     -23.069  -0.370  36.522  1.00  0.00           H  
ATOM   2679  HA  GLU A 169     -20.602  -0.831  34.909  1.00  0.00           H  
ATOM   2680  HB3 GLU A 169     -22.249  -1.249  33.079  1.00  0.00           H  
ATOM   2681  HB2 GLU A 169     -23.569  -0.963  34.183  1.00  0.00           H  
ATOM   2682  HG3 GLU A 169     -22.857  -2.944  35.559  1.00  0.00           H  
ATOM   2683  HG2 GLU A 169     -21.494  -3.202  34.493  1.00  0.00           H  
ATOM   2684  N   ARG A 170     -21.006   1.213  33.316  1.00  7.44           N  
ATOM   2685  CA  ARG A 170     -20.816   2.509  32.642  1.00  7.73           C  
ATOM   2686  C   ARG A 170     -19.948   3.517  33.421  1.00  7.06           C  
ATOM   2687  O   ARG A 170     -20.044   4.723  33.186  1.00  7.04           O  
ATOM   2688  CB  ARG A 170     -22.158   3.130  32.197  1.00  9.05           C  
ATOM   2689  CG  ARG A 170     -22.922   2.270  31.180  1.00 13.21           C  
ATOM   2690  CD  ARG A 170     -23.952   3.083  30.383  1.00 18.14           C  
ATOM   2691  NE  ARG A 170     -23.304   4.086  29.525  1.00 19.58           N  
ATOM   2692  CZ  ARG A 170     -22.630   3.853  28.387  1.00 20.53           C  
ATOM   2693  NH1 ARG A 170     -22.519   2.618  27.884  1.00 19.37           N  
ATOM   2694  NH2 ARG A 170     -22.058   4.877  27.745  1.00 20.60           N1+
ATOM   2695  H   ARG A 170     -20.608   0.419  32.835  1.00  0.00           H  
ATOM   2696  HA  ARG A 170     -20.241   2.284  31.743  1.00  0.00           H  
ATOM   2697  HB3 ARG A 170     -21.939   4.086  31.722  1.00  0.00           H  
ATOM   2698  HB2 ARG A 170     -22.795   3.365  33.050  1.00  0.00           H  
ATOM   2699  HG3 ARG A 170     -23.350   1.362  31.607  1.00  0.00           H  
ATOM   2700  HG2 ARG A 170     -22.173   1.929  30.465  1.00  0.00           H  
ATOM   2701  HD3 ARG A 170     -24.517   3.687  31.094  1.00  0.00           H  
ATOM   2702  HD2 ARG A 170     -24.684   2.462  29.870  1.00  0.00           H  
ATOM   2703  HE  ARG A 170     -23.317   5.031  29.890  1.00  0.00           H  
ATOM   2704 HH12 ARG A 170     -21.955   2.446  27.057  1.00  0.00           H  
ATOM   2705 HH11 ARG A 170     -22.967   1.841  28.348  1.00  0.00           H  
ATOM   2706 HH22 ARG A 170     -21.518   4.718  26.906  1.00  0.00           H  
ATOM   2707 HH21 ARG A 170     -22.207   5.824  28.067  1.00  0.00           H  
ATOM   2708  N   VAL A 171     -19.095   3.000  34.312  1.00  5.52           N  
ATOM   2709  CA  VAL A 171     -18.157   3.777  35.105  1.00  5.30           C  
ATOM   2710  C   VAL A 171     -16.900   4.055  34.257  1.00  5.62           C  
ATOM   2711  O   VAL A 171     -16.365   3.129  33.650  1.00  5.57           O  
ATOM   2712  CB  VAL A 171     -17.771   2.983  36.385  1.00  4.46           C  
ATOM   2713  CG1 VAL A 171     -16.759   3.700  37.292  1.00  6.05           C  
ATOM   2714  CG2 VAL A 171     -19.023   2.608  37.203  1.00  5.81           C  
ATOM   2715  H   VAL A 171     -19.054   1.998  34.437  1.00  0.00           H  
ATOM   2716  HA  VAL A 171     -18.618   4.722  35.397  1.00  0.00           H  
ATOM   2717  HB  VAL A 171     -17.300   2.050  36.084  1.00  0.00           H  
ATOM   2718 HG11 VAL A 171     -16.425   3.045  38.095  1.00  0.00           H  
ATOM   2719 HG12 VAL A 171     -15.862   4.021  36.764  1.00  0.00           H  
ATOM   2720 HG13 VAL A 171     -17.221   4.572  37.749  1.00  0.00           H  
ATOM   2721 HG21 VAL A 171     -18.766   2.176  38.168  1.00  0.00           H  
ATOM   2722 HG22 VAL A 171     -19.645   3.483  37.387  1.00  0.00           H  
ATOM   2723 HG23 VAL A 171     -19.637   1.873  36.683  1.00  0.00           H  
ATOM   2724  N   LYS A 172     -16.453   5.317  34.233  1.00  5.27           N  
ATOM   2725  CA  LYS A 172     -15.194   5.734  33.616  1.00  6.28           C  
ATOM   2726  C   LYS A 172     -14.782   7.071  34.247  1.00  5.43           C  
ATOM   2727  O   LYS A 172     -15.631   7.951  34.400  1.00  4.82           O  
ATOM   2728  CB  LYS A 172     -15.302   5.809  32.067  1.00  6.80           C  
ATOM   2729  CG  LYS A 172     -13.951   6.108  31.383  1.00  8.02           C  
ATOM   2730  CD  LYS A 172     -13.980   6.374  29.869  1.00 10.31           C  
ATOM   2731  CE  LYS A 172     -14.535   5.222  29.035  1.00 12.23           C  
ATOM   2732  NZ  LYS A 172     -14.202   5.374  27.608  1.00  8.87           N1+
ATOM   2733  H   LYS A 172     -16.953   6.038  34.736  1.00  0.00           H  
ATOM   2734  HA  LYS A 172     -14.434   4.992  33.874  1.00  0.00           H  
ATOM   2735  HB3 LYS A 172     -16.031   6.564  31.784  1.00  0.00           H  
ATOM   2736  HB2 LYS A 172     -15.681   4.864  31.678  1.00  0.00           H  
ATOM   2737  HG3 LYS A 172     -13.275   5.282  31.577  1.00  0.00           H  
ATOM   2738  HG2 LYS A 172     -13.482   6.965  31.852  1.00  0.00           H  
ATOM   2739  HD3 LYS A 172     -12.962   6.585  29.540  1.00  0.00           H  
ATOM   2740  HD2 LYS A 172     -14.555   7.279  29.672  1.00  0.00           H  
ATOM   2741  HE3 LYS A 172     -15.616   5.188  29.156  1.00  0.00           H  
ATOM   2742  HE2 LYS A 172     -14.130   4.270  29.375  1.00  0.00           H  
ATOM   2743  HZ1 LYS A 172     -13.199   5.313  27.492  1.00  0.00           H  
ATOM   2744  HZ2 LYS A 172     -14.629   4.622  27.084  1.00  0.00           H  
ATOM   2745  HZ3 LYS A 172     -14.530   6.266  27.264  1.00  0.00           H  
ATOM   2746  N   PHE A 173     -13.483   7.190  34.582  1.00  5.08           N  
ATOM   2747  CA  PHE A 173     -12.820   8.366  35.172  1.00  5.24           C  
ATOM   2748  C   PHE A 173     -13.467   8.789  36.505  1.00  4.84           C  
ATOM   2749  O   PHE A 173     -13.779   9.964  36.706  1.00  4.76           O  
ATOM   2750  CB  PHE A 173     -12.769   9.531  34.155  1.00  5.64           C  
ATOM   2751  CG  PHE A 173     -12.191   9.180  32.797  1.00  5.72           C  
ATOM   2752  CD1 PHE A 173     -10.941   8.536  32.682  1.00  6.37           C  
ATOM   2753  CD2 PHE A 173     -12.880   9.559  31.627  1.00  7.77           C  
ATOM   2754  CE1 PHE A 173     -10.422   8.250  31.426  1.00  8.27           C  
ATOM   2755  CE2 PHE A 173     -12.355   9.242  30.384  1.00  7.60           C  
ATOM   2756  CZ  PHE A 173     -11.129   8.596  30.282  1.00  7.64           C  
ATOM   2757  H   PHE A 173     -12.871   6.409  34.395  1.00  0.00           H  
ATOM   2758  HA  PHE A 173     -11.801   8.059  35.404  1.00  0.00           H  
ATOM   2759  HB3 PHE A 173     -12.189  10.360  34.560  1.00  0.00           H  
ATOM   2760  HB2 PHE A 173     -13.778   9.916  34.003  1.00  0.00           H  
ATOM   2761  HD1 PHE A 173     -10.380   8.265  33.563  1.00  0.00           H  
ATOM   2762  HD2 PHE A 173     -13.830  10.066  31.689  1.00  0.00           H  
ATOM   2763  HE1 PHE A 173      -9.467   7.753  31.339  1.00  0.00           H  
ATOM   2764  HE2 PHE A 173     -12.917   9.492  29.498  1.00  0.00           H  
ATOM   2765  HZ  PHE A 173     -10.725   8.354  29.309  1.00  0.00           H  
ATOM   2766  N   SER A 174     -13.714   7.784  37.356  1.00  4.32           N  
ATOM   2767  CA  SER A 174     -14.629   7.866  38.483  1.00  3.86           C  
ATOM   2768  C   SER A 174     -13.901   7.985  39.824  1.00  4.25           C  
ATOM   2769  O   SER A 174     -12.865   7.352  40.027  1.00  5.38           O  
ATOM   2770  CB  SER A 174     -15.502   6.598  38.430  1.00  4.49           C  
ATOM   2771  OG  SER A 174     -16.440   6.514  39.482  1.00  4.66           O  
ATOM   2772  H   SER A 174     -13.383   6.857  37.131  1.00  0.00           H  
ATOM   2773  HA  SER A 174     -15.268   8.741  38.370  1.00  0.00           H  
ATOM   2774  HB3 SER A 174     -14.880   5.702  38.459  1.00  0.00           H  
ATOM   2775  HB2 SER A 174     -16.050   6.575  37.487  1.00  0.00           H  
ATOM   2776  HG  SER A 174     -15.968   6.414  40.316  1.00  0.00           H  
ATOM   2777  N   CYS A 175     -14.541   8.728  40.740  1.00  4.42           N  
ATOM   2778  CA  CYS A 175     -14.266   8.701  42.173  1.00  4.53           C  
ATOM   2779  C   CYS A 175     -14.782   7.392  42.806  1.00  4.38           C  
ATOM   2780  O   CYS A 175     -15.674   6.744  42.256  1.00  4.49           O  
ATOM   2781  CB  CYS A 175     -14.856   9.952  42.865  1.00  4.46           C  
ATOM   2782  SG  CYS A 175     -16.676   9.950  42.976  1.00  5.50           S  
ATOM   2783  H   CYS A 175     -15.382   9.222  40.472  1.00  0.00           H  
ATOM   2784  HA  CYS A 175     -13.182   8.733  42.303  1.00  0.00           H  
ATOM   2785  HB3 CYS A 175     -14.534  10.861  42.356  1.00  0.00           H  
ATOM   2786  HB2 CYS A 175     -14.465  10.013  43.880  1.00  0.00           H  
ATOM   2787  HG  CYS A 175     -16.767   8.914  43.817  1.00  0.00           H  
ATOM   2788  N   MET A 176     -14.227   7.047  43.973  1.00  4.93           N  
ATOM   2789  CA  MET A 176     -14.729   5.989  44.845  1.00  5.52           C  
ATOM   2790  C   MET A 176     -14.549   6.505  46.275  1.00  5.83           C  
ATOM   2791  O   MET A 176     -13.418   6.555  46.758  1.00  7.51           O  
ATOM   2792  CB  MET A 176     -14.008   4.644  44.592  1.00  5.66           C  
ATOM   2793  CG  MET A 176     -14.186   4.081  43.175  1.00  6.59           C  
ATOM   2794  SD  MET A 176     -13.655   2.360  42.981  1.00  9.93           S  
ATOM   2795  CE  MET A 176     -13.392   2.342  41.189  1.00  9.90           C  
ATOM   2796  H   MET A 176     -13.482   7.609  44.359  1.00  0.00           H  
ATOM   2797  HA  MET A 176     -15.795   5.837  44.673  1.00  0.00           H  
ATOM   2798  HB3 MET A 176     -14.373   3.903  45.303  1.00  0.00           H  
ATOM   2799  HB2 MET A 176     -12.940   4.751  44.787  1.00  0.00           H  
ATOM   2800  HG3 MET A 176     -13.623   4.693  42.470  1.00  0.00           H  
ATOM   2801  HG2 MET A 176     -15.232   4.138  42.877  1.00  0.00           H  
ATOM   2802  HE1 MET A 176     -13.119   1.342  40.861  1.00  0.00           H  
ATOM   2803  HE2 MET A 176     -14.294   2.649  40.662  1.00  0.00           H  
ATOM   2804  HE3 MET A 176     -12.584   3.022  40.916  1.00  0.00           H  
ATOM   2805  N   ALA A 177     -15.656   6.948  46.890  1.00  5.31           N  
ATOM   2806  CA  ALA A 177     -15.641   7.624  48.184  1.00  5.17           C  
ATOM   2807  C   ALA A 177     -16.857   7.202  49.009  1.00  4.52           C  
ATOM   2808  O   ALA A 177     -17.966   7.664  48.744  1.00  4.34           O  
ATOM   2809  CB  ALA A 177     -15.587   9.144  47.963  1.00  6.32           C  
ATOM   2810  H   ALA A 177     -16.550   6.895  46.421  1.00  0.00           H  
ATOM   2811  HA  ALA A 177     -14.749   7.339  48.748  1.00  0.00           H  
ATOM   2812  HB1 ALA A 177     -15.604   9.677  48.914  1.00  0.00           H  
ATOM   2813  HB2 ALA A 177     -14.670   9.427  47.446  1.00  0.00           H  
ATOM   2814  HB3 ALA A 177     -16.424   9.502  47.364  1.00  0.00           H  
ATOM   2815  N   TRP A 178     -16.616   6.322  49.994  1.00  4.34           N  
ATOM   2816  CA  TRP A 178     -17.615   5.867  50.959  1.00  4.22           C  
ATOM   2817  C   TRP A 178     -18.001   6.979  51.939  1.00  5.19           C  
ATOM   2818  O   TRP A 178     -17.117   7.646  52.478  1.00  5.20           O  
ATOM   2819  CB  TRP A 178     -17.091   4.646  51.737  1.00  4.65           C  
ATOM   2820  CG  TRP A 178     -16.952   3.363  50.973  1.00  5.52           C  
ATOM   2821  CD1 TRP A 178     -15.935   3.047  50.140  1.00  6.38           C  
ATOM   2822  CD2 TRP A 178     -17.852   2.211  50.959  1.00  5.13           C  
ATOM   2823  NE1 TRP A 178     -16.115   1.769  49.655  1.00  5.12           N  
ATOM   2824  CE2 TRP A 178     -17.278   1.201  50.129  1.00  4.64           C  
ATOM   2825  CE3 TRP A 178     -19.085   1.904  51.583  1.00  6.12           C  
ATOM   2826  CZ2 TRP A 178     -17.884  -0.054  49.943  1.00  5.22           C  
ATOM   2827  CZ3 TRP A 178     -19.712   0.656  51.390  1.00  6.65           C  
ATOM   2828  CH2 TRP A 178     -19.112  -0.324  50.576  1.00  6.03           C  
ATOM   2829  H   TRP A 178     -15.675   5.989  50.145  1.00  0.00           H  
ATOM   2830  HA  TRP A 178     -18.508   5.555  50.425  1.00  0.00           H  
ATOM   2831  HB3 TRP A 178     -17.765   4.434  52.569  1.00  0.00           H  
ATOM   2832  HB2 TRP A 178     -16.128   4.879  52.194  1.00  0.00           H  
ATOM   2833  HD1 TRP A 178     -15.096   3.692  49.927  1.00  0.00           H  
ATOM   2834  HE1 TRP A 178     -15.442   1.322  49.045  1.00  0.00           H  
ATOM   2835  HE3 TRP A 178     -19.554   2.638  52.222  1.00  0.00           H  
ATOM   2836  HZ2 TRP A 178     -17.414  -0.799  49.318  1.00  0.00           H  
ATOM   2837  HZ3 TRP A 178     -20.653   0.449  51.878  1.00  0.00           H  
ATOM   2838  HH2 TRP A 178     -19.592  -1.282  50.440  1.00  0.00           H  
ATOM   2839  N   THR A 179     -19.311   7.091  52.201  1.00  4.51           N  
ATOM   2840  CA  THR A 179     -19.855   7.834  53.336  1.00  4.47           C  
ATOM   2841  C   THR A 179     -19.596   7.041  54.630  1.00  5.24           C  
ATOM   2842  O   THR A 179     -19.698   5.812  54.633  1.00  5.60           O  
ATOM   2843  CB  THR A 179     -21.375   8.074  53.167  1.00  4.53           C  
ATOM   2844  OG1 THR A 179     -22.088   6.873  52.937  1.00  5.11           O  
ATOM   2845  CG2 THR A 179     -21.678   9.053  52.029  1.00  4.75           C  
ATOM   2846  H   THR A 179     -19.971   6.490  51.725  1.00  0.00           H  
ATOM   2847  HA  THR A 179     -19.360   8.802  53.404  1.00  0.00           H  
ATOM   2848  HB  THR A 179     -21.775   8.502  54.088  1.00  0.00           H  
ATOM   2849  HG1 THR A 179     -22.265   6.465  53.797  1.00  0.00           H  
ATOM   2850 HG21 THR A 179     -22.751   9.158  51.882  1.00  0.00           H  
ATOM   2851 HG22 THR A 179     -21.276  10.041  52.256  1.00  0.00           H  
ATOM   2852 HG23 THR A 179     -21.239   8.726  51.087  1.00  0.00           H  
ATOM   2853  N   HIS A 180     -19.215   7.774  55.688  1.00  5.87           N  
ATOM   2854  CA  HIS A 180     -18.675   7.238  56.943  1.00  6.10           C  
ATOM   2855  C   HIS A 180     -19.681   6.461  57.818  1.00  6.58           C  
ATOM   2856  O   HIS A 180     -19.247   5.803  58.764  1.00  7.41           O  
ATOM   2857  CB  HIS A 180     -17.978   8.372  57.728  1.00  6.49           C  
ATOM   2858  CG  HIS A 180     -16.672   8.879  57.150  1.00  6.67           C  
ATOM   2859  ND1 HIS A 180     -16.368   8.868  55.783  1.00  8.56           N  
ATOM   2860  CD2 HIS A 180     -15.601   9.429  57.829  1.00  7.69           C  
ATOM   2861  CE1 HIS A 180     -15.148   9.382  55.695  1.00  8.38           C  
ATOM   2862  NE2 HIS A 180     -14.650   9.743  56.877  1.00  9.04           N  
ATOM   2863  H   HIS A 180     -19.149   8.777  55.588  1.00  0.00           H  
ATOM   2864  HA  HIS A 180     -17.909   6.506  56.679  1.00  0.00           H  
ATOM   2865  HB3 HIS A 180     -17.761   8.041  58.745  1.00  0.00           H  
ATOM   2866  HB2 HIS A 180     -18.656   9.220  57.831  1.00  0.00           H  
ATOM   2867  HD2 HIS A 180     -15.444   9.615  58.881  1.00  0.00           H  
ATOM   2868  HE1 HIS A 180     -14.613   9.497  54.764  1.00  0.00           H  
ATOM   2869  HE2 HIS A 180     -13.740  10.150  57.046  1.00  0.00           H  
ATOM   2870  N   ASP A 181     -20.981   6.494  57.469  1.00  6.12           N  
ATOM   2871  CA  ASP A 181     -22.025   5.617  58.022  1.00  6.13           C  
ATOM   2872  C   ASP A 181     -21.903   4.154  57.530  1.00  6.36           C  
ATOM   2873  O   ASP A 181     -22.483   3.266  58.154  1.00  7.16           O  
ATOM   2874  CB  ASP A 181     -23.465   6.151  57.771  1.00  6.50           C  
ATOM   2875  CG  ASP A 181     -23.812   6.565  56.332  1.00  6.46           C  
ATOM   2876  OD1 ASP A 181     -23.061   6.188  55.406  1.00  5.82           O  
ATOM   2877  OD2 ASP A 181     -24.876   7.200  56.172  1.00  6.56           O1-
ATOM   2878  H   ASP A 181     -21.260   7.047  56.672  1.00  0.00           H  
ATOM   2879  HA  ASP A 181     -21.883   5.590  59.104  1.00  0.00           H  
ATOM   2880  HB3 ASP A 181     -23.600   7.031  58.402  1.00  0.00           H  
ATOM   2881  HB2 ASP A 181     -24.197   5.410  58.097  1.00  0.00           H  
ATOM   2882  N   GLY A 182     -21.173   3.937  56.420  1.00  5.82           N  
ATOM   2883  CA  GLY A 182     -20.976   2.645  55.765  1.00  6.11           C  
ATOM   2884  C   GLY A 182     -22.153   2.259  54.850  1.00  6.04           C  
ATOM   2885  O   GLY A 182     -22.151   1.143  54.331  1.00  6.21           O  
ATOM   2886  H   GLY A 182     -20.740   4.733  55.969  1.00  0.00           H  
ATOM   2887  HA3 GLY A 182     -20.817   1.861  56.507  1.00  0.00           H  
ATOM   2888  HA2 GLY A 182     -20.070   2.699  55.161  1.00  0.00           H  
ATOM   2889  N   LYS A 183     -23.149   3.146  54.659  1.00  5.15           N  
ATOM   2890  CA  LYS A 183     -24.377   2.875  53.906  1.00  6.00           C  
ATOM   2891  C   LYS A 183     -24.166   2.727  52.389  1.00  5.03           C  
ATOM   2892  O   LYS A 183     -24.888   1.946  51.770  1.00  5.34           O  
ATOM   2893  CB  LYS A 183     -25.429   3.958  54.241  1.00  6.07           C  
ATOM   2894  CG  LYS A 183     -26.786   3.776  53.531  1.00  7.36           C  
ATOM   2895  CD  LYS A 183     -27.861   4.753  54.021  1.00  7.95           C  
ATOM   2896  CE  LYS A 183     -29.200   4.540  53.300  1.00 10.39           C  
ATOM   2897  NZ  LYS A 183     -30.228   5.472  53.790  1.00 13.93           N1+
ATOM   2898  H   LYS A 183     -23.088   4.058  55.094  1.00  0.00           H  
ATOM   2899  HA  LYS A 183     -24.767   1.921  54.266  1.00  0.00           H  
ATOM   2900  HB3 LYS A 183     -25.034   4.944  53.995  1.00  0.00           H  
ATOM   2901  HB2 LYS A 183     -25.593   3.959  55.319  1.00  0.00           H  
ATOM   2902  HG3 LYS A 183     -27.134   2.752  53.672  1.00  0.00           H  
ATOM   2903  HG2 LYS A 183     -26.664   3.917  52.457  1.00  0.00           H  
ATOM   2904  HD3 LYS A 183     -27.516   5.777  53.868  1.00  0.00           H  
ATOM   2905  HD2 LYS A 183     -27.999   4.633  55.097  1.00  0.00           H  
ATOM   2906  HE3 LYS A 183     -29.553   3.519  53.450  1.00  0.00           H  
ATOM   2907  HE2 LYS A 183     -29.078   4.683  52.226  1.00  0.00           H  
ATOM   2908  HZ1 LYS A 183     -29.925   6.422  53.627  1.00  0.00           H  
ATOM   2909  HZ2 LYS A 183     -31.095   5.307  53.299  1.00  0.00           H  
ATOM   2910  HZ3 LYS A 183     -30.369   5.329  54.780  1.00  0.00           H  
ATOM   2911  N   GLY A 184     -23.211   3.474  51.816  1.00  5.06           N  
ATOM   2912  CA  GLY A 184     -23.031   3.507  50.372  1.00  4.62           C  
ATOM   2913  C   GLY A 184     -21.745   4.243  49.995  1.00  4.76           C  
ATOM   2914  O   GLY A 184     -20.941   4.613  50.853  1.00  4.80           O  
ATOM   2915  H   GLY A 184     -22.628   4.083  52.375  1.00  0.00           H  
ATOM   2916  HA3 GLY A 184     -23.883   4.020  49.926  1.00  0.00           H  
ATOM   2917  HA2 GLY A 184     -22.991   2.494  49.969  1.00  0.00           H  
ATOM   2918  N   MET A 185     -21.569   4.433  48.678  1.00  4.55           N  
ATOM   2919  CA  MET A 185     -20.372   4.997  48.065  1.00  3.93           C  
ATOM   2920  C   MET A 185     -20.735   5.888  46.870  1.00  4.03           C  
ATOM   2921  O   MET A 185     -21.514   5.468  46.012  1.00  3.94           O  
ATOM   2922  CB  MET A 185     -19.439   3.836  47.650  1.00  4.06           C  
ATOM   2923  CG  MET A 185     -18.022   4.276  47.252  1.00  5.58           C  
ATOM   2924  SD  MET A 185     -17.046   3.033  46.378  1.00  5.55           S  
ATOM   2925  CE  MET A 185     -17.737   3.182  44.712  1.00  8.27           C  
ATOM   2926  H   MET A 185     -22.286   4.117  48.036  1.00  0.00           H  
ATOM   2927  HA  MET A 185     -19.867   5.629  48.792  1.00  0.00           H  
ATOM   2928  HB3 MET A 185     -19.895   3.262  46.843  1.00  0.00           H  
ATOM   2929  HB2 MET A 185     -19.344   3.139  48.484  1.00  0.00           H  
ATOM   2930  HG3 MET A 185     -17.473   4.529  48.154  1.00  0.00           H  
ATOM   2931  HG2 MET A 185     -18.037   5.174  46.641  1.00  0.00           H  
ATOM   2932  HE1 MET A 185     -17.243   2.476  44.047  1.00  0.00           H  
ATOM   2933  HE2 MET A 185     -18.807   2.973  44.710  1.00  0.00           H  
ATOM   2934  HE3 MET A 185     -17.574   4.187  44.326  1.00  0.00           H  
ATOM   2935  N   PHE A 186     -20.105   7.075  46.813  1.00  3.65           N  
ATOM   2936  CA  PHE A 186     -20.119   7.969  45.656  1.00  4.33           C  
ATOM   2937  C   PHE A 186     -19.259   7.423  44.507  1.00  3.91           C  
ATOM   2938  O   PHE A 186     -18.154   6.936  44.749  1.00  4.05           O  
ATOM   2939  CB  PHE A 186     -19.608   9.371  46.040  1.00  4.33           C  
ATOM   2940  CG  PHE A 186     -20.548  10.203  46.888  1.00  4.84           C  
ATOM   2941  CD1 PHE A 186     -21.648  10.854  46.290  1.00  4.43           C  
ATOM   2942  CD2 PHE A 186     -20.405  10.243  48.291  1.00  4.21           C  
ATOM   2943  CE1 PHE A 186     -22.532  11.579  47.076  1.00  5.15           C  
ATOM   2944  CE2 PHE A 186     -21.303  10.973  49.056  1.00  4.36           C  
ATOM   2945  CZ  PHE A 186     -22.361  11.638  48.452  1.00  5.25           C  
ATOM   2946  H   PHE A 186     -19.477   7.339  47.561  1.00  0.00           H  
ATOM   2947  HA  PHE A 186     -21.148   8.059  45.314  1.00  0.00           H  
ATOM   2948  HB3 PHE A 186     -19.422   9.942  45.129  1.00  0.00           H  
ATOM   2949  HB2 PHE A 186     -18.644   9.298  46.544  1.00  0.00           H  
ATOM   2950  HD1 PHE A 186     -21.796  10.804  45.221  1.00  0.00           H  
ATOM   2951  HD2 PHE A 186     -19.590   9.723  48.773  1.00  0.00           H  
ATOM   2952  HE1 PHE A 186     -23.355  12.103  46.619  1.00  0.00           H  
ATOM   2953  HE2 PHE A 186     -21.179  11.028  50.126  1.00  0.00           H  
ATOM   2954  HZ  PHE A 186     -23.057  12.203  49.055  1.00  0.00           H  
ATOM   2955  N   TYR A 187     -19.770   7.570  43.279  1.00  3.55           N  
ATOM   2956  CA  TYR A 187     -19.101   7.170  42.045  1.00  3.35           C  
ATOM   2957  C   TYR A 187     -19.645   7.998  40.870  1.00  4.16           C  
ATOM   2958  O   TYR A 187     -20.658   8.681  41.014  1.00  4.25           O  
ATOM   2959  CB  TYR A 187     -19.245   5.640  41.838  1.00  3.76           C  
ATOM   2960  CG  TYR A 187     -20.571   5.175  41.261  1.00  3.72           C  
ATOM   2961  CD1 TYR A 187     -21.739   5.190  42.053  1.00  2.75           C  
ATOM   2962  CD2 TYR A 187     -20.642   4.761  39.916  1.00  5.30           C  
ATOM   2963  CE1 TYR A 187     -22.973   4.812  41.491  1.00  3.08           C  
ATOM   2964  CE2 TYR A 187     -21.875   4.381  39.356  1.00  4.93           C  
ATOM   2965  CZ  TYR A 187     -23.041   4.414  40.141  1.00  4.99           C  
ATOM   2966  OH  TYR A 187     -24.234   4.058  39.589  1.00  5.93           O  
ATOM   2967  H   TYR A 187     -20.680   7.997  43.160  1.00  0.00           H  
ATOM   2968  HA  TYR A 187     -18.047   7.421  42.131  1.00  0.00           H  
ATOM   2969  HB3 TYR A 187     -19.053   5.100  42.764  1.00  0.00           H  
ATOM   2970  HB2 TYR A 187     -18.459   5.315  41.156  1.00  0.00           H  
ATOM   2971  HD1 TYR A 187     -21.696   5.509  43.084  1.00  0.00           H  
ATOM   2972  HD2 TYR A 187     -19.750   4.746  39.308  1.00  0.00           H  
ATOM   2973  HE1 TYR A 187     -23.867   4.847  42.095  1.00  0.00           H  
ATOM   2974  HE2 TYR A 187     -21.925   4.062  38.326  1.00  0.00           H  
ATOM   2975  HH  TYR A 187     -24.910   3.881  40.260  1.00  0.00           H  
ATOM   2976  N   ASN A 188     -18.967   7.904  39.719  1.00  3.86           N  
ATOM   2977  CA  ASN A 188     -19.371   8.552  38.473  1.00  4.56           C  
ATOM   2978  C   ASN A 188     -19.721   7.511  37.409  1.00  4.31           C  
ATOM   2979  O   ASN A 188     -19.116   6.439  37.367  1.00  4.37           O  
ATOM   2980  CB  ASN A 188     -18.235   9.441  37.935  1.00  4.17           C  
ATOM   2981  CG  ASN A 188     -17.895  10.618  38.846  1.00  5.28           C  
ATOM   2982  OD1 ASN A 188     -16.893  10.596  39.558  1.00  5.26           O  
ATOM   2983  ND2 ASN A 188     -18.732  11.655  38.808  1.00  4.53           N  
ATOM   2984  H   ASN A 188     -18.141   7.319  39.663  1.00  0.00           H  
ATOM   2985  HA  ASN A 188     -20.248   9.171  38.650  1.00  0.00           H  
ATOM   2986  HB3 ASN A 188     -18.530   9.848  36.970  1.00  0.00           H  
ATOM   2987  HB2 ASN A 188     -17.344   8.847  37.743  1.00  0.00           H  
ATOM   2988 HD22 ASN A 188     -18.548  12.477  39.373  1.00  0.00           H  
ATOM   2989 HD21 ASN A 188     -19.549  11.636  38.216  1.00  0.00           H  
ATOM   2990  N   SER A 189     -20.646   7.898  36.521  1.00  4.90           N  
ATOM   2991  CA  SER A 189     -21.018   7.138  35.335  1.00  5.88           C  
ATOM   2992  C   SER A 189     -21.474   8.080  34.212  1.00  6.15           C  
ATOM   2993  O   SER A 189     -21.959   9.182  34.477  1.00  6.39           O  
ATOM   2994  CB  SER A 189     -22.066   6.060  35.697  1.00  6.87           C  
ATOM   2995  OG  SER A 189     -23.325   6.613  36.031  1.00  8.65           O  
ATOM   2996  H   SER A 189     -21.102   8.795  36.627  1.00  0.00           H  
ATOM   2997  HA  SER A 189     -20.119   6.634  34.976  1.00  0.00           H  
ATOM   2998  HB3 SER A 189     -21.713   5.441  36.521  1.00  0.00           H  
ATOM   2999  HB2 SER A 189     -22.212   5.385  34.852  1.00  0.00           H  
ATOM   3000  HG  SER A 189     -23.727   6.971  35.236  1.00  0.00           H  
ATOM   3001  N   TYR A 190     -21.315   7.591  32.975  1.00  5.70           N  
ATOM   3002  CA  TYR A 190     -21.766   8.240  31.746  1.00  6.09           C  
ATOM   3003  C   TYR A 190     -23.104   7.621  31.289  1.00  7.64           C  
ATOM   3004  O   TYR A 190     -23.300   6.420  31.484  1.00  8.20           O  
ATOM   3005  CB  TYR A 190     -20.682   8.031  30.669  1.00  6.04           C  
ATOM   3006  CG  TYR A 190     -19.467   8.922  30.847  1.00  5.50           C  
ATOM   3007  CD1 TYR A 190     -19.536  10.270  30.442  1.00  4.46           C  
ATOM   3008  CD2 TYR A 190     -18.279   8.426  31.422  1.00  5.17           C  
ATOM   3009  CE1 TYR A 190     -18.428  11.119  30.606  1.00  4.58           C  
ATOM   3010  CE2 TYR A 190     -17.166   9.277  31.585  1.00  6.61           C  
ATOM   3011  CZ  TYR A 190     -17.241  10.624  31.178  1.00  4.15           C  
ATOM   3012  OH  TYR A 190     -16.172  11.455  31.336  1.00  6.38           O  
ATOM   3013  H   TYR A 190     -20.910   6.671  32.860  1.00  0.00           H  
ATOM   3014  HA  TYR A 190     -21.875   9.307  31.944  1.00  0.00           H  
ATOM   3015  HB3 TYR A 190     -21.093   8.264  29.685  1.00  0.00           H  
ATOM   3016  HB2 TYR A 190     -20.379   6.984  30.618  1.00  0.00           H  
ATOM   3017  HD1 TYR A 190     -20.445  10.657  30.013  1.00  0.00           H  
ATOM   3018  HD2 TYR A 190     -18.221   7.396  31.742  1.00  0.00           H  
ATOM   3019  HE1 TYR A 190     -18.492  12.152  30.298  1.00  0.00           H  
ATOM   3020  HE2 TYR A 190     -16.254   8.897  32.020  1.00  0.00           H  
ATOM   3021  HH  TYR A 190     -15.418  11.031  31.749  1.00  0.00           H  
ATOM   3022  N   PRO A 191     -23.995   8.433  30.669  1.00  8.85           N  
ATOM   3023  CA  PRO A 191     -25.276   7.950  30.115  1.00  9.74           C  
ATOM   3024  C   PRO A 191     -25.091   6.976  28.938  1.00 10.44           C  
ATOM   3025  O   PRO A 191     -24.072   7.043  28.248  1.00 10.82           O  
ATOM   3026  CB  PRO A 191     -25.987   9.242  29.674  1.00 10.34           C  
ATOM   3027  CG  PRO A 191     -24.862  10.210  29.352  1.00 11.27           C  
ATOM   3028  CD  PRO A 191     -23.819   9.862  30.404  1.00  9.68           C  
ATOM   3029  HA  PRO A 191     -25.857   7.455  30.896  1.00  0.00           H  
ATOM   3030  HB3 PRO A 191     -26.576   9.629  30.507  1.00  0.00           H  
ATOM   3031  HB2 PRO A 191     -26.669   9.106  28.833  1.00  0.00           H  
ATOM   3032  HG3 PRO A 191     -25.165  11.257  29.372  1.00  0.00           H  
ATOM   3033  HG2 PRO A 191     -24.465   9.994  28.359  1.00  0.00           H  
ATOM   3034  HD2 PRO A 191     -22.820  10.131  30.059  1.00  0.00           H  
ATOM   3035  HD3 PRO A 191     -24.027  10.391  31.333  1.00  0.00           H  
ATOM   3036  N   GLN A 192     -26.076   6.076  28.760  1.00 11.74           N  
ATOM   3037  CA  GLN A 192     -26.113   5.050  27.714  1.00 12.56           C  
ATOM   3038  C   GLN A 192     -25.992   5.648  26.301  1.00 12.42           C  
ATOM   3039  O   GLN A 192     -26.757   6.550  25.958  1.00 12.08           O  
ATOM   3040  CB  GLN A 192     -27.397   4.203  27.881  1.00 13.31           C  
ATOM   3041  CG  GLN A 192     -27.549   3.019  26.899  1.00 15.80           C  
ATOM   3042  CD  GLN A 192     -26.466   1.948  27.072  1.00  0.00           C  
ATOM   3043  OE1 GLN A 192     -26.295   1.405  28.160  1.00  0.00           O  
ATOM   3044  NE2 GLN A 192     -25.742   1.624  25.999  1.00  0.00           N  
ATOM   3045  H   GLN A 192     -26.877   6.098  29.374  1.00  0.00           H  
ATOM   3046  HA  GLN A 192     -25.257   4.397  27.875  1.00  0.00           H  
ATOM   3047  HB3 GLN A 192     -28.269   4.851  27.782  1.00  0.00           H  
ATOM   3048  HB2 GLN A 192     -27.437   3.818  28.901  1.00  0.00           H  
ATOM   3049  HG2 GLN A 192     -28.513   2.538  27.067  1.00  0.00           H  
ATOM   3050  HG3 GLN A 192     -27.570   3.371  25.867  1.00  0.00           H  
ATOM   3051 HE21 GLN A 192     -25.040   0.901  26.063  1.00  0.00           H  
ATOM   3052 HE22 GLN A 192     -25.883   2.094  25.114  1.00  0.00           H  
ATOM   3053  N   GLN A 193     -25.029   5.122  25.530  1.00 12.59           N  
ATOM   3054  CA  GLN A 193     -24.735   5.535  24.160  1.00 12.76           C  
ATOM   3055  C   GLN A 193     -24.973   4.351  23.212  1.00 13.38           C  
ATOM   3056  O   GLN A 193     -24.818   3.195  23.613  1.00 13.71           O  
ATOM   3057  CB  GLN A 193     -23.276   6.057  24.102  1.00 12.63           C  
ATOM   3058  CG  GLN A 193     -22.161   4.984  24.186  1.00 11.87           C  
ATOM   3059  CD  GLN A 193     -20.748   5.566  24.312  1.00 11.92           C  
ATOM   3060  OE1 GLN A 193     -20.559   6.761  24.526  1.00 13.64           O  
ATOM   3061  NE2 GLN A 193     -19.734   4.706  24.193  1.00 10.54           N  
ATOM   3062  H   GLN A 193     -24.457   4.371  25.889  1.00  0.00           H  
ATOM   3063  HA  GLN A 193     -25.400   6.347  23.857  1.00  0.00           H  
ATOM   3064  HB3 GLN A 193     -23.148   6.788  24.902  1.00  0.00           H  
ATOM   3065  HB2 GLN A 193     -23.144   6.616  23.175  1.00  0.00           H  
ATOM   3066  HG3 GLN A 193     -22.183   4.350  23.299  1.00  0.00           H  
ATOM   3067  HG2 GLN A 193     -22.337   4.329  25.038  1.00  0.00           H  
ATOM   3068 HE22 GLN A 193     -18.781   5.032  24.265  1.00  0.00           H  
ATOM   3069 HE21 GLN A 193     -19.906   3.726  24.013  1.00  0.00           H  
ATOM   3070  N   ASP A 194     -25.306   4.675  21.953  1.00 14.82           N  
ATOM   3071  CA  ASP A 194     -25.414   3.716  20.850  1.00 15.34           C  
ATOM   3072  C   ASP A 194     -24.033   3.169  20.452  1.00 14.67           C  
ATOM   3073  O   ASP A 194     -23.031   3.882  20.551  1.00 14.13           O  
ATOM   3074  CB  ASP A 194     -26.144   4.293  19.612  1.00 16.53           C  
ATOM   3075  CG  ASP A 194     -27.514   4.922  19.897  1.00 19.07           C  
ATOM   3076  OD1 ASP A 194     -28.154   4.518  20.894  1.00 23.91           O  
ATOM   3077  OD2 ASP A 194     -27.935   5.747  19.058  1.00 25.69           O1-
ATOM   3078  H   ASP A 194     -25.435   5.645  21.705  1.00  0.00           H  
ATOM   3079  HA  ASP A 194     -26.007   2.874  21.215  1.00  0.00           H  
ATOM   3080  HB3 ASP A 194     -26.281   3.512  18.863  1.00  0.00           H  
ATOM   3081  HB2 ASP A 194     -25.511   5.064  19.169  1.00  0.00           H  
ATOM   3082  N   GLY A 195     -24.017   1.903  20.009  1.00 13.76           N  
ATOM   3083  CA  GLY A 195     -22.798   1.167  19.687  1.00 12.75           C  
ATOM   3084  C   GLY A 195     -22.164   0.586  20.960  1.00 11.97           C  
ATOM   3085  O   GLY A 195     -22.811   0.458  22.001  1.00 12.32           O  
ATOM   3086  H   GLY A 195     -24.886   1.391  19.956  1.00  0.00           H  
ATOM   3087  HA3 GLY A 195     -22.085   1.808  19.164  1.00  0.00           H  
ATOM   3088  HA2 GLY A 195     -23.050   0.349  19.012  1.00  0.00           H  
ATOM   3089  N   LYS A 196     -20.888   0.191  20.837  1.00 10.90           N  
ATOM   3090  CA  LYS A 196     -20.098  -0.457  21.885  1.00 10.51           C  
ATOM   3091  C   LYS A 196     -19.666   0.497  23.014  1.00  9.55           C  
ATOM   3092  O   LYS A 196     -19.708   1.717  22.859  1.00  9.65           O  
ATOM   3093  CB  LYS A 196     -18.882  -1.136  21.226  1.00 10.84           C  
ATOM   3094  CG  LYS A 196     -19.268  -2.378  20.400  1.00 11.86           C  
ATOM   3095  CD  LYS A 196     -18.071  -3.058  19.722  1.00 11.37           C  
ATOM   3096  CE  LYS A 196     -17.548  -2.294  18.497  1.00 12.54           C  
ATOM   3097  NZ  LYS A 196     -16.344  -2.936  17.952  1.00 13.98           N1+
ATOM   3098  H   LYS A 196     -20.413   0.329  19.957  1.00  0.00           H  
ATOM   3099  HA  LYS A 196     -20.721  -1.232  22.338  1.00  0.00           H  
ATOM   3100  HB3 LYS A 196     -18.183  -1.461  21.996  1.00  0.00           H  
ATOM   3101  HB2 LYS A 196     -18.340  -0.414  20.616  1.00  0.00           H  
ATOM   3102  HG3 LYS A 196     -20.012  -2.118  19.647  1.00  0.00           H  
ATOM   3103  HG2 LYS A 196     -19.750  -3.100  21.060  1.00  0.00           H  
ATOM   3104  HD3 LYS A 196     -18.357  -4.068  19.427  1.00  0.00           H  
ATOM   3105  HD2 LYS A 196     -17.266  -3.175  20.447  1.00  0.00           H  
ATOM   3106  HE3 LYS A 196     -17.295  -1.264  18.749  1.00  0.00           H  
ATOM   3107  HE2 LYS A 196     -18.313  -2.259  17.721  1.00  0.00           H  
ATOM   3108  HZ1 LYS A 196     -15.602  -2.874  18.639  1.00  0.00           H  
ATOM   3109  HZ2 LYS A 196     -16.534  -3.902  17.731  1.00  0.00           H  
ATOM   3110  HZ3 LYS A 196     -16.058  -2.444  17.109  1.00  0.00           H  
ATOM   3111  N   SER A 197     -19.257  -0.113  24.137  1.00  9.56           N  
ATOM   3112  CA  SER A 197     -18.716   0.546  25.327  1.00  8.43           C  
ATOM   3113  C   SER A 197     -17.685  -0.388  25.995  1.00  8.40           C  
ATOM   3114  O   SER A 197     -17.690  -0.533  27.217  1.00  9.67           O  
ATOM   3115  CB  SER A 197     -19.865   0.969  26.272  1.00  8.87           C  
ATOM   3116  OG  SER A 197     -20.583   2.065  25.739  1.00  9.34           O  
ATOM   3117  H   SER A 197     -19.259  -1.122  24.171  1.00  0.00           H  
ATOM   3118  HA  SER A 197     -18.163   1.440  25.035  1.00  0.00           H  
ATOM   3119  HB3 SER A 197     -19.476   1.292  27.239  1.00  0.00           H  
ATOM   3120  HB2 SER A 197     -20.547   0.139  26.462  1.00  0.00           H  
ATOM   3121  HG  SER A 197     -20.897   1.814  24.865  1.00  0.00           H  
ATOM   3122  N   ASP A 198     -16.834  -1.024  25.168  1.00  7.71           N  
ATOM   3123  CA  ASP A 198     -15.805  -1.993  25.574  1.00  7.42           C  
ATOM   3124  C   ASP A 198     -14.387  -1.389  25.543  1.00  6.82           C  
ATOM   3125  O   ASP A 198     -13.479  -1.980  26.127  1.00  6.88           O  
ATOM   3126  CB  ASP A 198     -15.835  -3.298  24.729  1.00  7.73           C  
ATOM   3127  CG  ASP A 198     -15.826  -3.148  23.198  1.00  8.95           C  
ATOM   3128  OD1 ASP A 198     -15.698  -2.009  22.696  1.00  8.34           O  
ATOM   3129  OD2 ASP A 198     -15.906  -4.206  22.538  1.00 12.39           O1-
ATOM   3130  H   ASP A 198     -16.870  -0.830  24.176  1.00  0.00           H  
ATOM   3131  HA  ASP A 198     -15.981  -2.286  26.610  1.00  0.00           H  
ATOM   3132  HB3 ASP A 198     -16.744  -3.839  24.993  1.00  0.00           H  
ATOM   3133  HB2 ASP A 198     -14.992  -3.932  25.009  1.00  0.00           H  
ATOM   3134  N   GLY A 199     -14.225  -0.244  24.862  1.00  6.08           N  
ATOM   3135  CA  GLY A 199     -12.962   0.461  24.685  1.00  5.47           C  
ATOM   3136  C   GLY A 199     -12.504   0.449  23.220  1.00  5.46           C  
ATOM   3137  O   GLY A 199     -11.536   1.139  22.902  1.00  4.99           O  
ATOM   3138  H   GLY A 199     -15.030   0.176  24.410  1.00  0.00           H  
ATOM   3139  HA3 GLY A 199     -12.164   0.055  25.305  1.00  0.00           H  
ATOM   3140  HA2 GLY A 199     -13.133   1.487  25.003  1.00  0.00           H  
ATOM   3141  N   THR A 200     -13.177  -0.305  22.331  1.00  5.60           N  
ATOM   3142  CA  THR A 200     -12.887  -0.333  20.893  1.00  6.00           C  
ATOM   3143  C   THR A 200     -13.627   0.773  20.110  1.00  6.04           C  
ATOM   3144  O   THR A 200     -13.222   1.057  18.984  1.00  6.82           O  
ATOM   3145  CB  THR A 200     -13.230  -1.706  20.252  1.00  6.54           C  
ATOM   3146  OG1 THR A 200     -14.621  -1.931  20.119  1.00  7.55           O  
ATOM   3147  CG2 THR A 200     -12.595  -2.896  20.982  1.00  7.60           C  
ATOM   3148  H   THR A 200     -13.975  -0.847  22.637  1.00  0.00           H  
ATOM   3149  HA  THR A 200     -11.821  -0.161  20.744  1.00  0.00           H  
ATOM   3150  HB  THR A 200     -12.827  -1.707  19.238  1.00  0.00           H  
ATOM   3151  HG1 THR A 200     -15.004  -2.003  21.005  1.00  0.00           H  
ATOM   3152 HG21 THR A 200     -12.788  -3.831  20.454  1.00  0.00           H  
ATOM   3153 HG22 THR A 200     -11.514  -2.776  21.057  1.00  0.00           H  
ATOM   3154 HG23 THR A 200     -12.993  -3.001  21.991  1.00  0.00           H  
ATOM   3155  N   GLU A 201     -14.662   1.390  20.710  1.00  6.34           N  
ATOM   3156  CA  GLU A 201     -15.378   2.537  20.152  1.00  5.90           C  
ATOM   3157  C   GLU A 201     -14.549   3.831  20.258  1.00  5.90           C  
ATOM   3158  O   GLU A 201     -13.658   3.939  21.103  1.00  5.95           O  
ATOM   3159  CB  GLU A 201     -16.770   2.674  20.828  1.00  5.87           C  
ATOM   3160  CG  GLU A 201     -16.856   3.410  22.190  1.00  5.85           C  
ATOM   3161  CD  GLU A 201     -16.153   2.718  23.361  1.00  7.56           C  
ATOM   3162  OE1 GLU A 201     -16.034   1.474  23.327  1.00  6.33           O  
ATOM   3163  OE2 GLU A 201     -15.776   3.452  24.300  1.00  7.08           O1-
ATOM   3164  H   GLU A 201     -14.936   1.118  21.647  1.00  0.00           H  
ATOM   3165  HA  GLU A 201     -15.548   2.326  19.094  1.00  0.00           H  
ATOM   3166  HB3 GLU A 201     -17.218   1.685  20.932  1.00  0.00           H  
ATOM   3167  HB2 GLU A 201     -17.429   3.197  20.134  1.00  0.00           H  
ATOM   3168  HG3 GLU A 201     -17.903   3.515  22.462  1.00  0.00           H  
ATOM   3169  HG2 GLU A 201     -16.480   4.429  22.106  1.00  0.00           H  
ATOM   3170  N   THR A 202     -14.910   4.802  19.408  1.00  5.37           N  
ATOM   3171  CA  THR A 202     -14.326   6.143  19.373  1.00  5.23           C  
ATOM   3172  C   THR A 202     -15.312   7.221  19.883  1.00  5.23           C  
ATOM   3173  O   THR A 202     -14.973   8.400  19.820  1.00  5.41           O  
ATOM   3174  CB  THR A 202     -13.868   6.503  17.929  1.00  5.44           C  
ATOM   3175  OG1 THR A 202     -14.944   6.821  17.063  1.00  6.60           O  
ATOM   3176  CG2 THR A 202     -12.990   5.426  17.270  1.00  6.08           C  
ATOM   3177  H   THR A 202     -15.640   4.627  18.733  1.00  0.00           H  
ATOM   3178  HA  THR A 202     -13.454   6.190  20.026  1.00  0.00           H  
ATOM   3179  HB  THR A 202     -13.254   7.403  17.991  1.00  0.00           H  
ATOM   3180  HG1 THR A 202     -15.378   7.613  17.390  1.00  0.00           H  
ATOM   3181 HG21 THR A 202     -12.653   5.749  16.287  1.00  0.00           H  
ATOM   3182 HG22 THR A 202     -12.105   5.219  17.873  1.00  0.00           H  
ATOM   3183 HG23 THR A 202     -13.528   4.488  17.133  1.00  0.00           H  
ATOM   3184  N   SER A 203     -16.501   6.814  20.370  1.00  5.63           N  
ATOM   3185  CA  SER A 203     -17.589   7.676  20.846  1.00  6.18           C  
ATOM   3186  C   SER A 203     -17.165   8.608  21.997  1.00  5.84           C  
ATOM   3187  O   SER A 203     -16.569   8.132  22.963  1.00  6.02           O  
ATOM   3188  CB  SER A 203     -18.762   6.784  21.299  1.00  6.79           C  
ATOM   3189  OG  SER A 203     -19.387   6.182  20.185  1.00  9.05           O  
ATOM   3190  H   SER A 203     -16.700   5.825  20.392  1.00  0.00           H  
ATOM   3191  HA  SER A 203     -17.918   8.295  20.008  1.00  0.00           H  
ATOM   3192  HB3 SER A 203     -19.517   7.373  21.823  1.00  0.00           H  
ATOM   3193  HB2 SER A 203     -18.425   6.012  21.991  1.00  0.00           H  
ATOM   3194  HG  SER A 203     -20.123   5.647  20.496  1.00  0.00           H  
ATOM   3195  N   THR A 204     -17.490   9.907  21.866  1.00  6.28           N  
ATOM   3196  CA  THR A 204     -17.161  10.951  22.840  1.00  6.28           C  
ATOM   3197  C   THR A 204     -17.892  10.771  24.188  1.00  6.11           C  
ATOM   3198  O   THR A 204     -19.085  10.465  24.206  1.00  6.96           O  
ATOM   3199  CB  THR A 204     -17.396  12.376  22.265  1.00  6.62           C  
ATOM   3200  OG1 THR A 204     -16.955  13.370  23.174  1.00  7.59           O  
ATOM   3201  CG2 THR A 204     -18.856  12.702  21.906  1.00  7.76           C  
ATOM   3202  H   THR A 204     -17.993  10.214  21.047  1.00  0.00           H  
ATOM   3203  HA  THR A 204     -16.097  10.870  23.036  1.00  0.00           H  
ATOM   3204  HB  THR A 204     -16.791  12.483  21.366  1.00  0.00           H  
ATOM   3205  HG1 THR A 204     -16.003  13.287  23.278  1.00  0.00           H  
ATOM   3206 HG21 THR A 204     -18.928  13.682  21.434  1.00  0.00           H  
ATOM   3207 HG22 THR A 204     -19.263  11.975  21.203  1.00  0.00           H  
ATOM   3208 HG23 THR A 204     -19.503  12.716  22.783  1.00  0.00           H  
ATOM   3209  N   ASN A 205     -17.136  10.939  25.284  1.00  5.21           N  
ATOM   3210  CA  ASN A 205     -17.595  10.732  26.656  1.00  5.37           C  
ATOM   3211  C   ASN A 205     -17.998  12.090  27.253  1.00  5.44           C  
ATOM   3212  O   ASN A 205     -17.142  12.804  27.774  1.00  5.58           O  
ATOM   3213  CB  ASN A 205     -16.478  10.030  27.474  1.00  5.25           C  
ATOM   3214  CG  ASN A 205     -16.065   8.650  26.939  1.00  6.53           C  
ATOM   3215  OD1 ASN A 205     -14.877   8.364  26.806  1.00  8.62           O  
ATOM   3216  ND2 ASN A 205     -17.034   7.780  26.639  1.00  6.82           N  
ATOM   3217  H   ASN A 205     -16.166  11.209  25.180  1.00  0.00           H  
ATOM   3218  HA  ASN A 205     -18.479  10.090  26.668  1.00  0.00           H  
ATOM   3219  HB3 ASN A 205     -16.807   9.892  28.503  1.00  0.00           H  
ATOM   3220  HB2 ASN A 205     -15.587  10.659  27.518  1.00  0.00           H  
ATOM   3221 HD22 ASN A 205     -16.802   6.876  26.255  1.00  0.00           H  
ATOM   3222 HD21 ASN A 205     -18.005   8.035  26.745  1.00  0.00           H  
ATOM   3223  N   LEU A 206     -19.296  12.417  27.137  1.00  5.26           N  
ATOM   3224  CA  LEU A 206     -19.899  13.669  27.604  1.00  5.42           C  
ATOM   3225  C   LEU A 206     -21.038  13.388  28.596  1.00  5.59           C  
ATOM   3226  O   LEU A 206     -21.648  12.318  28.557  1.00  5.31           O  
ATOM   3227  CB  LEU A 206     -20.452  14.452  26.390  1.00  5.91           C  
ATOM   3228  CG  LEU A 206     -19.379  15.015  25.431  1.00  6.69           C  
ATOM   3229  CD1 LEU A 206     -20.033  15.637  24.180  1.00  9.05           C  
ATOM   3230  CD2 LEU A 206     -18.418  16.000  26.126  1.00  8.17           C  
ATOM   3231  H   LEU A 206     -19.932  11.772  26.690  1.00  0.00           H  
ATOM   3232  HA  LEU A 206     -19.159  14.275  28.129  1.00  0.00           H  
ATOM   3233  HB3 LEU A 206     -21.061  15.286  26.740  1.00  0.00           H  
ATOM   3234  HB2 LEU A 206     -21.132  13.804  25.835  1.00  0.00           H  
ATOM   3235  HG  LEU A 206     -18.785  14.171  25.080  1.00  0.00           H  
ATOM   3236 HD11 LEU A 206     -19.548  15.278  23.272  1.00  0.00           H  
ATOM   3237 HD12 LEU A 206     -21.090  15.384  24.100  1.00  0.00           H  
ATOM   3238 HD13 LEU A 206     -19.969  16.725  24.173  1.00  0.00           H  
ATOM   3239 HD21 LEU A 206     -18.210  16.884  25.523  1.00  0.00           H  
ATOM   3240 HD22 LEU A 206     -18.807  16.349  27.081  1.00  0.00           H  
ATOM   3241 HD23 LEU A 206     -17.461  15.521  26.322  1.00  0.00           H  
ATOM   3242  N   HIS A 207     -21.307  14.393  29.447  1.00  5.50           N  
ATOM   3243  CA  HIS A 207     -22.310  14.422  30.515  1.00  6.38           C  
ATOM   3244  C   HIS A 207     -22.034  13.384  31.614  1.00  5.32           C  
ATOM   3245  O   HIS A 207     -22.900  12.555  31.897  1.00  5.85           O  
ATOM   3246  CB  HIS A 207     -23.754  14.331  29.963  1.00  7.25           C  
ATOM   3247  CG  HIS A 207     -24.194  15.507  29.136  1.00 12.11           C  
ATOM   3248  ND1 HIS A 207     -24.269  15.477  27.740  1.00 16.00           N  
ATOM   3249  CD2 HIS A 207     -24.613  16.743  29.581  1.00 14.87           C  
ATOM   3250  CE1 HIS A 207     -24.744  16.669  27.403  1.00 16.73           C  
ATOM   3251  NE2 HIS A 207     -24.968  17.459  28.455  1.00 17.27           N  
ATOM   3252  H   HIS A 207     -20.740  15.231  29.387  1.00  0.00           H  
ATOM   3253  HA  HIS A 207     -22.207  15.393  31.002  1.00  0.00           H  
ATOM   3254  HB3 HIS A 207     -24.463  14.268  30.789  1.00  0.00           H  
ATOM   3255  HB2 HIS A 207     -23.894  13.421  29.379  1.00  0.00           H  
ATOM   3256  HD2 HIS A 207     -24.689  17.149  30.577  1.00  0.00           H  
ATOM   3257  HE1 HIS A 207     -24.926  16.970  26.382  1.00  0.00           H  
ATOM   3258  HE2 HIS A 207     -25.330  18.405  28.436  1.00  0.00           H  
ATOM   3259  N   GLN A 208     -20.843  13.462  32.238  1.00  4.91           N  
ATOM   3260  CA  GLN A 208     -20.520  12.662  33.421  1.00  4.69           C  
ATOM   3261  C   GLN A 208     -21.333  13.176  34.623  1.00  4.72           C  
ATOM   3262  O   GLN A 208     -21.345  14.381  34.882  1.00  4.49           O  
ATOM   3263  CB  GLN A 208     -19.011  12.723  33.734  1.00  4.45           C  
ATOM   3264  CG  GLN A 208     -18.579  11.547  34.636  1.00  4.70           C  
ATOM   3265  CD  GLN A 208     -17.214  11.745  35.291  1.00  5.29           C  
ATOM   3266  OE1 GLN A 208     -16.985  12.745  35.966  1.00  5.34           O  
ATOM   3267  NE2 GLN A 208     -16.324  10.762  35.161  1.00  5.33           N  
ATOM   3268  H   GLN A 208     -20.172  14.167  31.969  1.00  0.00           H  
ATOM   3269  HA  GLN A 208     -20.788  11.624  33.209  1.00  0.00           H  
ATOM   3270  HB3 GLN A 208     -18.773  13.680  34.201  1.00  0.00           H  
ATOM   3271  HB2 GLN A 208     -18.428  12.700  32.816  1.00  0.00           H  
ATOM   3272  HG3 GLN A 208     -18.600  10.615  34.068  1.00  0.00           H  
ATOM   3273  HG2 GLN A 208     -19.291  11.420  35.450  1.00  0.00           H  
ATOM   3274 HE22 GLN A 208     -15.427  10.825  35.623  1.00  0.00           H  
ATOM   3275 HE21 GLN A 208     -16.544   9.926  34.636  1.00  0.00           H  
ATOM   3276  N   LYS A 209     -21.994  12.242  35.318  1.00  5.00           N  
ATOM   3277  CA  LYS A 209     -22.871  12.522  36.450  1.00  5.30           C  
ATOM   3278  C   LYS A 209     -22.346  11.800  37.691  1.00  4.41           C  
ATOM   3279  O   LYS A 209     -21.847  10.681  37.578  1.00  4.59           O  
ATOM   3280  CB  LYS A 209     -24.290  12.029  36.112  1.00  6.53           C  
ATOM   3281  CG  LYS A 209     -24.919  12.763  34.920  1.00  7.98           C  
ATOM   3282  CD  LYS A 209     -26.349  12.300  34.608  1.00  8.34           C  
ATOM   3283  CE  LYS A 209     -26.900  12.902  33.307  1.00 10.24           C  
ATOM   3284  NZ  LYS A 209     -26.186  12.391  32.124  1.00 13.54           N1+
ATOM   3285  H   LYS A 209     -21.923  11.270  35.047  1.00  0.00           H  
ATOM   3286  HA  LYS A 209     -22.913  13.593  36.662  1.00  0.00           H  
ATOM   3287  HB3 LYS A 209     -24.929  12.154  36.985  1.00  0.00           H  
ATOM   3288  HB2 LYS A 209     -24.260  10.960  35.900  1.00  0.00           H  
ATOM   3289  HG3 LYS A 209     -24.296  12.607  34.042  1.00  0.00           H  
ATOM   3290  HG2 LYS A 209     -24.910  13.837  35.106  1.00  0.00           H  
ATOM   3291  HD3 LYS A 209     -27.008  12.591  35.425  1.00  0.00           H  
ATOM   3292  HD2 LYS A 209     -26.390  11.211  34.562  1.00  0.00           H  
ATOM   3293  HE3 LYS A 209     -26.824  13.990  33.329  1.00  0.00           H  
ATOM   3294  HE2 LYS A 209     -27.957  12.658  33.204  1.00  0.00           H  
ATOM   3295  HZ1 LYS A 209     -25.203  12.622  32.191  1.00  0.00           H  
ATOM   3296  HZ2 LYS A 209     -26.290  11.388  32.076  1.00  0.00           H  
ATOM   3297  HZ3 LYS A 209     -26.573  12.810  31.290  1.00  0.00           H  
ATOM   3298  N   LEU A 210     -22.510  12.450  38.852  1.00  4.10           N  
ATOM   3299  CA  LEU A 210     -22.229  11.884  40.165  1.00  4.07           C  
ATOM   3300  C   LEU A 210     -23.474  11.143  40.668  1.00  3.85           C  
ATOM   3301  O   LEU A 210     -24.552  11.734  40.730  1.00  4.40           O  
ATOM   3302  CB  LEU A 210     -21.828  13.027  41.124  1.00  4.43           C  
ATOM   3303  CG  LEU A 210     -21.384  12.585  42.538  1.00  4.19           C  
ATOM   3304  CD1 LEU A 210     -20.087  11.748  42.518  1.00  5.55           C  
ATOM   3305  CD2 LEU A 210     -21.290  13.795  43.487  1.00  6.42           C  
ATOM   3306  H   LEU A 210     -22.964  13.355  38.852  1.00  0.00           H  
ATOM   3307  HA  LEU A 210     -21.396  11.185  40.079  1.00  0.00           H  
ATOM   3308  HB3 LEU A 210     -22.680  13.701  41.214  1.00  0.00           H  
ATOM   3309  HB2 LEU A 210     -21.028  13.619  40.674  1.00  0.00           H  
ATOM   3310  HG  LEU A 210     -22.168  11.949  42.949  1.00  0.00           H  
ATOM   3311 HD11 LEU A 210     -19.308  12.169  43.149  1.00  0.00           H  
ATOM   3312 HD12 LEU A 210     -20.276  10.735  42.876  1.00  0.00           H  
ATOM   3313 HD13 LEU A 210     -19.661  11.663  41.519  1.00  0.00           H  
ATOM   3314 HD21 LEU A 210     -21.629  13.532  44.489  1.00  0.00           H  
ATOM   3315 HD22 LEU A 210     -20.272  14.171  43.566  1.00  0.00           H  
ATOM   3316 HD23 LEU A 210     -21.905  14.630  43.150  1.00  0.00           H  
ATOM   3317  N   TYR A 211     -23.275   9.876  41.049  1.00  4.31           N  
ATOM   3318  CA  TYR A 211     -24.271   9.009  41.666  1.00  4.47           C  
ATOM   3319  C   TYR A 211     -23.770   8.527  43.032  1.00  4.31           C  
ATOM   3320  O   TYR A 211     -22.570   8.553  43.300  1.00  4.42           O  
ATOM   3321  CB  TYR A 211     -24.556   7.817  40.730  1.00  4.93           C  
ATOM   3322  CG  TYR A 211     -25.487   8.149  39.582  1.00  6.47           C  
ATOM   3323  CD1 TYR A 211     -26.882   8.081  39.776  1.00  7.91           C  
ATOM   3324  CD2 TYR A 211     -24.972   8.530  38.326  1.00  9.43           C  
ATOM   3325  CE1 TYR A 211     -27.760   8.401  38.723  1.00  9.89           C  
ATOM   3326  CE2 TYR A 211     -25.851   8.842  37.271  1.00  8.66           C  
ATOM   3327  CZ  TYR A 211     -27.244   8.787  37.471  1.00  8.92           C  
ATOM   3328  OH  TYR A 211     -28.090   9.110  36.451  1.00 13.22           O  
ATOM   3329  H   TYR A 211     -22.345   9.480  40.980  1.00  0.00           H  
ATOM   3330  HA  TYR A 211     -25.194   9.565  41.824  1.00  0.00           H  
ATOM   3331  HB3 TYR A 211     -25.037   7.011  41.287  1.00  0.00           H  
ATOM   3332  HB2 TYR A 211     -23.625   7.396  40.348  1.00  0.00           H  
ATOM   3333  HD1 TYR A 211     -27.284   7.789  40.735  1.00  0.00           H  
ATOM   3334  HD2 TYR A 211     -23.904   8.582  38.168  1.00  0.00           H  
ATOM   3335  HE1 TYR A 211     -28.827   8.350  38.885  1.00  0.00           H  
ATOM   3336  HE2 TYR A 211     -25.456   9.121  36.307  1.00  0.00           H  
ATOM   3337  HH  TYR A 211     -29.016   9.040  36.695  1.00  0.00           H  
ATOM   3338  N   TYR A 212     -24.719   8.073  43.860  1.00  4.37           N  
ATOM   3339  CA  TYR A 212     -24.477   7.463  45.159  1.00  4.10           C  
ATOM   3340  C   TYR A 212     -25.200   6.114  45.193  1.00  4.18           C  
ATOM   3341  O   TYR A 212     -26.431   6.081  45.161  1.00  4.93           O  
ATOM   3342  CB  TYR A 212     -24.944   8.421  46.270  1.00  4.45           C  
ATOM   3343  CG  TYR A 212     -24.868   7.862  47.680  1.00  4.48           C  
ATOM   3344  CD1 TYR A 212     -23.621   7.764  48.328  1.00  4.24           C  
ATOM   3345  CD2 TYR A 212     -26.040   7.442  48.345  1.00  3.97           C  
ATOM   3346  CE1 TYR A 212     -23.548   7.255  49.638  1.00  4.45           C  
ATOM   3347  CE2 TYR A 212     -25.966   6.947  49.660  1.00  5.02           C  
ATOM   3348  CZ  TYR A 212     -24.721   6.859  50.309  1.00  4.40           C  
ATOM   3349  OH  TYR A 212     -24.656   6.397  51.591  1.00  5.61           O  
ATOM   3350  H   TYR A 212     -25.688   8.120  43.574  1.00  0.00           H  
ATOM   3351  HA  TYR A 212     -23.410   7.284  45.301  1.00  0.00           H  
ATOM   3352  HB3 TYR A 212     -25.971   8.735  46.080  1.00  0.00           H  
ATOM   3353  HB2 TYR A 212     -24.346   9.332  46.236  1.00  0.00           H  
ATOM   3354  HD1 TYR A 212     -22.720   8.080  47.823  1.00  0.00           H  
ATOM   3355  HD2 TYR A 212     -27.000   7.509  47.853  1.00  0.00           H  
ATOM   3356  HE1 TYR A 212     -22.589   7.171  50.124  1.00  0.00           H  
ATOM   3357  HE2 TYR A 212     -26.868   6.646  50.172  1.00  0.00           H  
ATOM   3358  HH  TYR A 212     -23.777   6.476  51.979  1.00  0.00           H  
ATOM   3359  N   HIS A 213     -24.405   5.037  45.261  1.00  4.35           N  
ATOM   3360  CA  HIS A 213     -24.887   3.666  45.357  1.00  4.54           C  
ATOM   3361  C   HIS A 213     -25.003   3.256  46.827  1.00  4.45           C  
ATOM   3362  O   HIS A 213     -23.975   3.138  47.490  1.00  4.68           O  
ATOM   3363  CB  HIS A 213     -23.910   2.733  44.612  1.00  4.37           C  
ATOM   3364  CG  HIS A 213     -24.324   1.282  44.622  1.00  4.41           C  
ATOM   3365  ND1 HIS A 213     -25.510   0.871  44.040  1.00  4.86           N1+
ATOM   3366  CD2 HIS A 213     -23.817   0.195  45.312  1.00  5.82           C  
ATOM   3367  CE1 HIS A 213     -25.666  -0.413  44.326  1.00  4.92           C  
ATOM   3368  NE2 HIS A 213     -24.682  -0.864  45.097  1.00  5.23           N  
ATOM   3369  H   HIS A 213     -23.402   5.159  45.307  1.00  0.00           H  
ATOM   3370  HA  HIS A 213     -25.869   3.589  44.891  1.00  0.00           H  
ATOM   3371  HB3 HIS A 213     -22.904   2.811  45.027  1.00  0.00           H  
ATOM   3372  HB2 HIS A 213     -23.834   3.047  43.573  1.00  0.00           H  
ATOM   3373  HD1 HIS A 213     -26.165   1.454  43.515  1.00  0.00           H  
ATOM   3374  HD2 HIS A 213     -22.953   0.088  45.951  1.00  0.00           H  
ATOM   3375  HE1 HIS A 213     -26.514  -0.991  43.999  1.00  0.00           H  
ATOM   3376  HE2 HIS A 213     -24.614  -1.798  45.502  1.00  0.00           H  
ATOM   3377  N   VAL A 214     -26.236   2.971  47.276  1.00  4.73           N  
ATOM   3378  CA  VAL A 214     -26.499   2.325  48.562  1.00  4.90           C  
ATOM   3379  C   VAL A 214     -26.170   0.822  48.445  1.00  4.28           C  
ATOM   3380  O   VAL A 214     -26.614   0.176  47.496  1.00  4.83           O  
ATOM   3381  CB  VAL A 214     -27.984   2.496  48.993  1.00  5.05           C  
ATOM   3382  CG1 VAL A 214     -28.364   1.724  50.276  1.00  7.38           C  
ATOM   3383  CG2 VAL A 214     -28.332   3.984  49.182  1.00  6.08           C  
ATOM   3384  H   VAL A 214     -27.031   3.084  46.663  1.00  0.00           H  
ATOM   3385  HA  VAL A 214     -25.863   2.778  49.324  1.00  0.00           H  
ATOM   3386  HB  VAL A 214     -28.619   2.119  48.190  1.00  0.00           H  
ATOM   3387 HG11 VAL A 214     -29.390   1.941  50.575  1.00  0.00           H  
ATOM   3388 HG12 VAL A 214     -28.300   0.644  50.148  1.00  0.00           H  
ATOM   3389 HG13 VAL A 214     -27.714   1.998  51.107  1.00  0.00           H  
ATOM   3390 HG21 VAL A 214     -29.377   4.113  49.461  1.00  0.00           H  
ATOM   3391 HG22 VAL A 214     -27.721   4.428  49.968  1.00  0.00           H  
ATOM   3392 HG23 VAL A 214     -28.169   4.558  48.270  1.00  0.00           H  
ATOM   3393  N   LEU A 215     -25.385   0.305  49.402  1.00  4.93           N  
ATOM   3394  CA  LEU A 215     -24.940  -1.087  49.442  1.00  5.27           C  
ATOM   3395  C   LEU A 215     -26.116  -2.038  49.743  1.00  6.10           C  
ATOM   3396  O   LEU A 215     -26.888  -1.777  50.667  1.00  6.38           O  
ATOM   3397  CB  LEU A 215     -23.797  -1.208  50.479  1.00  5.21           C  
ATOM   3398  CG  LEU A 215     -23.020  -2.545  50.446  1.00  5.81           C  
ATOM   3399  CD1 LEU A 215     -22.194  -2.699  49.150  1.00  7.46           C  
ATOM   3400  CD2 LEU A 215     -22.142  -2.705  51.702  1.00  6.60           C  
ATOM   3401  H   LEU A 215     -25.084   0.890  50.172  1.00  0.00           H  
ATOM   3402  HA  LEU A 215     -24.543  -1.321  48.453  1.00  0.00           H  
ATOM   3403  HB3 LEU A 215     -24.215  -1.059  51.476  1.00  0.00           H  
ATOM   3404  HB2 LEU A 215     -23.087  -0.392  50.338  1.00  0.00           H  
ATOM   3405  HG  LEU A 215     -23.736  -3.367  50.471  1.00  0.00           H  
ATOM   3406 HD11 LEU A 215     -21.134  -2.866  49.342  1.00  0.00           H  
ATOM   3407 HD12 LEU A 215     -22.549  -3.548  48.568  1.00  0.00           H  
ATOM   3408 HD13 LEU A 215     -22.258  -1.820  48.508  1.00  0.00           H  
ATOM   3409 HD21 LEU A 215     -21.257  -3.311  51.514  1.00  0.00           H  
ATOM   3410 HD22 LEU A 215     -21.805  -1.741  52.086  1.00  0.00           H  
ATOM   3411 HD23 LEU A 215     -22.699  -3.197  52.501  1.00  0.00           H  
ATOM   3412  N   GLY A 216     -26.219  -3.119  48.955  1.00  6.14           N  
ATOM   3413  CA  GLY A 216     -27.282  -4.118  49.050  1.00  6.55           C  
ATOM   3414  C   GLY A 216     -28.476  -3.789  48.136  1.00  7.62           C  
ATOM   3415  O   GLY A 216     -29.550  -4.352  48.349  1.00  9.29           O  
ATOM   3416  H   GLY A 216     -25.548  -3.248  48.202  1.00  0.00           H  
ATOM   3417  HA3 GLY A 216     -27.625  -4.232  50.080  1.00  0.00           H  
ATOM   3418  HA2 GLY A 216     -26.872  -5.081  48.746  1.00  0.00           H  
ATOM   3419  N   THR A 217     -28.308  -2.894  47.144  1.00  7.34           N  
ATOM   3420  CA  THR A 217     -29.336  -2.512  46.167  1.00  7.51           C  
ATOM   3421  C   THR A 217     -28.822  -2.720  44.725  1.00  7.53           C  
ATOM   3422  O   THR A 217     -27.656  -3.067  44.526  1.00  7.77           O  
ATOM   3423  CB  THR A 217     -29.782  -1.026  46.348  1.00  7.45           C  
ATOM   3424  OG1 THR A 217     -28.872  -0.077  45.821  1.00  7.86           O  
ATOM   3425  CG2 THR A 217     -30.126  -0.650  47.798  1.00  8.45           C  
ATOM   3426  H   THR A 217     -27.398  -2.479  47.007  1.00  0.00           H  
ATOM   3427  HA  THR A 217     -30.217  -3.148  46.274  1.00  0.00           H  
ATOM   3428  HB  THR A 217     -30.700  -0.890  45.774  1.00  0.00           H  
ATOM   3429  HG1 THR A 217     -28.091  -0.052  46.384  1.00  0.00           H  
ATOM   3430 HG21 THR A 217     -30.509   0.369  47.860  1.00  0.00           H  
ATOM   3431 HG22 THR A 217     -30.890  -1.315  48.201  1.00  0.00           H  
ATOM   3432 HG23 THR A 217     -29.254  -0.714  48.448  1.00  0.00           H  
ATOM   3433  N   ASP A 218     -29.718  -2.501  43.748  1.00  7.72           N  
ATOM   3434  CA  ASP A 218     -29.417  -2.470  42.311  1.00  8.68           C  
ATOM   3435  C   ASP A 218     -28.988  -1.055  41.883  1.00  7.79           C  
ATOM   3436  O   ASP A 218     -29.379  -0.079  42.525  1.00  7.61           O  
ATOM   3437  CB  ASP A 218     -30.616  -2.933  41.444  1.00  9.57           C  
ATOM   3438  CG  ASP A 218     -31.228  -4.284  41.841  1.00 13.93           C  
ATOM   3439  OD1 ASP A 218     -30.492  -5.121  42.407  1.00 19.45           O  
ATOM   3440  OD2 ASP A 218     -32.408  -4.490  41.483  1.00 20.15           O1-
ATOM   3441  H   ASP A 218     -30.662  -2.242  43.994  1.00  0.00           H  
ATOM   3442  HA  ASP A 218     -28.582  -3.145  42.113  1.00  0.00           H  
ATOM   3443  HB3 ASP A 218     -30.320  -2.993  40.396  1.00  0.00           H  
ATOM   3444  HB2 ASP A 218     -31.404  -2.182  41.516  1.00  0.00           H  
ATOM   3445  N   GLN A 219     -28.220  -0.970  40.780  1.00  7.24           N  
ATOM   3446  CA  GLN A 219     -27.751   0.291  40.186  1.00  6.54           C  
ATOM   3447  C   GLN A 219     -28.879   1.233  39.709  1.00  6.70           C  
ATOM   3448  O   GLN A 219     -28.688   2.449  39.712  1.00  5.91           O  
ATOM   3449  CB  GLN A 219     -26.721   0.001  39.068  1.00  6.45           C  
ATOM   3450  CG  GLN A 219     -26.189   1.276  38.373  1.00  5.72           C  
ATOM   3451  CD  GLN A 219     -25.030   1.032  37.412  1.00  6.46           C  
ATOM   3452  OE1 GLN A 219     -24.979   0.016  36.724  1.00  6.11           O  
ATOM   3453  NE2 GLN A 219     -24.105   1.991  37.338  1.00  8.25           N  
ATOM   3454  H   GLN A 219     -27.943  -1.816  40.302  1.00  0.00           H  
ATOM   3455  HA  GLN A 219     -27.215   0.813  40.977  1.00  0.00           H  
ATOM   3456  HB3 GLN A 219     -27.159  -0.666  38.323  1.00  0.00           H  
ATOM   3457  HB2 GLN A 219     -25.882  -0.544  39.503  1.00  0.00           H  
ATOM   3458  HG3 GLN A 219     -25.876   1.991  39.133  1.00  0.00           H  
ATOM   3459  HG2 GLN A 219     -26.976   1.759  37.794  1.00  0.00           H  
ATOM   3460 HE22 GLN A 219     -23.339   1.915  36.681  1.00  0.00           H  
ATOM   3461 HE21 GLN A 219     -24.174   2.812  37.927  1.00  0.00           H  
ATOM   3462  N   SER A 220     -30.038   0.665  39.336  1.00  7.85           N  
ATOM   3463  CA  SER A 220     -31.248   1.391  38.938  1.00  8.71           C  
ATOM   3464  C   SER A 220     -31.850   2.299  40.032  1.00  8.46           C  
ATOM   3465  O   SER A 220     -32.597   3.215  39.690  1.00  9.90           O  
ATOM   3466  CB  SER A 220     -32.273   0.366  38.407  1.00  9.06           C  
ATOM   3467  OG  SER A 220     -32.723  -0.518  39.417  1.00 11.33           O  
ATOM   3468  H   SER A 220     -30.132  -0.339  39.379  1.00  0.00           H  
ATOM   3469  HA  SER A 220     -30.970   2.041  38.107  1.00  0.00           H  
ATOM   3470  HB3 SER A 220     -31.842  -0.218  37.593  1.00  0.00           H  
ATOM   3471  HB2 SER A 220     -33.141   0.881  37.993  1.00  0.00           H  
ATOM   3472  HG  SER A 220     -33.362  -0.061  39.980  1.00  0.00           H  
ATOM   3473  N   GLU A 221     -31.508   2.036  41.305  1.00  8.50           N  
ATOM   3474  CA  GLU A 221     -32.027   2.733  42.481  1.00  8.33           C  
ATOM   3475  C   GLU A 221     -31.068   3.817  43.015  1.00  7.54           C  
ATOM   3476  O   GLU A 221     -31.416   4.472  43.998  1.00  7.37           O  
ATOM   3477  CB  GLU A 221     -32.347   1.686  43.577  1.00  9.62           C  
ATOM   3478  CG  GLU A 221     -33.209   0.486  43.119  1.00 12.42           C  
ATOM   3479  CD  GLU A 221     -34.521   0.897  42.443  1.00 18.63           C  
ATOM   3480  OE1 GLU A 221     -35.339   1.548  43.129  1.00 22.27           O  
ATOM   3481  OE2 GLU A 221     -34.672   0.565  41.246  1.00 22.46           O1-
ATOM   3482  H   GLU A 221     -30.875   1.271  41.497  1.00  0.00           H  
ATOM   3483  HA  GLU A 221     -32.954   3.247  42.220  1.00  0.00           H  
ATOM   3484  HB3 GLU A 221     -32.854   2.179  44.408  1.00  0.00           H  
ATOM   3485  HB2 GLU A 221     -31.415   1.299  43.993  1.00  0.00           H  
ATOM   3486  HG3 GLU A 221     -33.448  -0.140  43.978  1.00  0.00           H  
ATOM   3487  HG2 GLU A 221     -32.638  -0.148  42.439  1.00  0.00           H  
ATOM   3488  N   ASP A 222     -29.892   3.993  42.382  1.00  5.86           N  
ATOM   3489  CA  ASP A 222     -28.856   4.955  42.786  1.00  5.77           C  
ATOM   3490  C   ASP A 222     -29.308   6.413  42.647  1.00  5.65           C  
ATOM   3491  O   ASP A 222     -29.903   6.788  41.635  1.00  6.87           O  
ATOM   3492  CB  ASP A 222     -27.500   4.760  42.069  1.00  5.39           C  
ATOM   3493  CG  ASP A 222     -26.886   3.370  42.226  1.00  5.81           C  
ATOM   3494  OD1 ASP A 222     -27.420   2.555  43.010  1.00  4.84           O  
ATOM   3495  OD2 ASP A 222     -25.838   3.147  41.589  1.00  6.11           O1-
ATOM   3496  H   ASP A 222     -29.669   3.414  41.584  1.00  0.00           H  
ATOM   3497  HA  ASP A 222     -28.681   4.771  43.849  1.00  0.00           H  
ATOM   3498  HB3 ASP A 222     -26.781   5.487  42.449  1.00  0.00           H  
ATOM   3499  HB2 ASP A 222     -27.637   4.947  41.002  1.00  0.00           H  
ATOM   3500  N   ILE A 223     -28.989   7.198  43.685  1.00  5.44           N  
ATOM   3501  CA  ILE A 223     -29.364   8.599  43.818  1.00  5.71           C  
ATOM   3502  C   ILE A 223     -28.416   9.485  42.995  1.00  5.68           C  
ATOM   3503  O   ILE A 223     -27.216   9.491  43.263  1.00  5.29           O  
ATOM   3504  CB  ILE A 223     -29.287   9.048  45.309  1.00  6.06           C  
ATOM   3505  CG1 ILE A 223     -30.162   8.175  46.241  1.00  7.83           C  
ATOM   3506  CG2 ILE A 223     -29.594  10.545  45.516  1.00  6.59           C  
ATOM   3507  CD1 ILE A 223     -31.651   8.110  45.871  1.00  8.36           C  
ATOM   3508  H   ILE A 223     -28.468   6.805  44.456  1.00  0.00           H  
ATOM   3509  HA  ILE A 223     -30.386   8.733  43.456  1.00  0.00           H  
ATOM   3510  HB  ILE A 223     -28.262   8.898  45.652  1.00  0.00           H  
ATOM   3511 HG13 ILE A 223     -30.063   8.527  47.268  1.00  0.00           H  
ATOM   3512 HG12 ILE A 223     -29.769   7.158  46.255  1.00  0.00           H  
ATOM   3513 HG21 ILE A 223     -29.612  10.799  46.574  1.00  0.00           H  
ATOM   3514 HG22 ILE A 223     -28.849  11.194  45.058  1.00  0.00           H  
ATOM   3515 HG23 ILE A 223     -30.561  10.809  45.089  1.00  0.00           H  
ATOM   3516 HD11 ILE A 223     -32.235   7.715  46.703  1.00  0.00           H  
ATOM   3517 HD12 ILE A 223     -32.055   9.091  45.627  1.00  0.00           H  
ATOM   3518 HD13 ILE A 223     -31.817   7.454  45.016  1.00  0.00           H  
ATOM   3519  N   LEU A 224     -28.980  10.242  42.040  1.00  5.40           N  
ATOM   3520  CA  LEU A 224     -28.279  11.285  41.290  1.00  5.60           C  
ATOM   3521  C   LEU A 224     -28.002  12.484  42.213  1.00  5.27           C  
ATOM   3522  O   LEU A 224     -28.952  13.093  42.700  1.00  5.96           O  
ATOM   3523  CB  LEU A 224     -29.132  11.662  40.056  1.00  5.34           C  
ATOM   3524  CG  LEU A 224     -28.588  12.818  39.187  1.00  5.40           C  
ATOM   3525  CD1 LEU A 224     -27.149  12.564  38.700  1.00  6.70           C  
ATOM   3526  CD2 LEU A 224     -29.556  13.133  38.028  1.00  7.08           C  
ATOM   3527  H   LEU A 224     -29.974  10.172  41.875  1.00  0.00           H  
ATOM   3528  HA  LEU A 224     -27.328  10.872  40.947  1.00  0.00           H  
ATOM   3529  HB3 LEU A 224     -30.136  11.927  40.391  1.00  0.00           H  
ATOM   3530  HB2 LEU A 224     -29.254  10.778  39.430  1.00  0.00           H  
ATOM   3531  HG  LEU A 224     -28.557  13.714  39.804  1.00  0.00           H  
ATOM   3532 HD11 LEU A 224     -27.003  12.878  37.670  1.00  0.00           H  
ATOM   3533 HD12 LEU A 224     -26.439  13.126  39.303  1.00  0.00           H  
ATOM   3534 HD13 LEU A 224     -26.869  11.512  38.758  1.00  0.00           H  
ATOM   3535 HD21 LEU A 224     -29.109  12.975  37.047  1.00  0.00           H  
ATOM   3536 HD22 LEU A 224     -30.454  12.517  38.066  1.00  0.00           H  
ATOM   3537 HD23 LEU A 224     -29.882  14.172  38.073  1.00  0.00           H  
ATOM   3538  N   CYS A 225     -26.712  12.763  42.454  1.00  5.14           N  
ATOM   3539  CA  CYS A 225     -26.237  13.721  43.457  1.00  5.04           C  
ATOM   3540  C   CYS A 225     -25.737  15.035  42.834  1.00  4.85           C  
ATOM   3541  O   CYS A 225     -25.806  16.064  43.506  1.00  5.11           O  
ATOM   3542  CB  CYS A 225     -25.126  13.095  44.315  1.00  5.38           C  
ATOM   3543  SG  CYS A 225     -25.852  11.810  45.366  1.00  7.53           S  
ATOM   3544  H   CYS A 225     -25.995  12.221  41.988  1.00  0.00           H  
ATOM   3545  HA  CYS A 225     -27.056  13.993  44.125  1.00  0.00           H  
ATOM   3546  HB3 CYS A 225     -24.653  13.838  44.958  1.00  0.00           H  
ATOM   3547  HB2 CYS A 225     -24.344  12.659  43.694  1.00  0.00           H  
ATOM   3548  HG  CYS A 225     -26.213  10.995  44.369  1.00  0.00           H  
ATOM   3549  N   ALA A 226     -25.273  14.992  41.574  1.00  4.63           N  
ATOM   3550  CA  ALA A 226     -24.862  16.164  40.804  1.00  4.49           C  
ATOM   3551  C   ALA A 226     -24.824  15.812  39.314  1.00  5.14           C  
ATOM   3552  O   ALA A 226     -24.323  14.748  38.949  1.00  5.83           O  
ATOM   3553  CB  ALA A 226     -23.488  16.685  41.272  1.00  4.72           C  
ATOM   3554  H   ALA A 226     -25.245  14.111  41.079  1.00  0.00           H  
ATOM   3555  HA  ALA A 226     -25.602  16.951  40.956  1.00  0.00           H  
ATOM   3556  HB1 ALA A 226     -23.233  17.617  40.766  1.00  0.00           H  
ATOM   3557  HB2 ALA A 226     -23.473  16.887  42.342  1.00  0.00           H  
ATOM   3558  HB3 ALA A 226     -22.688  15.976  41.063  1.00  0.00           H  
ATOM   3559  N   GLU A 227     -25.307  16.745  38.482  1.00  6.00           N  
ATOM   3560  CA  GLU A 227     -25.200  16.691  37.027  1.00  6.74           C  
ATOM   3561  C   GLU A 227     -25.023  18.107  36.468  1.00  6.79           C  
ATOM   3562  O   GLU A 227     -25.344  19.090  37.141  1.00  6.75           O  
ATOM   3563  CB  GLU A 227     -26.406  15.958  36.402  1.00  7.86           C  
ATOM   3564  CG  GLU A 227     -27.789  16.595  36.663  1.00  8.38           C  
ATOM   3565  CD  GLU A 227     -28.926  15.941  35.873  1.00  9.29           C  
ATOM   3566  OE1 GLU A 227     -28.645  15.039  35.051  1.00 17.46           O  
ATOM   3567  OE2 GLU A 227     -30.078  16.364  36.108  1.00 17.47           O1-
ATOM   3568  H   GLU A 227     -25.699  17.599  38.854  1.00  0.00           H  
ATOM   3569  HA  GLU A 227     -24.293  16.140  36.765  1.00  0.00           H  
ATOM   3570  HB3 GLU A 227     -26.415  14.928  36.758  1.00  0.00           H  
ATOM   3571  HB2 GLU A 227     -26.237  15.891  35.326  1.00  0.00           H  
ATOM   3572  HG3 GLU A 227     -27.785  17.654  36.412  1.00  0.00           H  
ATOM   3573  HG2 GLU A 227     -28.028  16.531  37.725  1.00  0.00           H  
ATOM   3574  N   PHE A 228     -24.492  18.167  35.238  1.00  6.92           N  
ATOM   3575  CA  PHE A 228     -24.078  19.401  34.575  1.00  7.32           C  
ATOM   3576  C   PHE A 228     -24.648  19.383  33.138  1.00  7.85           C  
ATOM   3577  O   PHE A 228     -23.889  19.151  32.198  1.00  8.06           O  
ATOM   3578  CB  PHE A 228     -22.529  19.503  34.630  1.00  7.03           C  
ATOM   3579  CG  PHE A 228     -21.911  19.227  35.995  1.00  6.30           C  
ATOM   3580  CD1 PHE A 228     -22.126  20.112  37.073  1.00  7.34           C  
ATOM   3581  CD2 PHE A 228     -21.250  18.003  36.238  1.00  6.95           C  
ATOM   3582  CE1 PHE A 228     -21.660  19.791  38.341  1.00  6.58           C  
ATOM   3583  CE2 PHE A 228     -20.789  17.702  37.512  1.00  7.37           C  
ATOM   3584  CZ  PHE A 228     -20.990  18.594  38.559  1.00  7.76           C  
ATOM   3585  H   PHE A 228     -24.270  17.311  34.751  1.00  0.00           H  
ATOM   3586  HA  PHE A 228     -24.472  20.275  35.094  1.00  0.00           H  
ATOM   3587  HB3 PHE A 228     -22.235  20.510  34.335  1.00  0.00           H  
ATOM   3588  HB2 PHE A 228     -22.062  18.830  33.910  1.00  0.00           H  
ATOM   3589  HD1 PHE A 228     -22.665  21.034  36.916  1.00  0.00           H  
ATOM   3590  HD2 PHE A 228     -21.111  17.289  35.439  1.00  0.00           H  
ATOM   3591  HE1 PHE A 228     -21.827  20.470  39.163  1.00  0.00           H  
ATOM   3592  HE2 PHE A 228     -20.288  16.763  37.691  1.00  0.00           H  
ATOM   3593  HZ  PHE A 228     -20.634  18.349  39.549  1.00  0.00           H  
ATOM   3594  N   PRO A 229     -25.985  19.557  32.978  1.00  9.17           N  
ATOM   3595  CA  PRO A 229     -26.659  19.398  31.672  1.00  9.89           C  
ATOM   3596  C   PRO A 229     -26.264  20.439  30.607  1.00 10.33           C  
ATOM   3597  O   PRO A 229     -26.158  20.081  29.434  1.00 11.34           O  
ATOM   3598  CB  PRO A 229     -28.156  19.468  32.017  1.00  9.98           C  
ATOM   3599  CG  PRO A 229     -28.218  20.297  33.289  1.00 10.59           C  
ATOM   3600  CD  PRO A 229     -26.955  19.876  34.029  1.00  9.60           C  
ATOM   3601  HA  PRO A 229     -26.443  18.409  31.269  1.00  0.00           H  
ATOM   3602  HB3 PRO A 229     -28.526  18.462  32.220  1.00  0.00           H  
ATOM   3603  HB2 PRO A 229     -28.775  19.887  31.221  1.00  0.00           H  
ATOM   3604  HG3 PRO A 229     -29.131  20.138  33.863  1.00  0.00           H  
ATOM   3605  HG2 PRO A 229     -28.161  21.358  33.038  1.00  0.00           H  
ATOM   3606  HD2 PRO A 229     -26.621  20.659  34.707  1.00  0.00           H  
ATOM   3607  HD3 PRO A 229     -27.150  18.975  34.609  1.00  0.00           H  
ATOM   3608  N   ASP A 230     -26.028  21.686  31.042  1.00 10.02           N  
ATOM   3609  CA  ASP A 230     -25.622  22.817  30.197  1.00 10.70           C  
ATOM   3610  C   ASP A 230     -24.100  22.866  29.955  1.00  9.43           C  
ATOM   3611  O   ASP A 230     -23.652  23.706  29.175  1.00  9.51           O  
ATOM   3612  CB  ASP A 230     -26.106  24.182  30.756  1.00 11.35           C  
ATOM   3613  CG  ASP A 230     -27.558  24.208  31.249  1.00 15.33           C  
ATOM   3614  OD1 ASP A 230     -28.403  23.532  30.622  1.00 18.59           O  
ATOM   3615  OD2 ASP A 230     -27.807  24.964  32.213  1.00 21.55           O1-
ATOM   3616  H   ASP A 230     -26.150  21.895  32.023  1.00  0.00           H  
ATOM   3617  HA  ASP A 230     -26.085  22.691  29.216  1.00  0.00           H  
ATOM   3618  HB3 ASP A 230     -25.995  24.960  29.999  1.00  0.00           H  
ATOM   3619  HB2 ASP A 230     -25.464  24.466  31.591  1.00  0.00           H  
ATOM   3620  N   GLU A 231     -23.335  21.989  30.628  1.00  7.95           N  
ATOM   3621  CA  GLU A 231     -21.875  21.943  30.615  1.00  7.90           C  
ATOM   3622  C   GLU A 231     -21.415  20.477  30.462  1.00  7.04           C  
ATOM   3623  O   GLU A 231     -21.055  19.861  31.466  1.00  6.06           O  
ATOM   3624  CB  GLU A 231     -21.350  22.588  31.919  1.00  8.24           C  
ATOM   3625  CG  GLU A 231     -21.574  24.110  32.058  1.00 11.50           C  
ATOM   3626  CD  GLU A 231     -20.720  24.981  31.129  1.00 15.08           C  
ATOM   3627  OE1 GLU A 231     -19.818  24.433  30.457  1.00 18.52           O  
ATOM   3628  OE2 GLU A 231     -20.974  26.204  31.132  1.00 23.26           O1-
ATOM   3629  H   GLU A 231     -23.785  21.310  31.226  1.00  0.00           H  
ATOM   3630  HA  GLU A 231     -21.472  22.506  29.772  1.00  0.00           H  
ATOM   3631  HB3 GLU A 231     -20.286  22.379  32.012  1.00  0.00           H  
ATOM   3632  HB2 GLU A 231     -21.816  22.103  32.775  1.00  0.00           H  
ATOM   3633  HG3 GLU A 231     -21.351  24.407  33.081  1.00  0.00           H  
ATOM   3634  HG2 GLU A 231     -22.624  24.360  31.907  1.00  0.00           H  
ATOM   3635  N   PRO A 232     -21.468  19.919  29.225  1.00  6.46           N  
ATOM   3636  CA  PRO A 232     -21.213  18.482  28.977  1.00  6.32           C  
ATOM   3637  C   PRO A 232     -19.825  17.949  29.379  1.00  5.87           C  
ATOM   3638  O   PRO A 232     -19.715  16.770  29.710  1.00  5.86           O  
ATOM   3639  CB  PRO A 232     -21.445  18.312  27.464  1.00  7.33           C  
ATOM   3640  CG  PRO A 232     -22.297  19.499  27.052  1.00  8.14           C  
ATOM   3641  CD  PRO A 232     -21.822  20.604  27.980  1.00  7.50           C  
ATOM   3642  HA  PRO A 232     -21.975  17.924  29.523  1.00  0.00           H  
ATOM   3643  HB3 PRO A 232     -21.923  17.365  27.219  1.00  0.00           H  
ATOM   3644  HB2 PRO A 232     -20.500  18.350  26.918  1.00  0.00           H  
ATOM   3645  HG3 PRO A 232     -23.346  19.290  27.256  1.00  0.00           H  
ATOM   3646  HG2 PRO A 232     -22.207  19.751  25.995  1.00  0.00           H  
ATOM   3647  HD2 PRO A 232     -20.927  21.084  27.582  1.00  0.00           H  
ATOM   3648  HD3 PRO A 232     -22.596  21.361  28.079  1.00  0.00           H  
ATOM   3649  N   LYS A 233     -18.797  18.812  29.332  1.00  5.66           N  
ATOM   3650  CA  LYS A 233     -17.405  18.455  29.615  1.00  6.19           C  
ATOM   3651  C   LYS A 233     -17.052  18.448  31.116  1.00  5.76           C  
ATOM   3652  O   LYS A 233     -15.965  17.977  31.452  1.00  6.30           O  
ATOM   3653  CB  LYS A 233     -16.474  19.406  28.836  1.00  6.71           C  
ATOM   3654  CG  LYS A 233     -16.644  19.306  27.308  1.00  8.73           C  
ATOM   3655  CD  LYS A 233     -15.578  20.076  26.511  1.00 10.36           C  
ATOM   3656  CE  LYS A 233     -15.626  21.598  26.711  1.00 14.16           C  
ATOM   3657  NZ  LYS A 233     -14.616  22.275  25.880  1.00 16.66           N1+
ATOM   3658  H   LYS A 233     -18.963  19.768  29.055  1.00  0.00           H  
ATOM   3659  HA  LYS A 233     -17.224  17.442  29.248  1.00  0.00           H  
ATOM   3660  HB3 LYS A 233     -15.437  19.168  29.079  1.00  0.00           H  
ATOM   3661  HB2 LYS A 233     -16.637  20.433  29.168  1.00  0.00           H  
ATOM   3662  HG3 LYS A 233     -17.633  19.661  27.018  1.00  0.00           H  
ATOM   3663  HG2 LYS A 233     -16.607  18.257  27.013  1.00  0.00           H  
ATOM   3664  HD3 LYS A 233     -15.702  19.845  25.452  1.00  0.00           H  
ATOM   3665  HD2 LYS A 233     -14.590  19.704  26.785  1.00  0.00           H  
ATOM   3666  HE3 LYS A 233     -15.442  21.859  27.753  1.00  0.00           H  
ATOM   3667  HE2 LYS A 233     -16.612  21.984  26.449  1.00  0.00           H  
ATOM   3668  HZ1 LYS A 233     -13.695  21.946  26.133  1.00  0.00           H  
ATOM   3669  HZ2 LYS A 233     -14.788  22.072  24.905  1.00  0.00           H  
ATOM   3670  HZ3 LYS A 233     -14.669  23.272  26.030  1.00  0.00           H  
ATOM   3671  N   TRP A 234     -17.944  18.955  31.989  1.00  5.67           N  
ATOM   3672  CA  TRP A 234     -17.733  18.987  33.438  1.00  4.87           C  
ATOM   3673  C   TRP A 234     -17.849  17.592  34.071  1.00  4.94           C  
ATOM   3674  O   TRP A 234     -18.778  16.843  33.763  1.00  4.26           O  
ATOM   3675  CB  TRP A 234     -18.689  19.981  34.122  1.00  5.63           C  
ATOM   3676  CG  TRP A 234     -18.458  21.450  33.905  1.00  5.65           C  
ATOM   3677  CD1 TRP A 234     -17.689  22.027  32.950  1.00  6.78           C  
ATOM   3678  CD2 TRP A 234     -19.056  22.555  34.649  1.00  6.07           C  
ATOM   3679  NE1 TRP A 234     -17.792  23.399  33.037  1.00  6.81           N  
ATOM   3680  CE2 TRP A 234     -18.628  23.784  34.064  1.00  6.03           C  
ATOM   3681  CE3 TRP A 234     -19.931  22.644  35.755  1.00  6.83           C  
ATOM   3682  CZ2 TRP A 234     -19.064  25.033  34.540  1.00  6.50           C  
ATOM   3683  CZ3 TRP A 234     -20.369  23.889  36.249  1.00  7.35           C  
ATOM   3684  CH2 TRP A 234     -19.942  25.082  35.638  1.00  6.87           C  
ATOM   3685  H   TRP A 234     -18.831  19.309  31.656  1.00  0.00           H  
ATOM   3686  HA  TRP A 234     -16.721  19.349  33.620  1.00  0.00           H  
ATOM   3687  HB3 TRP A 234     -18.656  19.829  35.201  1.00  0.00           H  
ATOM   3688  HB2 TRP A 234     -19.715  19.758  33.830  1.00  0.00           H  
ATOM   3689  HD1 TRP A 234     -17.106  21.493  32.214  1.00  0.00           H  
ATOM   3690  HE1 TRP A 234     -17.330  24.023  32.390  1.00  0.00           H  
ATOM   3691  HE3 TRP A 234     -20.263  21.737  36.231  1.00  0.00           H  
ATOM   3692  HZ2 TRP A 234     -18.738  25.944  34.060  1.00  0.00           H  
ATOM   3693  HZ3 TRP A 234     -21.040  23.925  37.095  1.00  0.00           H  
ATOM   3694  HH2 TRP A 234     -20.293  26.034  36.007  1.00  0.00           H  
ATOM   3695  N   MET A 235     -16.875  17.294  34.941  1.00  4.22           N  
ATOM   3696  CA  MET A 235     -16.664  16.005  35.587  1.00  4.72           C  
ATOM   3697  C   MET A 235     -16.496  16.256  37.091  1.00  5.06           C  
ATOM   3698  O   MET A 235     -15.434  16.719  37.509  1.00  5.89           O  
ATOM   3699  CB  MET A 235     -15.407  15.351  34.964  1.00  4.74           C  
ATOM   3700  CG  MET A 235     -15.617  14.890  33.510  1.00  5.47           C  
ATOM   3701  SD  MET A 235     -14.120  14.358  32.641  1.00  7.93           S  
ATOM   3702  CE  MET A 235     -13.748  12.828  33.529  1.00  7.13           C  
ATOM   3703  H   MET A 235     -16.146  17.976  35.101  1.00  0.00           H  
ATOM   3704  HA  MET A 235     -17.523  15.349  35.440  1.00  0.00           H  
ATOM   3705  HB3 MET A 235     -15.107  14.494  35.566  1.00  0.00           H  
ATOM   3706  HB2 MET A 235     -14.564  16.043  35.001  1.00  0.00           H  
ATOM   3707  HG3 MET A 235     -16.041  15.697  32.916  1.00  0.00           H  
ATOM   3708  HG2 MET A 235     -16.341  14.077  33.476  1.00  0.00           H  
ATOM   3709  HE1 MET A 235     -12.901  12.326  33.062  1.00  0.00           H  
ATOM   3710  HE2 MET A 235     -13.497  13.032  34.569  1.00  0.00           H  
ATOM   3711  HE3 MET A 235     -14.605  12.158  33.500  1.00  0.00           H  
ATOM   3712  N   GLY A 236     -17.560  15.983  37.865  1.00  4.90           N  
ATOM   3713  CA  GLY A 236     -17.614  16.233  39.304  1.00  5.05           C  
ATOM   3714  C   GLY A 236     -17.321  14.937  40.059  1.00  5.03           C  
ATOM   3715  O   GLY A 236     -18.207  14.093  40.180  1.00  5.81           O  
ATOM   3716  H   GLY A 236     -18.390  15.596  37.439  1.00  0.00           H  
ATOM   3717  HA3 GLY A 236     -18.617  16.574  39.562  1.00  0.00           H  
ATOM   3718  HA2 GLY A 236     -16.933  17.020  39.622  1.00  0.00           H  
ATOM   3719  N   GLY A 237     -16.109  14.828  40.626  1.00  4.89           N  
ATOM   3720  CA  GLY A 237     -15.701  13.720  41.488  1.00  4.91           C  
ATOM   3721  C   GLY A 237     -15.864  14.151  42.951  1.00  5.11           C  
ATOM   3722  O   GLY A 237     -15.435  15.243  43.328  1.00  5.71           O  
ATOM   3723  H   GLY A 237     -15.444  15.581  40.512  1.00  0.00           H  
ATOM   3724  HA3 GLY A 237     -14.651  13.497  41.300  1.00  0.00           H  
ATOM   3725  HA2 GLY A 237     -16.264  12.809  41.279  1.00  0.00           H  
ATOM   3726  N   ALA A 238     -16.452  13.266  43.771  1.00  4.70           N  
ATOM   3727  CA  ALA A 238     -16.673  13.464  45.202  1.00  4.79           C  
ATOM   3728  C   ALA A 238     -15.574  12.809  46.049  1.00  5.23           C  
ATOM   3729  O   ALA A 238     -15.020  11.781  45.662  1.00  5.49           O  
ATOM   3730  CB  ALA A 238     -18.028  12.853  45.585  1.00  5.44           C  
ATOM   3731  H   ALA A 238     -16.750  12.373  43.403  1.00  0.00           H  
ATOM   3732  HA  ALA A 238     -16.712  14.530  45.426  1.00  0.00           H  
ATOM   3733  HB1 ALA A 238     -18.187  12.862  46.663  1.00  0.00           H  
ATOM   3734  HB2 ALA A 238     -18.849  13.412  45.140  1.00  0.00           H  
ATOM   3735  HB3 ALA A 238     -18.101  11.818  45.254  1.00  0.00           H  
ATOM   3736  N   GLU A 239     -15.347  13.390  47.234  1.00  5.10           N  
ATOM   3737  CA  GLU A 239     -14.539  12.820  48.305  1.00  5.62           C  
ATOM   3738  C   GLU A 239     -15.151  13.246  49.644  1.00  5.68           C  
ATOM   3739  O   GLU A 239     -15.601  14.384  49.770  1.00  6.08           O  
ATOM   3740  CB  GLU A 239     -13.055  13.235  48.153  1.00  6.70           C  
ATOM   3741  CG  GLU A 239     -12.755  14.733  48.378  1.00  8.84           C  
ATOM   3742  CD  GLU A 239     -11.301  15.092  48.082  1.00 11.43           C  
ATOM   3743  OE1 GLU A 239     -10.958  15.910  47.231  1.00  9.72           O  
ATOM   3744  OE2 GLU A 239     -10.426  14.421  48.883  1.00 13.58           O  
ATOM   3745  H   GLU A 239     -15.822  14.253  47.464  1.00  0.00           H  
ATOM   3746  HA  GLU A 239     -14.595  11.733  48.244  1.00  0.00           H  
ATOM   3747  HB3 GLU A 239     -12.700  12.933  47.167  1.00  0.00           H  
ATOM   3748  HB2 GLU A 239     -12.468  12.651  48.864  1.00  0.00           H  
ATOM   3749  HG3 GLU A 239     -12.969  15.024  49.406  1.00  0.00           H  
ATOM   3750  HG2 GLU A 239     -13.391  15.340  47.734  1.00  0.00           H  
ATOM   3751  HE2 GLU A 239      -9.512  14.649  48.700  1.00  0.00           H  
ATOM   3752  N   LEU A 240     -15.132  12.337  50.629  1.00  5.04           N  
ATOM   3753  CA  LEU A 240     -15.524  12.648  52.003  1.00  5.11           C  
ATOM   3754  C   LEU A 240     -14.355  13.307  52.746  1.00  5.61           C  
ATOM   3755  O   LEU A 240     -13.201  12.921  52.554  1.00  6.70           O  
ATOM   3756  CB  LEU A 240     -15.972  11.361  52.737  1.00  4.78           C  
ATOM   3757  CG  LEU A 240     -17.482  11.060  52.647  1.00  5.24           C  
ATOM   3758  CD1 LEU A 240     -18.342  12.106  53.385  1.00  6.68           C  
ATOM   3759  CD2 LEU A 240     -17.964  10.783  51.210  1.00  6.15           C  
ATOM   3760  H   LEU A 240     -14.739  11.421  50.471  1.00  0.00           H  
ATOM   3761  HA  LEU A 240     -16.357  13.352  51.986  1.00  0.00           H  
ATOM   3762  HB3 LEU A 240     -15.734  11.445  53.799  1.00  0.00           H  
ATOM   3763  HB2 LEU A 240     -15.395  10.503  52.386  1.00  0.00           H  
ATOM   3764  HG  LEU A 240     -17.599  10.132  53.202  1.00  0.00           H  
ATOM   3765 HD11 LEU A 240     -19.063  11.618  54.041  1.00  0.00           H  
ATOM   3766 HD12 LEU A 240     -17.737  12.764  54.010  1.00  0.00           H  
ATOM   3767 HD13 LEU A 240     -18.900  12.742  52.701  1.00  0.00           H  
ATOM   3768 HD21 LEU A 240     -18.726  10.003  51.201  1.00  0.00           H  
ATOM   3769 HD22 LEU A 240     -18.390  11.669  50.741  1.00  0.00           H  
ATOM   3770 HD23 LEU A 240     -17.152  10.438  50.572  1.00  0.00           H  
ATOM   3771  N   SER A 241     -14.706  14.247  53.634  1.00  5.25           N  
ATOM   3772  CA  SER A 241     -13.822  14.795  54.658  1.00  5.90           C  
ATOM   3773  C   SER A 241     -13.483  13.741  55.733  1.00  6.27           C  
ATOM   3774  O   SER A 241     -14.207  12.755  55.875  1.00  6.40           O  
ATOM   3775  CB  SER A 241     -14.482  16.069  55.225  1.00  5.91           C  
ATOM   3776  OG  SER A 241     -15.671  15.788  55.937  1.00  6.58           O  
ATOM   3777  H   SER A 241     -15.677  14.523  53.709  1.00  0.00           H  
ATOM   3778  HA  SER A 241     -12.897  15.082  54.162  1.00  0.00           H  
ATOM   3779  HB3 SER A 241     -14.705  16.770  54.421  1.00  0.00           H  
ATOM   3780  HB2 SER A 241     -13.796  16.581  55.899  1.00  0.00           H  
ATOM   3781  HG  SER A 241     -15.480  15.823  56.886  1.00  0.00           H  
ATOM   3782  N   ASP A 242     -12.374  13.961  56.457  1.00  6.76           N  
ATOM   3783  CA  ASP A 242     -11.827  13.042  57.467  1.00  7.85           C  
ATOM   3784  C   ASP A 242     -12.764  12.774  58.661  1.00  7.82           C  
ATOM   3785  O   ASP A 242     -12.742  11.661  59.187  1.00  9.32           O  
ATOM   3786  CB  ASP A 242     -10.418  13.451  57.967  1.00  8.90           C  
ATOM   3787  CG  ASP A 242      -9.377  13.689  56.865  1.00 11.00           C  
ATOM   3788  OD1 ASP A 242      -9.529  13.110  55.767  1.00 15.82           O  
ATOM   3789  OD2 ASP A 242      -8.394  14.397  57.171  1.00 14.66           O1-
ATOM   3790  H   ASP A 242     -11.814  14.781  56.260  1.00  0.00           H  
ATOM   3791  HA  ASP A 242     -11.715  12.080  56.962  1.00  0.00           H  
ATOM   3792  HB3 ASP A 242     -10.026  12.689  58.641  1.00  0.00           H  
ATOM   3793  HB2 ASP A 242     -10.516  14.376  58.537  1.00  0.00           H  
ATOM   3794  N   ASP A 243     -13.592  13.766  59.038  1.00  7.21           N  
ATOM   3795  CA  ASP A 243     -14.661  13.629  60.039  1.00  7.55           C  
ATOM   3796  C   ASP A 243     -15.929  12.943  59.479  1.00  7.26           C  
ATOM   3797  O   ASP A 243     -16.741  12.461  60.268  1.00  8.95           O  
ATOM   3798  CB  ASP A 243     -15.026  14.964  60.749  1.00  8.09           C  
ATOM   3799  CG  ASP A 243     -15.232  16.199  59.860  1.00  9.46           C  
ATOM   3800  OD1 ASP A 243     -15.402  16.037  58.633  1.00  7.59           O  
ATOM   3801  OD2 ASP A 243     -15.273  17.306  60.439  1.00 10.05           O1-
ATOM   3802  H   ASP A 243     -13.558  14.654  58.554  1.00  0.00           H  
ATOM   3803  HA  ASP A 243     -14.287  12.965  60.821  1.00  0.00           H  
ATOM   3804  HB3 ASP A 243     -14.208  15.197  61.432  1.00  0.00           H  
ATOM   3805  HB2 ASP A 243     -15.921  14.831  61.357  1.00  0.00           H  
ATOM   3806  N   GLY A 244     -16.076  12.909  58.143  1.00  7.11           N  
ATOM   3807  CA  GLY A 244     -17.193  12.293  57.425  1.00  7.16           C  
ATOM   3808  C   GLY A 244     -18.400  13.224  57.268  1.00  7.28           C  
ATOM   3809  O   GLY A 244     -19.394  12.804  56.676  1.00  8.24           O  
ATOM   3810  H   GLY A 244     -15.348  13.309  57.567  1.00  0.00           H  
ATOM   3811  HA3 GLY A 244     -17.529  11.398  57.946  1.00  0.00           H  
ATOM   3812  HA2 GLY A 244     -16.853  11.986  56.436  1.00  0.00           H  
ATOM   3813  N   ARG A 245     -18.337  14.458  57.798  1.00  6.74           N  
ATOM   3814  CA  ARG A 245     -19.445  15.410  57.801  1.00  7.43           C  
ATOM   3815  C   ARG A 245     -19.732  16.028  56.419  1.00  7.37           C  
ATOM   3816  O   ARG A 245     -20.898  16.287  56.125  1.00  8.41           O  
ATOM   3817  CB  ARG A 245     -19.182  16.478  58.886  1.00  8.36           C  
ATOM   3818  CG  ARG A 245     -20.259  17.574  58.953  1.00 11.80           C  
ATOM   3819  CD  ARG A 245     -20.144  18.498  60.166  1.00 17.06           C  
ATOM   3820  NE  ARG A 245     -21.093  19.609  60.036  1.00 18.94           N  
ATOM   3821  CZ  ARG A 245     -21.323  20.579  60.933  1.00 21.17           C  
ATOM   3822  NH1 ARG A 245     -20.664  20.621  62.100  1.00 23.64           N  
ATOM   3823  NH2 ARG A 245     -22.229  21.520  60.646  1.00 20.92           N1+
ATOM   3824  H   ARG A 245     -17.488  14.754  58.261  1.00  0.00           H  
ATOM   3825  HA  ARG A 245     -20.342  14.863  58.098  1.00  0.00           H  
ATOM   3826  HB3 ARG A 245     -18.212  16.948  58.716  1.00  0.00           H  
ATOM   3827  HB2 ARG A 245     -19.111  15.984  59.856  1.00  0.00           H  
ATOM   3828  HG3 ARG A 245     -21.214  17.053  59.041  1.00  0.00           H  
ATOM   3829  HG2 ARG A 245     -20.316  18.162  58.036  1.00  0.00           H  
ATOM   3830  HD3 ARG A 245     -19.119  18.820  60.352  1.00  0.00           H  
ATOM   3831  HD2 ARG A 245     -20.476  17.951  61.048  1.00  0.00           H  
ATOM   3832  HE  ARG A 245     -21.639  19.615  59.177  1.00  0.00           H  
ATOM   3833 HH12 ARG A 245     -20.841  21.359  62.765  1.00  0.00           H  
ATOM   3834 HH11 ARG A 245     -19.979  19.910  62.314  1.00  0.00           H  
ATOM   3835 HH22 ARG A 245     -22.442  22.261  61.294  1.00  0.00           H  
ATOM   3836 HH21 ARG A 245     -22.700  21.494  59.742  1.00  0.00           H  
ATOM   3837  N   TYR A 246     -18.682  16.276  55.621  1.00  6.22           N  
ATOM   3838  CA  TYR A 246     -18.775  17.024  54.370  1.00  6.03           C  
ATOM   3839  C   TYR A 246     -18.393  16.139  53.180  1.00  5.94           C  
ATOM   3840  O   TYR A 246     -17.368  15.462  53.231  1.00  6.52           O  
ATOM   3841  CB  TYR A 246     -17.843  18.251  54.432  1.00  6.51           C  
ATOM   3842  CG  TYR A 246     -18.148  19.246  55.539  1.00  7.16           C  
ATOM   3843  CD1 TYR A 246     -17.565  19.093  56.815  1.00  7.59           C  
ATOM   3844  CD2 TYR A 246     -18.993  20.346  55.288  1.00  8.64           C  
ATOM   3845  CE1 TYR A 246     -17.797  20.049  57.821  1.00  8.93           C  
ATOM   3846  CE2 TYR A 246     -19.230  21.301  56.296  1.00  9.11           C  
ATOM   3847  CZ  TYR A 246     -18.627  21.156  57.561  1.00  9.32           C  
ATOM   3848  OH  TYR A 246     -18.848  22.088  58.532  1.00 11.43           O  
ATOM   3849  H   TYR A 246     -17.749  16.009  55.911  1.00  0.00           H  
ATOM   3850  HA  TYR A 246     -19.789  17.390  54.226  1.00  0.00           H  
ATOM   3851  HB3 TYR A 246     -17.884  18.785  53.481  1.00  0.00           H  
ATOM   3852  HB2 TYR A 246     -16.806  17.931  54.539  1.00  0.00           H  
ATOM   3853  HD1 TYR A 246     -16.918  18.252  57.020  1.00  0.00           H  
ATOM   3854  HD2 TYR A 246     -19.451  20.463  54.318  1.00  0.00           H  
ATOM   3855  HE1 TYR A 246     -17.331  19.929  58.788  1.00  0.00           H  
ATOM   3856  HE2 TYR A 246     -19.871  22.147  56.095  1.00  0.00           H  
ATOM   3857  HH  TYR A 246     -18.391  21.888  59.353  1.00  0.00           H  
ATOM   3858  N   VAL A 247     -19.185  16.237  52.102  1.00  5.75           N  
ATOM   3859  CA  VAL A 247     -18.818  15.757  50.772  1.00  5.83           C  
ATOM   3860  C   VAL A 247     -18.250  16.965  50.010  1.00  6.32           C  
ATOM   3861  O   VAL A 247     -18.933  17.982  49.910  1.00  6.52           O  
ATOM   3862  CB  VAL A 247     -20.043  15.233  49.967  1.00  6.39           C  
ATOM   3863  CG1 VAL A 247     -19.663  14.722  48.562  1.00  7.45           C  
ATOM   3864  CG2 VAL A 247     -20.786  14.121  50.718  1.00  8.48           C  
ATOM   3865  H   VAL A 247     -20.015  16.816  52.149  1.00  0.00           H  
ATOM   3866  HA  VAL A 247     -18.070  14.964  50.837  1.00  0.00           H  
ATOM   3867  HB  VAL A 247     -20.757  16.048  49.840  1.00  0.00           H  
ATOM   3868 HG11 VAL A 247     -20.524  14.285  48.055  1.00  0.00           H  
ATOM   3869 HG12 VAL A 247     -19.280  15.515  47.918  1.00  0.00           H  
ATOM   3870 HG13 VAL A 247     -18.895  13.950  48.628  1.00  0.00           H  
ATOM   3871 HG21 VAL A 247     -21.701  13.842  50.196  1.00  0.00           H  
ATOM   3872 HG22 VAL A 247     -20.172  13.229  50.820  1.00  0.00           H  
ATOM   3873 HG23 VAL A 247     -21.075  14.443  51.715  1.00  0.00           H  
ATOM   3874  N   LEU A 248     -17.021  16.829  49.498  1.00  6.13           N  
ATOM   3875  CA  LEU A 248     -16.311  17.856  48.741  1.00  6.41           C  
ATOM   3876  C   LEU A 248     -16.316  17.450  47.264  1.00  6.30           C  
ATOM   3877  O   LEU A 248     -15.832  16.367  46.937  1.00  6.26           O  
ATOM   3878  CB  LEU A 248     -14.865  17.963  49.265  1.00  7.20           C  
ATOM   3879  CG  LEU A 248     -14.738  18.364  50.751  1.00 10.67           C  
ATOM   3880  CD1 LEU A 248     -13.282  18.207  51.222  1.00 13.57           C  
ATOM   3881  CD2 LEU A 248     -15.306  19.769  51.037  1.00 11.39           C  
ATOM   3882  H   LEU A 248     -16.523  15.955  49.623  1.00  0.00           H  
ATOM   3883  HA  LEU A 248     -16.801  18.825  48.846  1.00  0.00           H  
ATOM   3884  HB3 LEU A 248     -14.306  18.675  48.655  1.00  0.00           H  
ATOM   3885  HB2 LEU A 248     -14.375  17.000  49.125  1.00  0.00           H  
ATOM   3886  HG  LEU A 248     -15.320  17.655  51.341  1.00  0.00           H  
ATOM   3887 HD11 LEU A 248     -13.226  17.576  52.110  1.00  0.00           H  
ATOM   3888 HD12 LEU A 248     -12.657  17.736  50.463  1.00  0.00           H  
ATOM   3889 HD13 LEU A 248     -12.813  19.161  51.464  1.00  0.00           H  
ATOM   3890 HD21 LEU A 248     -14.625  20.387  51.621  1.00  0.00           H  
ATOM   3891 HD22 LEU A 248     -15.523  20.317  50.120  1.00  0.00           H  
ATOM   3892 HD23 LEU A 248     -16.234  19.697  51.605  1.00  0.00           H  
ATOM   3893  N   LEU A 249     -16.868  18.323  46.411  1.00  5.04           N  
ATOM   3894  CA  LEU A 249     -17.055  18.085  44.984  1.00  4.81           C  
ATOM   3895  C   LEU A 249     -16.058  18.932  44.184  1.00  4.72           C  
ATOM   3896  O   LEU A 249     -16.237  20.145  44.073  1.00  4.91           O  
ATOM   3897  CB  LEU A 249     -18.527  18.399  44.634  1.00  5.19           C  
ATOM   3898  CG  LEU A 249     -18.940  18.138  43.170  1.00  5.50           C  
ATOM   3899  CD1 LEU A 249     -18.754  16.660  42.787  1.00  7.38           C  
ATOM   3900  CD2 LEU A 249     -20.375  18.631  42.896  1.00  6.41           C  
ATOM   3901  H   LEU A 249     -17.207  19.212  46.758  1.00  0.00           H  
ATOM   3902  HA  LEU A 249     -16.877  17.032  44.759  1.00  0.00           H  
ATOM   3903  HB3 LEU A 249     -18.739  19.435  44.895  1.00  0.00           H  
ATOM   3904  HB2 LEU A 249     -19.162  17.795  45.277  1.00  0.00           H  
ATOM   3905  HG  LEU A 249     -18.290  18.727  42.523  1.00  0.00           H  
ATOM   3906 HD11 LEU A 249     -19.525  16.297  42.107  1.00  0.00           H  
ATOM   3907 HD12 LEU A 249     -17.793  16.532  42.292  1.00  0.00           H  
ATOM   3908 HD13 LEU A 249     -18.753  16.007  43.660  1.00  0.00           H  
ATOM   3909 HD21 LEU A 249     -21.071  17.810  42.722  1.00  0.00           H  
ATOM   3910 HD22 LEU A 249     -20.773  19.205  43.732  1.00  0.00           H  
ATOM   3911 HD23 LEU A 249     -20.406  19.276  42.019  1.00  0.00           H  
ATOM   3912  N   SER A 250     -15.040  18.256  43.629  1.00  4.20           N  
ATOM   3913  CA  SER A 250     -14.053  18.828  42.719  1.00  4.90           C  
ATOM   3914  C   SER A 250     -14.552  18.669  41.275  1.00  4.59           C  
ATOM   3915  O   SER A 250     -14.468  17.566  40.733  1.00  4.63           O  
ATOM   3916  CB  SER A 250     -12.698  18.118  42.923  1.00  5.50           C  
ATOM   3917  OG  SER A 250     -12.040  18.618  44.069  1.00  8.34           O  
ATOM   3918  H   SER A 250     -14.976  17.256  43.772  1.00  0.00           H  
ATOM   3919  HA  SER A 250     -13.913  19.888  42.929  1.00  0.00           H  
ATOM   3920  HB3 SER A 250     -12.040  18.297  42.072  1.00  0.00           H  
ATOM   3921  HB2 SER A 250     -12.821  17.037  43.010  1.00  0.00           H  
ATOM   3922  HG  SER A 250     -11.698  19.494  43.872  1.00  0.00           H  
ATOM   3923  N   ILE A 251     -15.071  19.760  40.686  1.00  4.46           N  
ATOM   3924  CA  ILE A 251     -15.547  19.792  39.299  1.00  4.48           C  
ATOM   3925  C   ILE A 251     -14.398  20.249  38.391  1.00  4.92           C  
ATOM   3926  O   ILE A 251     -13.766  21.260  38.690  1.00  4.71           O  
ATOM   3927  CB  ILE A 251     -16.737  20.771  39.086  1.00  4.38           C  
ATOM   3928  CG1 ILE A 251     -17.895  20.474  40.064  1.00  4.67           C  
ATOM   3929  CG2 ILE A 251     -17.256  20.773  37.629  1.00  5.89           C  
ATOM   3930  CD1 ILE A 251     -18.978  21.557  40.090  1.00  5.26           C  
ATOM   3931  H   ILE A 251     -15.103  20.635  41.193  1.00  0.00           H  
ATOM   3932  HA  ILE A 251     -15.868  18.801  38.990  1.00  0.00           H  
ATOM   3933  HB  ILE A 251     -16.381  21.777  39.294  1.00  0.00           H  
ATOM   3934 HG13 ILE A 251     -17.517  20.383  41.082  1.00  0.00           H  
ATOM   3935 HG12 ILE A 251     -18.344  19.510  39.824  1.00  0.00           H  
ATOM   3936 HG21 ILE A 251     -18.073  21.479  37.498  1.00  0.00           H  
ATOM   3937 HG22 ILE A 251     -16.495  21.066  36.906  1.00  0.00           H  
ATOM   3938 HG23 ILE A 251     -17.621  19.786  37.345  1.00  0.00           H  
ATOM   3939 HD11 ILE A 251     -19.662  21.373  40.915  1.00  0.00           H  
ATOM   3940 HD12 ILE A 251     -18.549  22.550  40.228  1.00  0.00           H  
ATOM   3941 HD13 ILE A 251     -19.570  21.568  39.177  1.00  0.00           H  
ATOM   3942  N   ARG A 252     -14.169  19.500  37.303  1.00  6.11           N  
ATOM   3943  CA  ARG A 252     -13.084  19.727  36.351  1.00  7.09           C  
ATOM   3944  C   ARG A 252     -13.647  19.785  34.926  1.00  7.31           C  
ATOM   3945  O   ARG A 252     -14.390  18.888  34.533  1.00  6.50           O  
ATOM   3946  CB  ARG A 252     -12.046  18.596  36.485  1.00  7.53           C  
ATOM   3947  CG  ARG A 252     -11.445  18.466  37.891  1.00  8.39           C  
ATOM   3948  CD  ARG A 252     -10.404  17.346  38.003  1.00 11.50           C  
ATOM   3949  NE  ARG A 252      -9.768  17.361  39.324  1.00 14.85           N  
ATOM   3950  CZ  ARG A 252      -8.835  18.236  39.736  1.00 15.06           C  
ATOM   3951  NH1 ARG A 252      -8.417  18.191  41.004  1.00 17.65           N  
ATOM   3952  NH2 ARG A 252      -8.311  19.157  38.915  1.00 16.91           N1+
ATOM   3953  H   ARG A 252     -14.738  18.682  37.132  1.00  0.00           H  
ATOM   3954  HA  ARG A 252     -12.584  20.675  36.562  1.00  0.00           H  
ATOM   3955  HB3 ARG A 252     -11.237  18.778  35.775  1.00  0.00           H  
ATOM   3956  HB2 ARG A 252     -12.503  17.644  36.212  1.00  0.00           H  
ATOM   3957  HG3 ARG A 252     -12.260  18.211  38.568  1.00  0.00           H  
ATOM   3958  HG2 ARG A 252     -11.041  19.414  38.245  1.00  0.00           H  
ATOM   3959  HD3 ARG A 252      -9.703  17.314  37.171  1.00  0.00           H  
ATOM   3960  HD2 ARG A 252     -10.937  16.396  37.977  1.00  0.00           H  
ATOM   3961  HE  ARG A 252     -10.136  16.702  39.994  1.00  0.00           H  
ATOM   3962 HH12 ARG A 252      -7.668  18.816  41.290  1.00  0.00           H  
ATOM   3963 HH11 ARG A 252      -8.792  17.523  41.661  1.00  0.00           H  
ATOM   3964 HH22 ARG A 252      -7.652  19.844  39.275  1.00  0.00           H  
ATOM   3965 HH21 ARG A 252      -8.570  19.182  37.938  1.00  0.00           H  
ATOM   3966  N   GLU A 253     -13.259  20.831  34.180  1.00  8.09           N  
ATOM   3967  CA  GLU A 253     -13.647  21.069  32.786  1.00  9.42           C  
ATOM   3968  C   GLU A 253     -12.764  20.319  31.768  1.00 10.10           C  
ATOM   3969  O   GLU A 253     -13.205  20.117  30.636  1.00 10.88           O  
ATOM   3970  CB  GLU A 253     -13.613  22.591  32.511  1.00 10.05           C  
ATOM   3971  CG  GLU A 253     -12.225  23.253  32.696  1.00 11.61           C  
ATOM   3972  CD  GLU A 253     -12.178  24.748  32.380  1.00 12.71           C  
ATOM   3973  OE1 GLU A 253     -13.240  25.326  32.059  1.00 16.93           O  
ATOM   3974  OE2 GLU A 253     -11.054  25.289  32.468  1.00 16.54           O1-
ATOM   3975  H   GLU A 253     -12.617  21.505  34.575  1.00  0.00           H  
ATOM   3976  HA  GLU A 253     -14.674  20.725  32.645  1.00  0.00           H  
ATOM   3977  HB3 GLU A 253     -14.342  23.082  33.155  1.00  0.00           H  
ATOM   3978  HB2 GLU A 253     -13.964  22.771  31.493  1.00  0.00           H  
ATOM   3979  HG3 GLU A 253     -11.483  22.770  32.061  1.00  0.00           H  
ATOM   3980  HG2 GLU A 253     -11.884  23.129  33.724  1.00  0.00           H  
ATOM   3981  N   GLY A 254     -11.539  19.948  32.170  1.00  9.19           N  
ATOM   3982  CA  GLY A 254     -10.546  19.360  31.281  1.00  9.43           C  
ATOM   3983  C   GLY A 254      -9.304  18.985  32.093  1.00  9.09           C  
ATOM   3984  O   GLY A 254      -9.355  18.860  33.317  1.00  9.60           O  
ATOM   3985  H   GLY A 254     -11.247  20.129  33.121  1.00  0.00           H  
ATOM   3986  HA3 GLY A 254     -10.285  20.070  30.495  1.00  0.00           H  
ATOM   3987  HA2 GLY A 254     -10.944  18.465  30.807  1.00  0.00           H  
ATOM   3988  N   CYS A 255      -8.185  18.773  31.383  1.00  9.11           N  
ATOM   3989  CA  CYS A 255      -6.910  18.312  31.938  1.00  9.88           C  
ATOM   3990  C   CYS A 255      -6.059  19.416  32.601  1.00 10.04           C  
ATOM   3991  O   CYS A 255      -5.044  19.074  33.210  1.00 11.93           O  
ATOM   3992  CB  CYS A 255      -6.081  17.566  30.877  1.00  9.91           C  
ATOM   3993  SG  CYS A 255      -6.809  15.940  30.540  1.00 10.86           S  
ATOM   3994  H   CYS A 255      -8.208  18.883  30.377  1.00  0.00           H  
ATOM   3995  HA  CYS A 255      -7.130  17.603  32.739  1.00  0.00           H  
ATOM   3996  HB3 CYS A 255      -5.071  17.392  31.236  1.00  0.00           H  
ATOM   3997  HB2 CYS A 255      -6.002  18.137  29.952  1.00  0.00           H  
ATOM   3998  HG  CYS A 255      -6.530  15.414  31.738  1.00  0.00           H  
ATOM   3999  N   ASP A 256      -6.474  20.695  32.515  1.00 10.09           N  
ATOM   4000  CA  ASP A 256      -5.854  21.824  33.227  1.00  9.45           C  
ATOM   4001  C   ASP A 256      -5.925  21.641  34.761  1.00  9.38           C  
ATOM   4002  O   ASP A 256      -6.995  21.272  35.248  1.00  8.50           O  
ATOM   4003  CB  ASP A 256      -6.474  23.188  32.807  1.00  9.79           C  
ATOM   4004  CG  ASP A 256      -8.005  23.307  32.722  1.00  0.00           C  
ATOM   4005  OD1 ASP A 256      -8.800  22.386  32.898  1.00  0.00           O  
ATOM   4006  OD2 ASP A 256      -8.386  24.586  32.439  1.00  0.00           O  
ATOM   4007  H   ASP A 256      -7.320  20.904  32.004  1.00  0.00           H  
ATOM   4008  HA  ASP A 256      -4.829  21.814  32.860  1.00  0.00           H  
ATOM   4009  HB2 ASP A 256      -6.128  23.962  33.495  1.00  0.00           H  
ATOM   4010  HB3 ASP A 256      -6.066  23.480  31.842  1.00  0.00           H  
ATOM   4011  HD2 ASP A 256      -9.345  24.717  32.417  1.00  0.00           H  
ATOM   4012  N   PRO A 257      -4.808  21.884  35.491  1.00  9.33           N  
ATOM   4013  CA  PRO A 257      -4.775  21.785  36.961  1.00  9.23           C  
ATOM   4014  C   PRO A 257      -5.498  22.967  37.639  1.00  8.00           C  
ATOM   4015  O   PRO A 257      -4.859  23.882  38.157  1.00  7.25           O  
ATOM   4016  CB  PRO A 257      -3.273  21.699  37.277  1.00 10.14           C  
ATOM   4017  CG  PRO A 257      -2.611  22.511  36.178  1.00 10.56           C  
ATOM   4018  CD  PRO A 257      -3.488  22.238  34.960  1.00 10.86           C  
ATOM   4019  HA  PRO A 257      -5.255  20.864  37.297  1.00  0.00           H  
ATOM   4020  HB3 PRO A 257      -2.951  20.660  37.205  1.00  0.00           H  
ATOM   4021  HB2 PRO A 257      -3.008  22.045  38.277  1.00  0.00           H  
ATOM   4022  HG3 PRO A 257      -1.566  22.241  36.022  1.00  0.00           H  
ATOM   4023  HG2 PRO A 257      -2.653  23.571  36.430  1.00  0.00           H  
ATOM   4024  HD2 PRO A 257      -3.520  23.106  34.299  1.00  0.00           H  
ATOM   4025  HD3 PRO A 257      -3.096  21.386  34.403  1.00  0.00           H  
ATOM   4026  N   VAL A 258      -6.834  22.901  37.593  1.00  6.40           N  
ATOM   4027  CA  VAL A 258      -7.792  23.808  38.210  1.00  5.62           C  
ATOM   4028  C   VAL A 258      -9.095  23.033  38.480  1.00  5.06           C  
ATOM   4029  O   VAL A 258      -9.375  22.050  37.788  1.00  5.11           O  
ATOM   4030  CB  VAL A 258      -8.126  25.037  37.311  1.00  5.41           C  
ATOM   4031  CG1 VAL A 258      -6.929  25.984  37.117  1.00  7.03           C  
ATOM   4032  CG2 VAL A 258      -8.749  24.669  35.949  1.00  5.72           C  
ATOM   4033  H   VAL A 258      -7.256  22.112  37.122  1.00  0.00           H  
ATOM   4034  HA  VAL A 258      -7.383  24.134  39.161  1.00  0.00           H  
ATOM   4035  HB  VAL A 258      -8.870  25.628  37.847  1.00  0.00           H  
ATOM   4036 HG11 VAL A 258      -7.237  26.921  36.654  1.00  0.00           H  
ATOM   4037 HG12 VAL A 258      -6.461  26.230  38.070  1.00  0.00           H  
ATOM   4038 HG13 VAL A 258      -6.169  25.543  36.473  1.00  0.00           H  
ATOM   4039 HG21 VAL A 258      -8.840  25.542  35.304  1.00  0.00           H  
ATOM   4040 HG22 VAL A 258      -8.127  23.945  35.428  1.00  0.00           H  
ATOM   4041 HG23 VAL A 258      -9.744  24.238  36.052  1.00  0.00           H  
ATOM   4042  N   ASN A 259      -9.884  23.502  39.458  1.00  4.42           N  
ATOM   4043  CA  ASN A 259     -11.206  22.951  39.756  1.00  4.00           C  
ATOM   4044  C   ASN A 259     -12.080  23.972  40.494  1.00  4.79           C  
ATOM   4045  O   ASN A 259     -11.563  24.777  41.270  1.00  4.87           O  
ATOM   4046  CB  ASN A 259     -11.112  21.594  40.521  1.00  4.13           C  
ATOM   4047  CG  ASN A 259     -10.445  21.637  41.903  1.00  5.10           C  
ATOM   4048  OD1 ASN A 259      -9.229  21.508  42.012  1.00  6.21           O  
ATOM   4049  ND2 ASN A 259     -11.240  21.774  42.967  1.00  5.32           N  
ATOM   4050  H   ASN A 259      -9.599  24.304  40.008  1.00  0.00           H  
ATOM   4051  HA  ASN A 259     -11.692  22.767  38.797  1.00  0.00           H  
ATOM   4052  HB3 ASN A 259     -10.562  20.872  39.920  1.00  0.00           H  
ATOM   4053  HB2 ASN A 259     -12.107  21.167  40.644  1.00  0.00           H  
ATOM   4054 HD22 ASN A 259     -10.840  21.794  43.895  1.00  0.00           H  
ATOM   4055 HD21 ASN A 259     -12.237  21.890  42.849  1.00  0.00           H  
ATOM   4056  N   ARG A 260     -13.406  23.850  40.303  1.00  5.05           N  
ATOM   4057  CA  ARG A 260     -14.397  24.386  41.239  1.00  5.68           C  
ATOM   4058  C   ARG A 260     -14.461  23.459  42.459  1.00  5.01           C  
ATOM   4059  O   ARG A 260     -14.391  22.242  42.289  1.00  4.56           O  
ATOM   4060  CB  ARG A 260     -15.801  24.501  40.602  1.00  6.05           C  
ATOM   4061  CG  ARG A 260     -15.819  25.171  39.223  1.00  7.92           C  
ATOM   4062  CD  ARG A 260     -17.226  25.526  38.728  1.00  8.78           C  
ATOM   4063  NE  ARG A 260     -17.139  26.371  37.529  1.00 10.93           N  
ATOM   4064  CZ  ARG A 260     -17.997  27.331  37.144  1.00 11.96           C  
ATOM   4065  NH1 ARG A 260     -19.067  27.667  37.875  1.00 14.05           N  
ATOM   4066  NH2 ARG A 260     -17.767  27.979  35.995  1.00 16.10           N1+
ATOM   4067  H   ARG A 260     -13.745  23.156  39.649  1.00  0.00           H  
ATOM   4068  HA  ARG A 260     -14.087  25.383  41.563  1.00  0.00           H  
ATOM   4069  HB3 ARG A 260     -16.430  25.077  41.281  1.00  0.00           H  
ATOM   4070  HB2 ARG A 260     -16.278  23.527  40.532  1.00  0.00           H  
ATOM   4071  HG3 ARG A 260     -15.365  24.473  38.521  1.00  0.00           H  
ATOM   4072  HG2 ARG A 260     -15.198  26.060  39.211  1.00  0.00           H  
ATOM   4073  HD3 ARG A 260     -17.808  25.977  39.528  1.00  0.00           H  
ATOM   4074  HD2 ARG A 260     -17.755  24.624  38.417  1.00  0.00           H  
ATOM   4075  HE  ARG A 260     -16.378  26.141  36.904  1.00  0.00           H  
ATOM   4076 HH12 ARG A 260     -19.687  28.403  37.571  1.00  0.00           H  
ATOM   4077 HH11 ARG A 260     -19.225  27.254  38.790  1.00  0.00           H  
ATOM   4078 HH22 ARG A 260     -18.393  28.709  35.687  1.00  0.00           H  
ATOM   4079 HH21 ARG A 260     -16.964  27.748  35.429  1.00  0.00           H  
ATOM   4080  N   LEU A 261     -14.602  24.045  43.652  1.00  5.47           N  
ATOM   4081  CA  LEU A 261     -14.725  23.317  44.908  1.00  5.98           C  
ATOM   4082  C   LEU A 261     -16.061  23.729  45.529  1.00  5.95           C  
ATOM   4083  O   LEU A 261     -16.167  24.829  46.066  1.00  6.21           O  
ATOM   4084  CB  LEU A 261     -13.493  23.622  45.802  1.00  6.26           C  
ATOM   4085  CG  LEU A 261     -13.236  22.631  46.965  1.00  7.73           C  
ATOM   4086  CD1 LEU A 261     -14.278  22.706  48.099  1.00 10.97           C  
ATOM   4087  CD2 LEU A 261     -12.983  21.186  46.482  1.00 10.11           C  
ATOM   4088  H   LEU A 261     -14.700  25.050  43.710  1.00  0.00           H  
ATOM   4089  HA  LEU A 261     -14.759  22.244  44.723  1.00  0.00           H  
ATOM   4090  HB3 LEU A 261     -13.543  24.640  46.190  1.00  0.00           H  
ATOM   4091  HB2 LEU A 261     -12.604  23.609  45.169  1.00  0.00           H  
ATOM   4092  HG  LEU A 261     -12.297  22.967  47.408  1.00  0.00           H  
ATOM   4093 HD11 LEU A 261     -13.799  22.618  49.073  1.00  0.00           H  
ATOM   4094 HD12 LEU A 261     -14.814  23.654  48.100  1.00  0.00           H  
ATOM   4095 HD13 LEU A 261     -15.021  21.911  48.031  1.00  0.00           H  
ATOM   4096 HD21 LEU A 261     -12.084  20.777  46.942  1.00  0.00           H  
ATOM   4097 HD22 LEU A 261     -13.808  20.516  46.726  1.00  0.00           H  
ATOM   4098 HD23 LEU A 261     -12.836  21.135  45.403  1.00  0.00           H  
ATOM   4099  N   TRP A 262     -17.055  22.837  45.430  1.00  5.31           N  
ATOM   4100  CA  TRP A 262     -18.322  22.940  46.153  1.00  5.42           C  
ATOM   4101  C   TRP A 262     -18.280  21.963  47.339  1.00  5.69           C  
ATOM   4102  O   TRP A 262     -17.513  20.999  47.305  1.00  5.63           O  
ATOM   4103  CB  TRP A 262     -19.503  22.588  45.220  1.00  5.65           C  
ATOM   4104  CG  TRP A 262     -19.711  23.367  43.949  1.00  5.21           C  
ATOM   4105  CD1 TRP A 262     -19.053  24.482  43.549  1.00  5.66           C  
ATOM   4106  CD2 TRP A 262     -20.699  23.101  42.906  1.00  4.69           C  
ATOM   4107  NE1 TRP A 262     -19.550  24.906  42.334  1.00  5.37           N  
ATOM   4108  CE2 TRP A 262     -20.563  24.089  41.885  1.00  5.24           C  
ATOM   4109  CE3 TRP A 262     -21.701  22.120  42.715  1.00  5.15           C  
ATOM   4110  CZ2 TRP A 262     -21.369  24.100  40.732  1.00  5.84           C  
ATOM   4111  CZ3 TRP A 262     -22.519  22.121  41.567  1.00  5.62           C  
ATOM   4112  CH2 TRP A 262     -22.352  23.106  40.574  1.00  5.81           C  
ATOM   4113  H   TRP A 262     -16.887  21.959  44.956  1.00  0.00           H  
ATOM   4114  HA  TRP A 262     -18.465  23.952  46.534  1.00  0.00           H  
ATOM   4115  HB3 TRP A 262     -20.431  22.674  45.787  1.00  0.00           H  
ATOM   4116  HB2 TRP A 262     -19.436  21.542  44.926  1.00  0.00           H  
ATOM   4117  HD1 TRP A 262     -18.271  24.973  44.107  1.00  0.00           H  
ATOM   4118  HE1 TRP A 262     -19.228  25.743  41.859  1.00  0.00           H  
ATOM   4119  HE3 TRP A 262     -21.836  21.351  43.460  1.00  0.00           H  
ATOM   4120  HZ2 TRP A 262     -21.233  24.863  39.980  1.00  0.00           H  
ATOM   4121  HZ3 TRP A 262     -23.273  21.357  41.445  1.00  0.00           H  
ATOM   4122  HH2 TRP A 262     -22.977  23.099  39.693  1.00  0.00           H  
ATOM   4123  N   TYR A 263     -19.125  22.202  48.352  1.00  5.52           N  
ATOM   4124  CA  TYR A 263     -19.276  21.293  49.487  1.00  6.68           C  
ATOM   4125  C   TYR A 263     -20.749  21.141  49.876  1.00  7.09           C  
ATOM   4126  O   TYR A 263     -21.519  22.092  49.767  1.00  6.65           O  
ATOM   4127  CB  TYR A 263     -18.388  21.740  50.672  1.00  6.46           C  
ATOM   4128  CG  TYR A 263     -18.828  22.966  51.459  1.00  6.77           C  
ATOM   4129  CD1 TYR A 263     -19.756  22.842  52.516  1.00  7.78           C  
ATOM   4130  CD2 TYR A 263     -18.275  24.228  51.165  1.00  6.14           C  
ATOM   4131  CE1 TYR A 263     -20.116  23.967  53.281  1.00  8.24           C  
ATOM   4132  CE2 TYR A 263     -18.628  25.354  51.936  1.00  6.68           C  
ATOM   4133  CZ  TYR A 263     -19.544  25.222  52.999  1.00  6.81           C  
ATOM   4134  OH  TYR A 263     -19.870  26.304  53.762  1.00  8.95           O  
ATOM   4135  H   TYR A 263     -19.728  23.015  48.341  1.00  0.00           H  
ATOM   4136  HA  TYR A 263     -18.941  20.306  49.178  1.00  0.00           H  
ATOM   4137  HB3 TYR A 263     -17.363  21.886  50.329  1.00  0.00           H  
ATOM   4138  HB2 TYR A 263     -18.334  20.916  51.385  1.00  0.00           H  
ATOM   4139  HD1 TYR A 263     -20.194  21.882  52.745  1.00  0.00           H  
ATOM   4140  HD2 TYR A 263     -17.560  24.327  50.362  1.00  0.00           H  
ATOM   4141  HE1 TYR A 263     -20.822  23.862  54.093  1.00  0.00           H  
ATOM   4142  HE2 TYR A 263     -18.186  26.315  51.720  1.00  0.00           H  
ATOM   4143  HH  TYR A 263     -19.413  27.107  53.501  1.00  0.00           H  
ATOM   4144  N   CYS A 264     -21.083  19.946  50.376  1.00  7.76           N  
ATOM   4145  CA  CYS A 264     -22.367  19.617  50.977  1.00  7.85           C  
ATOM   4146  C   CYS A 264     -22.089  19.125  52.400  1.00  7.42           C  
ATOM   4147  O   CYS A 264     -21.475  18.071  52.558  1.00  7.70           O  
ATOM   4148  CB  CYS A 264     -23.137  18.572  50.135  1.00  7.44           C  
ATOM   4149  SG  CYS A 264     -24.555  17.862  51.029  1.00  9.71           S  
ATOM   4150  H   CYS A 264     -20.382  19.217  50.418  1.00  0.00           H  
ATOM   4151  HA  CYS A 264     -22.995  20.507  51.046  1.00  0.00           H  
ATOM   4152  HB3 CYS A 264     -22.479  17.752  49.848  1.00  0.00           H  
ATOM   4153  HB2 CYS A 264     -23.497  19.026  49.211  1.00  0.00           H  
ATOM   4154  HG  CYS A 264     -23.832  17.221  51.953  1.00  0.00           H  
ATOM   4155  N   ASP A 265     -22.617  19.860  53.391  1.00  8.34           N  
ATOM   4156  CA  ASP A 265     -22.739  19.410  54.776  1.00  8.31           C  
ATOM   4157  C   ASP A 265     -23.886  18.381  54.833  1.00  7.51           C  
ATOM   4158  O   ASP A 265     -25.041  18.748  54.612  1.00  6.48           O  
ATOM   4159  CB  ASP A 265     -22.975  20.620  55.717  1.00  9.39           C  
ATOM   4160  CG  ASP A 265     -22.964  20.306  57.219  1.00 11.39           C  
ATOM   4161  OD1 ASP A 265     -22.708  19.142  57.594  1.00 11.59           O  
ATOM   4162  OD2 ASP A 265     -23.190  21.262  57.992  1.00 15.59           O1-
ATOM   4163  H   ASP A 265     -23.114  20.709  53.164  1.00  0.00           H  
ATOM   4164  HA  ASP A 265     -21.803  18.927  55.065  1.00  0.00           H  
ATOM   4165  HB3 ASP A 265     -23.933  21.082  55.474  1.00  0.00           H  
ATOM   4166  HB2 ASP A 265     -22.196  21.359  55.529  1.00  0.00           H  
ATOM   4167  N   LEU A 266     -23.539  17.113  55.106  1.00  6.37           N  
ATOM   4168  CA  LEU A 266     -24.471  15.981  55.164  1.00  7.55           C  
ATOM   4169  C   LEU A 266     -25.444  16.043  56.355  1.00  8.00           C  
ATOM   4170  O   LEU A 266     -26.500  15.415  56.286  1.00  8.49           O  
ATOM   4171  CB  LEU A 266     -23.680  14.654  55.185  1.00  8.21           C  
ATOM   4172  CG  LEU A 266     -22.853  14.380  53.910  1.00  7.93           C  
ATOM   4173  CD1 LEU A 266     -21.870  13.210  54.132  1.00 10.23           C  
ATOM   4174  CD2 LEU A 266     -23.752  14.180  52.667  1.00  9.08           C  
ATOM   4175  H   LEU A 266     -22.568  16.894  55.291  1.00  0.00           H  
ATOM   4176  HA  LEU A 266     -25.084  16.013  54.262  1.00  0.00           H  
ATOM   4177  HB3 LEU A 266     -24.361  13.816  55.341  1.00  0.00           H  
ATOM   4178  HB2 LEU A 266     -23.020  14.659  56.054  1.00  0.00           H  
ATOM   4179  HG  LEU A 266     -22.234  15.259  53.718  1.00  0.00           H  
ATOM   4180 HD11 LEU A 266     -21.948  12.431  53.374  1.00  0.00           H  
ATOM   4181 HD12 LEU A 266     -20.841  13.570  54.116  1.00  0.00           H  
ATOM   4182 HD13 LEU A 266     -22.019  12.727  55.099  1.00  0.00           H  
ATOM   4183 HD21 LEU A 266     -23.506  13.281  52.104  1.00  0.00           H  
ATOM   4184 HD22 LEU A 266     -24.808  14.106  52.929  1.00  0.00           H  
ATOM   4185 HD23 LEU A 266     -23.649  15.020  51.980  1.00  0.00           H  
ATOM   4186  N   GLN A 267     -25.099  16.824  57.396  1.00  9.52           N  
ATOM   4187  CA  GLN A 267     -25.969  17.155  58.527  1.00 10.13           C  
ATOM   4188  C   GLN A 267     -27.191  17.986  58.082  1.00  9.12           C  
ATOM   4189  O   GLN A 267     -28.284  17.782  58.609  1.00  9.97           O  
ATOM   4190  CB  GLN A 267     -25.133  17.942  59.561  1.00 11.29           C  
ATOM   4191  CG  GLN A 267     -25.831  18.190  60.915  1.00 14.52           C  
ATOM   4192  CD  GLN A 267     -25.215  19.377  61.654  1.00 21.68           C  
ATOM   4193  OE1 GLN A 267     -25.389  20.522  61.240  1.00 24.41           O  
ATOM   4194  NE2 GLN A 267     -24.507  19.117  62.754  1.00 24.14           N  
ATOM   4195  H   GLN A 267     -24.211  17.309  57.368  1.00  0.00           H  
ATOM   4196  HA  GLN A 267     -26.318  16.225  58.978  1.00  0.00           H  
ATOM   4197  HB3 GLN A 267     -24.856  18.898  59.114  1.00  0.00           H  
ATOM   4198  HB2 GLN A 267     -24.191  17.424  59.747  1.00  0.00           H  
ATOM   4199  HG3 GLN A 267     -25.800  17.288  61.528  1.00  0.00           H  
ATOM   4200  HG2 GLN A 267     -26.884  18.430  60.780  1.00  0.00           H  
ATOM   4201 HE22 GLN A 267     -24.090  19.874  63.276  1.00  0.00           H  
ATOM   4202 HE21 GLN A 267     -24.387  18.167  63.073  1.00  0.00           H  
ATOM   4203  N   GLN A 268     -26.969  18.903  57.125  1.00  8.07           N  
ATOM   4204  CA  GLN A 268     -27.958  19.855  56.622  1.00  7.57           C  
ATOM   4205  C   GLN A 268     -28.914  19.288  55.559  1.00  7.55           C  
ATOM   4206  O   GLN A 268     -29.877  19.978  55.225  1.00  6.91           O  
ATOM   4207  CB  GLN A 268     -27.226  21.124  56.127  1.00  7.04           C  
ATOM   4208  CG  GLN A 268     -26.543  21.931  57.252  1.00  7.40           C  
ATOM   4209  CD  GLN A 268     -27.536  22.529  58.253  1.00  7.72           C  
ATOM   4210  OE1 GLN A 268     -28.480  23.213  57.863  1.00  9.45           O  
ATOM   4211  NE2 GLN A 268     -27.324  22.283  59.547  1.00  8.17           N  
ATOM   4212  H   GLN A 268     -26.045  18.980  56.724  1.00  0.00           H  
ATOM   4213  HA  GLN A 268     -28.604  20.134  57.456  1.00  0.00           H  
ATOM   4214  HB3 GLN A 268     -27.920  21.778  55.596  1.00  0.00           H  
ATOM   4215  HB2 GLN A 268     -26.474  20.845  55.389  1.00  0.00           H  
ATOM   4216  HG3 GLN A 268     -25.968  22.749  56.817  1.00  0.00           H  
ATOM   4217  HG2 GLN A 268     -25.827  21.301  57.779  1.00  0.00           H  
ATOM   4218 HE22 GLN A 268     -27.955  22.659  60.240  1.00  0.00           H  
ATOM   4219 HE21 GLN A 268     -26.541  21.718  59.847  1.00  0.00           H  
ATOM   4220  N   GLU A 269     -28.680  18.054  55.073  1.00  8.01           N  
ATOM   4221  CA  GLU A 269     -29.609  17.327  54.201  1.00  9.16           C  
ATOM   4222  C   GLU A 269     -30.922  16.986  54.928  1.00 10.37           C  
ATOM   4223  O   GLU A 269     -30.885  16.536  56.073  1.00 11.01           O  
ATOM   4224  CB  GLU A 269     -28.936  16.047  53.660  1.00  9.17           C  
ATOM   4225  CG  GLU A 269     -27.835  16.295  52.611  1.00  9.23           C  
ATOM   4226  CD  GLU A 269     -28.367  16.951  51.334  1.00  9.38           C  
ATOM   4227  OE1 GLU A 269     -29.317  16.391  50.747  1.00 11.95           O  
ATOM   4228  OE2 GLU A 269     -27.824  18.015  50.971  1.00  8.17           O1-
ATOM   4229  H   GLU A 269     -27.873  17.539  55.393  1.00  0.00           H  
ATOM   4230  HA  GLU A 269     -29.860  17.982  53.366  1.00  0.00           H  
ATOM   4231  HB3 GLU A 269     -29.694  15.393  53.230  1.00  0.00           H  
ATOM   4232  HB2 GLU A 269     -28.510  15.482  54.489  1.00  0.00           H  
ATOM   4233  HG3 GLU A 269     -27.371  15.347  52.335  1.00  0.00           H  
ATOM   4234  HG2 GLU A 269     -27.043  16.913  53.036  1.00  0.00           H  
ATOM   4235  N   SER A 270     -32.050  17.220  54.237  1.00 11.66           N  
ATOM   4236  CA  SER A 270     -33.409  17.112  54.779  1.00 13.44           C  
ATOM   4237  C   SER A 270     -33.832  15.689  55.188  1.00 13.92           C  
ATOM   4238  O   SER A 270     -34.608  15.550  56.133  1.00 15.01           O  
ATOM   4239  CB  SER A 270     -34.410  17.686  53.757  1.00 13.66           C  
ATOM   4240  OG  SER A 270     -34.341  19.098  53.715  1.00 15.27           O  
ATOM   4241  H   SER A 270     -31.984  17.561  53.289  1.00  0.00           H  
ATOM   4242  HA  SER A 270     -33.454  17.720  55.686  1.00  0.00           H  
ATOM   4243  HB3 SER A 270     -35.434  17.421  54.027  1.00  0.00           H  
ATOM   4244  HB2 SER A 270     -34.233  17.280  52.760  1.00  0.00           H  
ATOM   4245  HG  SER A 270     -35.091  19.418  53.205  1.00  0.00           H  
ATOM   4246  N   SER A 271     -33.319  14.669  54.480  1.00 14.18           N  
ATOM   4247  CA  SER A 271     -33.608  13.257  54.729  1.00 14.85           C  
ATOM   4248  C   SER A 271     -32.454  12.391  54.188  1.00 13.61           C  
ATOM   4249  O   SER A 271     -32.695  11.386  53.516  1.00 14.29           O  
ATOM   4250  CB  SER A 271     -35.009  12.899  54.169  1.00 15.53           C  
ATOM   4251  OG  SER A 271     -35.394  11.578  54.498  1.00 19.55           O  
ATOM   4252  H   SER A 271     -32.681  14.862  53.721  1.00  0.00           H  
ATOM   4253  HA  SER A 271     -33.622  13.098  55.809  1.00  0.00           H  
ATOM   4254  HB3 SER A 271     -35.031  13.013  53.085  1.00  0.00           H  
ATOM   4255  HB2 SER A 271     -35.769  13.570  54.571  1.00  0.00           H  
ATOM   4256  HG  SER A 271     -34.792  10.974  54.055  1.00  0.00           H  
ATOM   4257  N   GLY A 272     -31.210  12.817  54.477  1.00 11.89           N  
ATOM   4258  CA  GLY A 272     -29.980  12.200  53.980  1.00 10.89           C  
ATOM   4259  C   GLY A 272     -29.821  12.409  52.465  1.00 10.31           C  
ATOM   4260  O   GLY A 272     -30.439  13.299  51.877  1.00 10.44           O  
ATOM   4261  H   GLY A 272     -31.101  13.650  55.038  1.00  0.00           H  
ATOM   4262  HA3 GLY A 272     -29.976  11.134  54.217  1.00  0.00           H  
ATOM   4263  HA2 GLY A 272     -29.128  12.650  54.491  1.00  0.00           H  
ATOM   4264  N   ILE A 273     -28.969  11.580  51.843  1.00  8.50           N  
ATOM   4265  CA  ILE A 273     -28.728  11.572  50.399  1.00  8.10           C  
ATOM   4266  C   ILE A 273     -29.929  10.909  49.688  1.00  7.82           C  
ATOM   4267  O   ILE A 273     -30.064   9.686  49.731  1.00  8.74           O  
ATOM   4268  CB  ILE A 273     -27.408  10.819  50.044  1.00  7.83           C  
ATOM   4269  CG1 ILE A 273     -26.176  11.476  50.716  1.00  7.32           C  
ATOM   4270  CG2 ILE A 273     -27.183  10.690  48.521  1.00  8.00           C  
ATOM   4271  CD1 ILE A 273     -24.971  10.536  50.851  1.00  7.96           C  
ATOM   4272  H   ILE A 273     -28.480  10.875  52.374  1.00  0.00           H  
ATOM   4273  HA  ILE A 273     -28.631  12.604  50.052  1.00  0.00           H  
ATOM   4274  HB  ILE A 273     -27.482   9.807  50.445  1.00  0.00           H  
ATOM   4275 HG13 ILE A 273     -26.420  11.824  51.720  1.00  0.00           H  
ATOM   4276 HG12 ILE A 273     -25.875  12.368  50.171  1.00  0.00           H  
ATOM   4277 HG21 ILE A 273     -26.184  10.328  48.286  1.00  0.00           H  
ATOM   4278 HG22 ILE A 273     -27.882   9.992  48.062  1.00  0.00           H  
ATOM   4279 HG23 ILE A 273     -27.303  11.652  48.023  1.00  0.00           H  
ATOM   4280 HD11 ILE A 273     -24.164  11.027  51.394  1.00  0.00           H  
ATOM   4281 HD12 ILE A 273     -25.235   9.632  51.400  1.00  0.00           H  
ATOM   4282 HD13 ILE A 273     -24.576  10.237  49.882  1.00  0.00           H  
ATOM   4283  N   ALA A 274     -30.797  11.749  49.099  1.00  7.66           N  
ATOM   4284  CA  ALA A 274     -32.081  11.350  48.514  1.00  7.73           C  
ATOM   4285  C   ALA A 274     -32.371  12.021  47.159  1.00  7.62           C  
ATOM   4286  O   ALA A 274     -33.351  11.649  46.514  1.00  9.55           O  
ATOM   4287  CB  ALA A 274     -33.193  11.652  49.533  1.00  8.64           C  
ATOM   4288  H   ALA A 274     -30.627  12.743  49.156  1.00  0.00           H  
ATOM   4289  HA  ALA A 274     -32.079  10.276  48.319  1.00  0.00           H  
ATOM   4290  HB1 ALA A 274     -34.172  11.351  49.158  1.00  0.00           H  
ATOM   4291  HB2 ALA A 274     -33.025  11.115  50.467  1.00  0.00           H  
ATOM   4292  HB3 ALA A 274     -33.240  12.716  49.769  1.00  0.00           H  
ATOM   4293  N   GLY A 275     -31.521  12.967  46.735  1.00  7.14           N  
ATOM   4294  CA  GLY A 275     -31.629  13.645  45.448  1.00  7.08           C  
ATOM   4295  C   GLY A 275     -30.337  14.434  45.228  1.00  6.63           C  
ATOM   4296  O   GLY A 275     -29.282  14.074  45.757  1.00  6.83           O  
ATOM   4297  H   GLY A 275     -30.716  13.205  47.296  1.00  0.00           H  
ATOM   4298  HA3 GLY A 275     -32.493  14.313  45.453  1.00  0.00           H  
ATOM   4299  HA2 GLY A 275     -31.756  12.927  44.636  1.00  0.00           H  
ATOM   4300  N   ILE A 276     -30.428  15.516  44.432  1.00  6.75           N  
ATOM   4301  CA  ILE A 276     -29.351  16.492  44.241  1.00  6.48           C  
ATOM   4302  C   ILE A 276     -29.056  17.202  45.576  1.00  6.75           C  
ATOM   4303  O   ILE A 276     -29.974  17.754  46.185  1.00  8.05           O  
ATOM   4304  CB  ILE A 276     -29.705  17.571  43.172  1.00  6.66           C  
ATOM   4305  CG1 ILE A 276     -30.002  16.958  41.783  1.00  7.28           C  
ATOM   4306  CG2 ILE A 276     -28.662  18.709  43.050  1.00  7.20           C  
ATOM   4307  CD1 ILE A 276     -28.797  16.326  41.070  1.00  6.54           C  
ATOM   4308  H   ILE A 276     -31.313  15.748  44.007  1.00  0.00           H  
ATOM   4309  HA  ILE A 276     -28.461  15.953  43.918  1.00  0.00           H  
ATOM   4310  HB  ILE A 276     -30.636  18.045  43.486  1.00  0.00           H  
ATOM   4311 HG13 ILE A 276     -30.418  17.734  41.141  1.00  0.00           H  
ATOM   4312 HG12 ILE A 276     -30.788  16.208  41.867  1.00  0.00           H  
ATOM   4313 HG21 ILE A 276     -28.895  19.368  42.214  1.00  0.00           H  
ATOM   4314 HG22 ILE A 276     -28.634  19.339  43.939  1.00  0.00           H  
ATOM   4315 HG23 ILE A 276     -27.657  18.318  42.892  1.00  0.00           H  
ATOM   4316 HD11 ILE A 276     -29.076  15.999  40.068  1.00  0.00           H  
ATOM   4317 HD12 ILE A 276     -27.974  17.029  40.959  1.00  0.00           H  
ATOM   4318 HD13 ILE A 276     -28.425  15.457  41.608  1.00  0.00           H  
ATOM   4319  N   LEU A 277     -27.790  17.130  46.009  1.00  6.34           N  
ATOM   4320  CA  LEU A 277     -27.340  17.622  47.309  1.00  6.26           C  
ATOM   4321  C   LEU A 277     -27.334  19.159  47.392  1.00  6.05           C  
ATOM   4322  O   LEU A 277     -27.289  19.837  46.364  1.00  6.13           O  
ATOM   4323  CB  LEU A 277     -25.934  17.058  47.598  1.00  6.27           C  
ATOM   4324  CG  LEU A 277     -25.798  15.520  47.564  1.00  6.06           C  
ATOM   4325  CD1 LEU A 277     -24.368  15.085  47.953  1.00  8.71           C  
ATOM   4326  CD2 LEU A 277     -26.849  14.817  48.438  1.00  9.20           C  
ATOM   4327  H   LEU A 277     -27.094  16.666  45.443  1.00  0.00           H  
ATOM   4328  HA  LEU A 277     -28.033  17.257  48.070  1.00  0.00           H  
ATOM   4329  HB3 LEU A 277     -25.630  17.408  48.579  1.00  0.00           H  
ATOM   4330  HB2 LEU A 277     -25.223  17.492  46.899  1.00  0.00           H  
ATOM   4331  HG  LEU A 277     -25.963  15.190  46.538  1.00  0.00           H  
ATOM   4332 HD11 LEU A 277     -23.896  14.523  47.148  1.00  0.00           H  
ATOM   4333 HD12 LEU A 277     -23.726  15.939  48.169  1.00  0.00           H  
ATOM   4334 HD13 LEU A 277     -24.356  14.451  48.841  1.00  0.00           H  
ATOM   4335 HD21 LEU A 277     -26.578  13.780  48.620  1.00  0.00           H  
ATOM   4336 HD22 LEU A 277     -26.958  15.308  49.404  1.00  0.00           H  
ATOM   4337 HD23 LEU A 277     -27.825  14.807  47.954  1.00  0.00           H  
ATOM   4338  N   LYS A 278     -27.360  19.672  48.633  1.00  6.69           N  
ATOM   4339  CA  LYS A 278     -27.312  21.096  48.967  1.00  7.01           C  
ATOM   4340  C   LYS A 278     -25.873  21.636  48.845  1.00  6.30           C  
ATOM   4341  O   LYS A 278     -25.207  21.863  49.856  1.00  7.87           O  
ATOM   4342  CB  LYS A 278     -27.905  21.300  50.380  1.00  7.33           C  
ATOM   4343  CG  LYS A 278     -29.394  20.919  50.484  1.00  8.17           C  
ATOM   4344  CD  LYS A 278     -29.947  21.101  51.904  1.00  9.85           C  
ATOM   4345  CE  LYS A 278     -31.371  20.550  52.057  1.00 15.04           C  
ATOM   4346  NZ  LYS A 278     -31.907  20.820  53.401  1.00 18.45           N1+
ATOM   4347  H   LYS A 278     -27.416  19.041  49.427  1.00  0.00           H  
ATOM   4348  HA  LYS A 278     -27.935  21.645  48.258  1.00  0.00           H  
ATOM   4349  HB3 LYS A 278     -27.797  22.347  50.670  1.00  0.00           H  
ATOM   4350  HB2 LYS A 278     -27.331  20.723  51.106  1.00  0.00           H  
ATOM   4351  HG3 LYS A 278     -29.536  19.882  50.177  1.00  0.00           H  
ATOM   4352  HG2 LYS A 278     -29.974  21.523  49.786  1.00  0.00           H  
ATOM   4353  HD3 LYS A 278     -29.932  22.161  52.162  1.00  0.00           H  
ATOM   4354  HD2 LYS A 278     -29.285  20.603  52.613  1.00  0.00           H  
ATOM   4355  HE3 LYS A 278     -31.374  19.472  51.888  1.00  0.00           H  
ATOM   4356  HE2 LYS A 278     -32.038  20.995  51.318  1.00  0.00           H  
ATOM   4357  HZ1 LYS A 278     -31.271  20.443  54.096  1.00  0.00           H  
ATOM   4358  HZ2 LYS A 278     -31.996  21.816  53.541  1.00  0.00           H  
ATOM   4359  HZ3 LYS A 278     -32.812  20.377  53.505  1.00  0.00           H  
ATOM   4360  N   TRP A 279     -25.419  21.802  47.591  1.00  6.10           N  
ATOM   4361  CA  TRP A 279     -24.082  22.272  47.237  1.00  5.83           C  
ATOM   4362  C   TRP A 279     -23.910  23.772  47.517  1.00  5.84           C  
ATOM   4363  O   TRP A 279     -24.468  24.599  46.794  1.00  6.79           O  
ATOM   4364  CB  TRP A 279     -23.779  21.956  45.757  1.00  5.56           C  
ATOM   4365  CG  TRP A 279     -23.812  20.509  45.360  1.00  6.10           C  
ATOM   4366  CD1 TRP A 279     -24.695  19.946  44.504  1.00  5.56           C  
ATOM   4367  CD2 TRP A 279     -22.943  19.423  45.806  1.00  5.36           C  
ATOM   4368  NE1 TRP A 279     -24.426  18.600  44.378  1.00  4.98           N  
ATOM   4369  CE2 TRP A 279     -23.355  18.220  45.156  1.00  4.70           C  
ATOM   4370  CE3 TRP A 279     -21.850  19.326  46.699  1.00  5.15           C  
ATOM   4371  CZ2 TRP A 279     -22.720  16.986  45.380  1.00  4.90           C  
ATOM   4372  CZ3 TRP A 279     -21.218  18.091  46.948  1.00  5.79           C  
ATOM   4373  CH2 TRP A 279     -21.647  16.924  46.284  1.00  6.04           C  
ATOM   4374  H   TRP A 279     -26.021  21.552  46.819  1.00  0.00           H  
ATOM   4375  HA  TRP A 279     -23.363  21.719  47.844  1.00  0.00           H  
ATOM   4376  HB3 TRP A 279     -22.788  22.334  45.507  1.00  0.00           H  
ATOM   4377  HB2 TRP A 279     -24.473  22.496  45.111  1.00  0.00           H  
ATOM   4378  HD1 TRP A 279     -25.490  20.477  44.005  1.00  0.00           H  
ATOM   4379  HE1 TRP A 279     -24.981  17.978  43.803  1.00  0.00           H  
ATOM   4380  HE3 TRP A 279     -21.500  20.213  47.206  1.00  0.00           H  
ATOM   4381  HZ2 TRP A 279     -23.064  16.096  44.874  1.00  0.00           H  
ATOM   4382  HZ3 TRP A 279     -20.389  18.042  47.640  1.00  0.00           H  
ATOM   4383  HH2 TRP A 279     -21.154  15.981  46.465  1.00  0.00           H  
ATOM   4384  N   VAL A 280     -23.099  24.081  48.539  1.00  5.44           N  
ATOM   4385  CA  VAL A 280     -22.591  25.416  48.836  1.00  5.32           C  
ATOM   4386  C   VAL A 280     -21.327  25.624  47.986  1.00  5.98           C  
ATOM   4387  O   VAL A 280     -20.360  24.877  48.137  1.00  5.23           O  
ATOM   4388  CB  VAL A 280     -22.212  25.572  50.335  1.00  5.09           C  
ATOM   4389  CG1 VAL A 280     -21.624  26.961  50.663  1.00  6.55           C  
ATOM   4390  CG2 VAL A 280     -23.411  25.285  51.257  1.00  5.85           C  
ATOM   4391  H   VAL A 280     -22.687  23.332  49.084  1.00  0.00           H  
ATOM   4392  HA  VAL A 280     -23.344  26.164  48.579  1.00  0.00           H  
ATOM   4393  HB  VAL A 280     -21.451  24.832  50.586  1.00  0.00           H  
ATOM   4394 HG11 VAL A 280     -21.492  27.091  51.736  1.00  0.00           H  
ATOM   4395 HG12 VAL A 280     -20.646  27.112  50.204  1.00  0.00           H  
ATOM   4396 HG13 VAL A 280     -22.283  27.759  50.319  1.00  0.00           H  
ATOM   4397 HG21 VAL A 280     -23.137  25.402  52.306  1.00  0.00           H  
ATOM   4398 HG22 VAL A 280     -24.241  25.962  51.051  1.00  0.00           H  
ATOM   4399 HG23 VAL A 280     -23.776  24.265  51.136  1.00  0.00           H  
ATOM   4400  N   LYS A 281     -21.385  26.608  47.078  1.00  6.86           N  
ATOM   4401  CA  LYS A 281     -20.390  26.810  46.028  1.00  7.64           C  
ATOM   4402  C   LYS A 281     -19.267  27.744  46.515  1.00  7.87           C  
ATOM   4403  O   LYS A 281     -19.245  28.919  46.147  1.00  9.99           O  
ATOM   4404  CB  LYS A 281     -21.111  27.321  44.758  1.00  8.12           C  
ATOM   4405  CG  LYS A 281     -22.259  26.403  44.293  1.00  7.83           C  
ATOM   4406  CD  LYS A 281     -22.809  26.789  42.914  1.00  9.11           C  
ATOM   4407  CE  LYS A 281     -24.005  25.926  42.495  1.00 10.65           C  
ATOM   4408  NZ  LYS A 281     -24.451  26.260  41.132  1.00 14.05           N1+
ATOM   4409  H   LYS A 281     -22.207  27.192  47.027  1.00  0.00           H  
ATOM   4410  HA  LYS A 281     -19.931  25.854  45.778  1.00  0.00           H  
ATOM   4411  HB3 LYS A 281     -20.378  27.405  43.956  1.00  0.00           H  
ATOM   4412  HB2 LYS A 281     -21.509  28.323  44.921  1.00  0.00           H  
ATOM   4413  HG3 LYS A 281     -23.073  26.437  45.017  1.00  0.00           H  
ATOM   4414  HG2 LYS A 281     -21.918  25.368  44.273  1.00  0.00           H  
ATOM   4415  HD3 LYS A 281     -22.016  26.690  42.174  1.00  0.00           H  
ATOM   4416  HD2 LYS A 281     -23.095  27.842  42.917  1.00  0.00           H  
ATOM   4417  HE3 LYS A 281     -24.838  26.067  43.185  1.00  0.00           H  
ATOM   4418  HE2 LYS A 281     -23.740  24.869  42.526  1.00  0.00           H  
ATOM   4419  HZ1 LYS A 281     -25.243  25.676  40.889  1.00  0.00           H  
ATOM   4420  HZ2 LYS A 281     -24.725  27.231  41.092  1.00  0.00           H  
ATOM   4421  HZ3 LYS A 281     -23.698  26.096  40.479  1.00  0.00           H  
ATOM   4422  N   LEU A 282     -18.371  27.191  47.356  1.00  7.79           N  
ATOM   4423  CA  LEU A 282     -17.220  27.857  47.985  1.00  7.71           C  
ATOM   4424  C   LEU A 282     -16.283  28.532  46.967  1.00  7.88           C  
ATOM   4425  O   LEU A 282     -16.000  29.722  47.103  1.00  9.02           O  
ATOM   4426  CB  LEU A 282     -16.487  26.822  48.876  1.00  8.37           C  
ATOM   4427  CG  LEU A 282     -15.175  27.267  49.566  1.00  8.48           C  
ATOM   4428  CD1 LEU A 282     -15.436  28.264  50.711  1.00 12.50           C  
ATOM   4429  CD2 LEU A 282     -14.358  26.049  50.037  1.00  9.61           C  
ATOM   4430  H   LEU A 282     -18.494  26.220  47.609  1.00  0.00           H  
ATOM   4431  HA  LEU A 282     -17.621  28.642  48.629  1.00  0.00           H  
ATOM   4432  HB3 LEU A 282     -16.257  25.952  48.266  1.00  0.00           H  
ATOM   4433  HB2 LEU A 282     -17.180  26.460  49.633  1.00  0.00           H  
ATOM   4434  HG  LEU A 282     -14.541  27.777  48.841  1.00  0.00           H  
ATOM   4435 HD11 LEU A 282     -14.811  29.149  50.593  1.00  0.00           H  
ATOM   4436 HD12 LEU A 282     -16.473  28.598  50.738  1.00  0.00           H  
ATOM   4437 HD13 LEU A 282     -15.218  27.841  51.693  1.00  0.00           H  
ATOM   4438 HD21 LEU A 282     -13.809  26.253  50.955  1.00  0.00           H  
ATOM   4439 HD22 LEU A 282     -14.990  25.178  50.215  1.00  0.00           H  
ATOM   4440 HD23 LEU A 282     -13.619  25.768  49.285  1.00  0.00           H  
ATOM   4441  N   ILE A 283     -15.859  27.756  45.959  1.00  7.20           N  
ATOM   4442  CA  ILE A 283     -15.142  28.226  44.780  1.00  7.11           C  
ATOM   4443  C   ILE A 283     -15.978  27.769  43.576  1.00  6.85           C  
ATOM   4444  O   ILE A 283     -16.218  26.570  43.431  1.00  7.44           O  
ATOM   4445  CB  ILE A 283     -13.724  27.589  44.651  1.00  8.47           C  
ATOM   4446  CG1 ILE A 283     -12.874  27.684  45.940  1.00 10.67           C  
ATOM   4447  CG2 ILE A 283     -12.943  28.130  43.434  1.00  8.13           C  
ATOM   4448  CD1 ILE A 283     -12.532  29.107  46.405  1.00 16.52           C  
ATOM   4449  H   ILE A 283     -16.132  26.782  45.941  1.00  0.00           H  
ATOM   4450  HA  ILE A 283     -15.067  29.315  44.768  1.00  0.00           H  
ATOM   4451  HB  ILE A 283     -13.847  26.521  44.477  1.00  0.00           H  
ATOM   4452 HG13 ILE A 283     -11.943  27.138  45.787  1.00  0.00           H  
ATOM   4453 HG12 ILE A 283     -13.375  27.157  46.752  1.00  0.00           H  
ATOM   4454 HG21 ILE A 283     -11.988  27.622  43.332  1.00  0.00           H  
ATOM   4455 HG22 ILE A 283     -13.473  27.972  42.495  1.00  0.00           H  
ATOM   4456 HG23 ILE A 283     -12.746  29.198  43.526  1.00  0.00           H  
ATOM   4457 HD11 ILE A 283     -12.451  29.138  47.492  1.00  0.00           H  
ATOM   4458 HD12 ILE A 283     -11.579  29.432  45.989  1.00  0.00           H  
ATOM   4459 HD13 ILE A 283     -13.287  29.838  46.116  1.00  0.00           H  
ATOM   4460  N   ASP A 284     -16.416  28.728  42.748  1.00  6.69           N  
ATOM   4461  CA  ASP A 284     -17.307  28.479  41.614  1.00  6.43           C  
ATOM   4462  C   ASP A 284     -16.643  29.021  40.332  1.00  6.68           C  
ATOM   4463  O   ASP A 284     -17.269  29.753  39.566  1.00  7.87           O  
ATOM   4464  CB  ASP A 284     -18.717  29.068  41.901  1.00  6.85           C  
ATOM   4465  CG  ASP A 284     -19.869  28.435  41.106  1.00  7.70           C  
ATOM   4466  OD1 ASP A 284     -19.703  27.293  40.622  1.00  8.88           O  
ATOM   4467  OD2 ASP A 284     -20.940  29.076  41.059  1.00 11.84           O1-
ATOM   4468  H   ASP A 284     -16.177  29.693  42.925  1.00  0.00           H  
ATOM   4469  HA  ASP A 284     -17.393  27.404  41.455  1.00  0.00           H  
ATOM   4470  HB3 ASP A 284     -18.710  30.140  41.701  1.00  0.00           H  
ATOM   4471  HB2 ASP A 284     -18.949  28.949  42.960  1.00  0.00           H  
ATOM   4472  N   ASN A 285     -15.367  28.647  40.132  1.00  6.20           N  
ATOM   4473  CA  ASN A 285     -14.526  29.081  39.015  1.00  6.43           C  
ATOM   4474  C   ASN A 285     -13.368  28.092  38.785  1.00  6.14           C  
ATOM   4475  O   ASN A 285     -12.991  27.361  39.701  1.00  5.82           O  
ATOM   4476  CB  ASN A 285     -14.044  30.542  39.235  1.00  5.94           C  
ATOM   4477  CG  ASN A 285     -13.216  30.779  40.509  1.00  7.82           C  
ATOM   4478  OD1 ASN A 285     -12.139  30.212  40.679  1.00  7.66           O  
ATOM   4479  ND2 ASN A 285     -13.707  31.637  41.405  1.00  8.03           N  
ATOM   4480  H   ASN A 285     -14.916  28.038  40.801  1.00  0.00           H  
ATOM   4481  HA  ASN A 285     -15.148  29.058  38.118  1.00  0.00           H  
ATOM   4482  HB3 ASN A 285     -14.907  31.209  39.247  1.00  0.00           H  
ATOM   4483  HB2 ASN A 285     -13.453  30.864  38.379  1.00  0.00           H  
ATOM   4484 HD22 ASN A 285     -13.187  31.839  42.246  1.00  0.00           H  
ATOM   4485 HD21 ASN A 285     -14.579  32.115  41.232  1.00  0.00           H  
ATOM   4486  N   PHE A 286     -12.819  28.114  37.560  1.00  6.71           N  
ATOM   4487  CA  PHE A 286     -11.687  27.289  37.130  1.00  6.76           C  
ATOM   4488  C   PHE A 286     -10.379  28.108  37.111  1.00  6.87           C  
ATOM   4489  O   PHE A 286      -9.621  28.017  36.145  1.00  7.93           O  
ATOM   4490  CB  PHE A 286     -12.000  26.682  35.743  1.00  7.41           C  
ATOM   4491  CG  PHE A 286     -13.171  25.721  35.692  1.00  8.13           C  
ATOM   4492  CD1 PHE A 286     -13.063  24.433  36.256  1.00  7.51           C  
ATOM   4493  CD2 PHE A 286     -14.396  26.127  35.125  1.00  9.82           C  
ATOM   4494  CE1 PHE A 286     -14.143  23.564  36.193  1.00  8.41           C  
ATOM   4495  CE2 PHE A 286     -15.458  25.238  35.069  1.00 10.55           C  
ATOM   4496  CZ  PHE A 286     -15.335  23.962  35.605  1.00 10.10           C  
ATOM   4497  H   PHE A 286     -13.181  28.754  36.868  1.00  0.00           H  
ATOM   4498  HA  PHE A 286     -11.527  26.465  37.829  1.00  0.00           H  
ATOM   4499  HB3 PHE A 286     -11.139  26.128  35.370  1.00  0.00           H  
ATOM   4500  HB2 PHE A 286     -12.168  27.479  35.017  1.00  0.00           H  
ATOM   4501  HD1 PHE A 286     -12.139  24.111  36.713  1.00  0.00           H  
ATOM   4502  HD2 PHE A 286     -14.500  27.115  34.701  1.00  0.00           H  
ATOM   4503  HE1 PHE A 286     -14.057  22.568  36.593  1.00  0.00           H  
ATOM   4504  HE2 PHE A 286     -16.381  25.541  34.602  1.00  0.00           H  
ATOM   4505  HZ  PHE A 286     -16.165  23.273  35.556  1.00  0.00           H  
ATOM   4506  N   GLU A 287     -10.134  28.906  38.165  1.00  6.75           N  
ATOM   4507  CA  GLU A 287      -8.972  29.799  38.256  1.00  7.50           C  
ATOM   4508  C   GLU A 287      -7.817  29.226  39.101  1.00  7.18           C  
ATOM   4509  O   GLU A 287      -6.721  29.786  39.040  1.00  8.20           O  
ATOM   4510  CB  GLU A 287      -9.410  31.163  38.820  1.00  7.72           C  
ATOM   4511  CG  GLU A 287     -10.462  31.904  37.970  1.00  8.14           C  
ATOM   4512  CD  GLU A 287     -10.961  33.199  38.620  1.00  9.71           C  
ATOM   4513  OE1 GLU A 287     -10.165  33.842  39.342  1.00 12.21           O  
ATOM   4514  OE2 GLU A 287     -12.142  33.529  38.378  1.00 12.15           O1-
ATOM   4515  H   GLU A 287     -10.795  28.949  38.929  1.00  0.00           H  
ATOM   4516  HA  GLU A 287      -8.566  29.982  37.260  1.00  0.00           H  
ATOM   4517  HB3 GLU A 287      -8.526  31.799  38.876  1.00  0.00           H  
ATOM   4518  HB2 GLU A 287      -9.770  31.043  39.842  1.00  0.00           H  
ATOM   4519  HG3 GLU A 287     -11.318  31.258  37.781  1.00  0.00           H  
ATOM   4520  HG2 GLU A 287     -10.042  32.151  36.995  1.00  0.00           H  
ATOM   4521  N   GLY A 288      -8.056  28.151  39.870  1.00  6.24           N  
ATOM   4522  CA  GLY A 288      -7.028  27.541  40.709  1.00  5.81           C  
ATOM   4523  C   GLY A 288      -7.434  26.112  41.078  1.00  5.91           C  
ATOM   4524  O   GLY A 288      -8.616  25.765  41.080  1.00  5.03           O  
ATOM   4525  H   GLY A 288      -8.973  27.726  39.881  1.00  0.00           H  
ATOM   4526  HA3 GLY A 288      -6.904  28.126  41.621  1.00  0.00           H  
ATOM   4527  HA2 GLY A 288      -6.066  27.523  40.192  1.00  0.00           H  
ATOM   4528  N   GLU A 289      -6.423  25.295  41.412  1.00  5.64           N  
ATOM   4529  CA  GLU A 289      -6.548  23.937  41.945  1.00  6.20           C  
ATOM   4530  C   GLU A 289      -6.834  24.002  43.454  1.00  5.77           C  
ATOM   4531  O   GLU A 289      -6.312  24.895  44.120  1.00  5.38           O  
ATOM   4532  CB  GLU A 289      -5.217  23.199  41.662  1.00  6.95           C  
ATOM   4533  CG  GLU A 289      -5.164  21.692  41.997  1.00 10.74           C  
ATOM   4534  CD  GLU A 289      -6.003  20.778  41.096  1.00 14.98           C  
ATOM   4535  OE1 GLU A 289      -6.672  21.274  40.167  1.00 16.72           O  
ATOM   4536  OE2 GLU A 289      -5.963  19.556  41.351  1.00 15.82           O1-
ATOM   4537  H   GLU A 289      -5.476  25.645  41.342  1.00  0.00           H  
ATOM   4538  HA  GLU A 289      -7.373  23.433  41.441  1.00  0.00           H  
ATOM   4539  HB3 GLU A 289      -4.418  23.689  42.221  1.00  0.00           H  
ATOM   4540  HB2 GLU A 289      -4.944  23.330  40.618  1.00  0.00           H  
ATOM   4541  HG3 GLU A 289      -5.457  21.527  43.033  1.00  0.00           H  
ATOM   4542  HG2 GLU A 289      -4.131  21.353  41.920  1.00  0.00           H  
ATOM   4543  N   TYR A 290      -7.645  23.065  43.969  1.00  5.19           N  
ATOM   4544  CA  TYR A 290      -7.999  22.964  45.387  1.00  5.55           C  
ATOM   4545  C   TYR A 290      -8.151  21.480  45.747  1.00  5.21           C  
ATOM   4546  O   TYR A 290      -9.261  20.949  45.686  1.00  6.11           O  
ATOM   4547  CB  TYR A 290      -9.273  23.793  45.704  1.00  5.77           C  
ATOM   4548  CG  TYR A 290      -9.136  25.286  45.454  1.00  5.57           C  
ATOM   4549  CD1 TYR A 290      -8.491  26.114  46.397  1.00  6.40           C  
ATOM   4550  CD2 TYR A 290      -9.596  25.838  44.240  1.00  4.48           C  
ATOM   4551  CE1 TYR A 290      -8.286  27.480  46.115  1.00  5.96           C  
ATOM   4552  CE2 TYR A 290      -9.374  27.197  43.952  1.00  5.62           C  
ATOM   4553  CZ  TYR A 290      -8.718  28.018  44.886  1.00  6.14           C  
ATOM   4554  OH  TYR A 290      -8.501  29.331  44.591  1.00  6.43           O  
ATOM   4555  H   TYR A 290      -8.055  22.371  43.355  1.00  0.00           H  
ATOM   4556  HA  TYR A 290      -7.185  23.360  45.997  1.00  0.00           H  
ATOM   4557  HB3 TYR A 290      -9.548  23.656  46.752  1.00  0.00           H  
ATOM   4558  HB2 TYR A 290     -10.119  23.422  45.125  1.00  0.00           H  
ATOM   4559  HD1 TYR A 290      -8.131  25.699  47.328  1.00  0.00           H  
ATOM   4560  HD2 TYR A 290     -10.082  25.211  43.507  1.00  0.00           H  
ATOM   4561  HE1 TYR A 290      -7.781  28.107  46.835  1.00  0.00           H  
ATOM   4562  HE2 TYR A 290      -9.697  27.605  43.006  1.00  0.00           H  
ATOM   4563  HH  TYR A 290      -8.066  29.807  45.302  1.00  0.00           H  
ATOM   4564  N   ASP A 291      -7.021  20.840  46.097  1.00  5.67           N  
ATOM   4565  CA  ASP A 291      -6.961  19.439  46.528  1.00  5.48           C  
ATOM   4566  C   ASP A 291      -7.010  19.387  48.057  1.00  5.57           C  
ATOM   4567  O   ASP A 291      -6.107  19.916  48.703  1.00  6.09           O  
ATOM   4568  CB  ASP A 291      -5.666  18.737  46.046  1.00  6.15           C  
ATOM   4569  CG  ASP A 291      -5.375  18.889  44.557  1.00  7.74           C  
ATOM   4570  OD1 ASP A 291      -4.298  19.283  44.114  1.00  8.02           O  
ATOM   4571  OD2 ASP A 291      -6.437  18.544  43.778  1.00 12.19           O  
ATOM   4572  H   ASP A 291      -6.150  21.354  46.132  1.00  0.00           H  
ATOM   4573  HA  ASP A 291      -7.815  18.878  46.141  1.00  0.00           H  
ATOM   4574  HB3 ASP A 291      -5.717  17.671  46.275  1.00  0.00           H  
ATOM   4575  HB2 ASP A 291      -4.800  19.120  46.584  1.00  0.00           H  
ATOM   4576  HD2 ASP A 291      -6.243  18.726  42.848  1.00  0.00           H  
ATOM   4577  N   TYR A 292      -8.053  18.743  48.601  1.00  5.28           N  
ATOM   4578  CA  TYR A 292      -8.268  18.559  50.037  1.00  5.13           C  
ATOM   4579  C   TYR A 292      -7.157  17.730  50.711  1.00  4.98           C  
ATOM   4580  O   TYR A 292      -6.739  16.714  50.155  1.00  6.80           O  
ATOM   4581  CB  TYR A 292      -9.656  17.921  50.228  1.00  5.30           C  
ATOM   4582  CG  TYR A 292      -9.997  17.510  51.648  1.00  5.71           C  
ATOM   4583  CD1 TYR A 292     -10.279  18.499  52.611  1.00  5.43           C  
ATOM   4584  CD2 TYR A 292     -10.024  16.147  52.011  1.00  5.77           C  
ATOM   4585  CE1 TYR A 292     -10.624  18.123  53.920  1.00  5.07           C  
ATOM   4586  CE2 TYR A 292     -10.345  15.774  53.329  1.00  5.37           C  
ATOM   4587  CZ  TYR A 292     -10.655  16.764  54.280  1.00  5.69           C  
ATOM   4588  OH  TYR A 292     -10.973  16.401  55.553  1.00  6.20           O  
ATOM   4589  H   TYR A 292      -8.748  18.330  47.996  1.00  0.00           H  
ATOM   4590  HA  TYR A 292      -8.282  19.551  50.493  1.00  0.00           H  
ATOM   4591  HB3 TYR A 292      -9.733  17.038  49.596  1.00  0.00           H  
ATOM   4592  HB2 TYR A 292     -10.426  18.608  49.873  1.00  0.00           H  
ATOM   4593  HD1 TYR A 292     -10.241  19.544  52.341  1.00  0.00           H  
ATOM   4594  HD2 TYR A 292      -9.793  15.381  51.287  1.00  0.00           H  
ATOM   4595  HE1 TYR A 292     -10.848  18.883  54.650  1.00  0.00           H  
ATOM   4596  HE2 TYR A 292     -10.361  14.730  53.607  1.00  0.00           H  
ATOM   4597  HH  TYR A 292     -11.190  17.135  56.136  1.00  0.00           H  
ATOM   4598  N   VAL A 293      -6.737  18.180  51.904  1.00  5.22           N  
ATOM   4599  CA  VAL A 293      -5.697  17.546  52.714  1.00  5.74           C  
ATOM   4600  C   VAL A 293      -6.301  16.995  54.019  1.00  5.27           C  
ATOM   4601  O   VAL A 293      -6.074  15.826  54.330  1.00  6.75           O  
ATOM   4602  CB  VAL A 293      -4.573  18.555  53.085  1.00  5.46           C  
ATOM   4603  CG1 VAL A 293      -3.428  17.943  53.920  1.00  6.89           C  
ATOM   4604  CG2 VAL A 293      -4.005  19.237  51.829  1.00  6.31           C  
ATOM   4605  H   VAL A 293      -7.136  19.031  52.280  1.00  0.00           H  
ATOM   4606  HA  VAL A 293      -5.245  16.710  52.176  1.00  0.00           H  
ATOM   4607  HB  VAL A 293      -5.007  19.348  53.692  1.00  0.00           H  
ATOM   4608 HG11 VAL A 293      -2.654  18.684  54.121  1.00  0.00           H  
ATOM   4609 HG12 VAL A 293      -3.769  17.580  54.889  1.00  0.00           H  
ATOM   4610 HG13 VAL A 293      -2.960  17.108  53.397  1.00  0.00           H  
ATOM   4611 HG21 VAL A 293      -3.137  19.855  52.061  1.00  0.00           H  
ATOM   4612 HG22 VAL A 293      -3.718  18.497  51.083  1.00  0.00           H  
ATOM   4613 HG23 VAL A 293      -4.744  19.888  51.367  1.00  0.00           H  
ATOM   4614  N   THR A 294      -7.052  17.845  54.742  1.00  5.79           N  
ATOM   4615  CA  THR A 294      -7.688  17.552  56.029  1.00  6.00           C  
ATOM   4616  C   THR A 294      -8.541  18.761  56.474  1.00  5.47           C  
ATOM   4617  O   THR A 294      -8.443  19.827  55.868  1.00  5.68           O  
ATOM   4618  CB  THR A 294      -6.649  17.201  57.138  1.00  6.40           C  
ATOM   4619  OG1 THR A 294      -7.281  16.742  58.317  1.00  7.65           O  
ATOM   4620  CG2 THR A 294      -5.704  18.347  57.536  1.00  8.06           C  
ATOM   4621  H   THR A 294      -7.200  18.785  54.405  1.00  0.00           H  
ATOM   4622  HA  THR A 294      -8.351  16.701  55.881  1.00  0.00           H  
ATOM   4623  HB  THR A 294      -6.051  16.363  56.797  1.00  0.00           H  
ATOM   4624  HG1 THR A 294      -7.702  15.900  58.096  1.00  0.00           H  
ATOM   4625 HG21 THR A 294      -4.973  18.003  58.267  1.00  0.00           H  
ATOM   4626 HG22 THR A 294      -5.150  18.722  56.676  1.00  0.00           H  
ATOM   4627 HG23 THR A 294      -6.238  19.187  57.982  1.00  0.00           H  
ATOM   4628  N   ASN A 295      -9.362  18.580  57.519  1.00  6.20           N  
ATOM   4629  CA  ASN A 295     -10.102  19.659  58.169  1.00  6.53           C  
ATOM   4630  C   ASN A 295     -10.066  19.501  59.697  1.00  6.98           C  
ATOM   4631  O   ASN A 295     -10.016  18.379  60.201  1.00  7.13           O  
ATOM   4632  CB  ASN A 295     -11.552  19.765  57.626  1.00  6.99           C  
ATOM   4633  CG  ASN A 295     -12.507  18.633  58.038  1.00  7.39           C  
ATOM   4634  OD1 ASN A 295     -12.200  17.456  57.871  1.00  6.15           O  
ATOM   4635  ND2 ASN A 295     -13.674  18.986  58.578  1.00  7.96           N  
ATOM   4636  H   ASN A 295      -9.392  17.682  57.983  1.00  0.00           H  
ATOM   4637  HA  ASN A 295      -9.597  20.605  57.974  1.00  0.00           H  
ATOM   4638  HB3 ASN A 295     -11.535  19.826  56.540  1.00  0.00           H  
ATOM   4639  HB2 ASN A 295     -11.977  20.711  57.963  1.00  0.00           H  
ATOM   4640 HD22 ASN A 295     -14.319  18.277  58.908  1.00  0.00           H  
ATOM   4641 HD21 ASN A 295     -13.901  19.963  58.721  1.00  0.00           H  
ATOM   4642  N   GLU A 296     -10.157  20.645  60.387  1.00  7.61           N  
ATOM   4643  CA  GLU A 296     -10.376  20.754  61.824  1.00  8.27           C  
ATOM   4644  C   GLU A 296     -11.636  21.606  62.007  1.00  7.95           C  
ATOM   4645  O   GLU A 296     -11.544  22.825  62.161  1.00  8.37           O  
ATOM   4646  CB  GLU A 296      -9.130  21.370  62.506  1.00  9.43           C  
ATOM   4647  CG  GLU A 296      -7.859  20.491  62.474  1.00 11.94           C  
ATOM   4648  CD  GLU A 296      -7.977  19.153  63.214  1.00 14.63           C  
ATOM   4649  OE1 GLU A 296      -8.880  19.016  64.068  1.00 16.88           O  
ATOM   4650  OE2 GLU A 296      -7.151  18.268  62.901  1.00 15.06           O1-
ATOM   4651  H   GLU A 296     -10.194  21.519  59.876  1.00  0.00           H  
ATOM   4652  HA  GLU A 296     -10.586  19.776  62.260  1.00  0.00           H  
ATOM   4653  HB3 GLU A 296      -9.366  21.618  63.542  1.00  0.00           H  
ATOM   4654  HB2 GLU A 296      -8.893  22.323  62.029  1.00  0.00           H  
ATOM   4655  HG3 GLU A 296      -7.030  21.041  62.919  1.00  0.00           H  
ATOM   4656  HG2 GLU A 296      -7.572  20.295  61.441  1.00  0.00           H  
ATOM   4657  N   GLY A 297     -12.800  20.939  61.923  1.00  8.14           N  
ATOM   4658  CA  GLY A 297     -14.111  21.582  61.930  1.00  8.50           C  
ATOM   4659  C   GLY A 297     -14.328  22.295  60.589  1.00  8.41           C  
ATOM   4660  O   GLY A 297     -14.150  21.701  59.527  1.00  8.80           O  
ATOM   4661  H   GLY A 297     -12.785  19.940  61.776  1.00  0.00           H  
ATOM   4662  HA3 GLY A 297     -14.193  22.276  62.769  1.00  0.00           H  
ATOM   4663  HA2 GLY A 297     -14.881  20.821  62.058  1.00  0.00           H  
ATOM   4664  N   THR A 298     -14.730  23.571  60.656  1.00  8.02           N  
ATOM   4665  CA  THR A 298     -14.985  24.436  59.502  1.00  8.07           C  
ATOM   4666  C   THR A 298     -13.704  24.963  58.811  1.00  7.46           C  
ATOM   4667  O   THR A 298     -13.818  25.472  57.698  1.00  7.05           O  
ATOM   4668  CB  THR A 298     -15.858  25.643  59.930  1.00  7.82           C  
ATOM   4669  OG1 THR A 298     -15.177  26.509  60.821  1.00 10.01           O  
ATOM   4670  CG2 THR A 298     -17.195  25.221  60.564  1.00  9.38           C  
ATOM   4671  H   THR A 298     -14.858  24.009  61.557  1.00  0.00           H  
ATOM   4672  HA  THR A 298     -15.540  23.860  58.757  1.00  0.00           H  
ATOM   4673  HB  THR A 298     -16.090  26.235  59.044  1.00  0.00           H  
ATOM   4674  HG1 THR A 298     -14.628  27.115  60.307  1.00  0.00           H  
ATOM   4675 HG21 THR A 298     -17.817  26.086  60.791  1.00  0.00           H  
ATOM   4676 HG22 THR A 298     -17.762  24.581  59.886  1.00  0.00           H  
ATOM   4677 HG23 THR A 298     -17.049  24.673  61.495  1.00  0.00           H  
ATOM   4678  N   VAL A 299     -12.522  24.808  59.436  1.00  7.12           N  
ATOM   4679  CA  VAL A 299     -11.227  25.161  58.850  1.00  7.18           C  
ATOM   4680  C   VAL A 299     -10.705  23.979  58.011  1.00  6.20           C  
ATOM   4681  O   VAL A 299     -10.345  22.951  58.579  1.00  6.73           O  
ATOM   4682  CB  VAL A 299     -10.184  25.526  59.947  1.00  7.23           C  
ATOM   4683  CG1 VAL A 299      -8.776  25.823  59.390  1.00  9.10           C  
ATOM   4684  CG2 VAL A 299     -10.661  26.729  60.782  1.00  9.27           C  
ATOM   4685  H   VAL A 299     -12.493  24.367  60.345  1.00  0.00           H  
ATOM   4686  HA  VAL A 299     -11.339  26.028  58.200  1.00  0.00           H  
ATOM   4687  HB  VAL A 299     -10.090  24.682  60.633  1.00  0.00           H  
ATOM   4688 HG11 VAL A 299      -8.100  26.150  60.180  1.00  0.00           H  
ATOM   4689 HG12 VAL A 299      -8.316  24.949  58.927  1.00  0.00           H  
ATOM   4690 HG13 VAL A 299      -8.818  26.615  58.643  1.00  0.00           H  
ATOM   4691 HG21 VAL A 299      -9.933  26.991  61.551  1.00  0.00           H  
ATOM   4692 HG22 VAL A 299     -10.812  27.609  60.156  1.00  0.00           H  
ATOM   4693 HG23 VAL A 299     -11.602  26.520  61.292  1.00  0.00           H  
ATOM   4694  N   PHE A 300     -10.698  24.154  56.681  1.00  5.53           N  
ATOM   4695  CA  PHE A 300     -10.300  23.151  55.692  1.00  5.29           C  
ATOM   4696  C   PHE A 300      -8.946  23.497  55.062  1.00  5.13           C  
ATOM   4697  O   PHE A 300      -8.820  24.556  54.450  1.00  6.24           O  
ATOM   4698  CB  PHE A 300     -11.377  23.058  54.591  1.00  5.12           C  
ATOM   4699  CG  PHE A 300     -12.524  22.113  54.883  1.00  5.65           C  
ATOM   4700  CD1 PHE A 300     -13.430  22.371  55.931  1.00  6.43           C  
ATOM   4701  CD2 PHE A 300     -12.664  20.932  54.126  1.00  5.54           C  
ATOM   4702  CE1 PHE A 300     -14.445  21.465  56.207  1.00  7.26           C  
ATOM   4703  CE2 PHE A 300     -13.677  20.034  54.425  1.00  7.04           C  
ATOM   4704  CZ  PHE A 300     -14.558  20.300  55.460  1.00  6.91           C  
ATOM   4705  H   PHE A 300     -11.010  25.038  56.297  1.00  0.00           H  
ATOM   4706  HA  PHE A 300     -10.210  22.168  56.158  1.00  0.00           H  
ATOM   4707  HB3 PHE A 300     -10.920  22.719  53.662  1.00  0.00           H  
ATOM   4708  HB2 PHE A 300     -11.787  24.046  54.376  1.00  0.00           H  
ATOM   4709  HD1 PHE A 300     -13.338  23.268  56.519  1.00  0.00           H  
ATOM   4710  HD2 PHE A 300     -11.983  20.718  53.317  1.00  0.00           H  
ATOM   4711  HE1 PHE A 300     -15.142  21.662  57.008  1.00  0.00           H  
ATOM   4712  HE2 PHE A 300     -13.779  19.122  53.857  1.00  0.00           H  
ATOM   4713  HZ  PHE A 300     -15.327  19.583  55.686  1.00  0.00           H  
ATOM   4714  N   THR A 301      -7.985  22.571  55.181  1.00  4.94           N  
ATOM   4715  CA  THR A 301      -6.664  22.650  54.563  1.00  4.28           C  
ATOM   4716  C   THR A 301      -6.708  22.123  53.113  1.00  4.66           C  
ATOM   4717  O   THR A 301      -7.229  21.029  52.884  1.00  5.34           O  
ATOM   4718  CB  THR A 301      -5.628  21.809  55.359  1.00  4.60           C  
ATOM   4719  OG1 THR A 301      -5.625  22.221  56.712  1.00  5.21           O  
ATOM   4720  CG2 THR A 301      -4.182  21.928  54.848  1.00  5.29           C  
ATOM   4721  H   THR A 301      -8.178  21.710  55.678  1.00  0.00           H  
ATOM   4722  HA  THR A 301      -6.340  23.689  54.567  1.00  0.00           H  
ATOM   4723  HB  THR A 301      -5.920  20.758  55.350  1.00  0.00           H  
ATOM   4724  HG1 THR A 301      -5.302  23.127  56.751  1.00  0.00           H  
ATOM   4725 HG21 THR A 301      -3.494  21.366  55.481  1.00  0.00           H  
ATOM   4726 HG22 THR A 301      -4.068  21.548  53.833  1.00  0.00           H  
ATOM   4727 HG23 THR A 301      -3.859  22.968  54.848  1.00  0.00           H  
ATOM   4728  N   PHE A 302      -6.148  22.906  52.175  1.00  4.95           N  
ATOM   4729  CA  PHE A 302      -6.042  22.578  50.752  1.00  5.12           C  
ATOM   4730  C   PHE A 302      -4.610  22.821  50.251  1.00  5.57           C  
ATOM   4731  O   PHE A 302      -4.015  23.837  50.607  1.00  6.10           O  
ATOM   4732  CB  PHE A 302      -6.995  23.465  49.914  1.00  5.87           C  
ATOM   4733  CG  PHE A 302      -8.482  23.272  50.140  1.00  5.09           C  
ATOM   4734  CD1 PHE A 302      -9.163  22.201  49.526  1.00  6.43           C  
ATOM   4735  CD2 PHE A 302      -9.176  24.088  51.058  1.00  6.70           C  
ATOM   4736  CE1 PHE A 302     -10.510  21.990  49.787  1.00  7.42           C  
ATOM   4737  CE2 PHE A 302     -10.527  23.873  51.289  1.00  6.61           C  
ATOM   4738  CZ  PHE A 302     -11.191  22.827  50.662  1.00  7.43           C  
ATOM   4739  H   PHE A 302      -5.735  23.790  52.452  1.00  0.00           H  
ATOM   4740  HA  PHE A 302      -6.298  21.532  50.593  1.00  0.00           H  
ATOM   4741  HB3 PHE A 302      -6.813  23.284  48.853  1.00  0.00           H  
ATOM   4742  HB2 PHE A 302      -6.760  24.518  50.072  1.00  0.00           H  
ATOM   4743  HD1 PHE A 302      -8.642  21.549  48.844  1.00  0.00           H  
ATOM   4744  HD2 PHE A 302      -8.664  24.888  51.574  1.00  0.00           H  
ATOM   4745  HE1 PHE A 302     -11.030  21.172  49.309  1.00  0.00           H  
ATOM   4746  HE2 PHE A 302     -11.063  24.510  51.977  1.00  0.00           H  
ATOM   4747  HZ  PHE A 302     -12.238  22.659  50.866  1.00  0.00           H  
ATOM   4748  N   LYS A 303      -4.137  21.950  49.342  1.00  5.52           N  
ATOM   4749  CA  LYS A 303      -3.051  22.261  48.409  1.00  5.47           C  
ATOM   4750  C   LYS A 303      -3.648  23.033  47.222  1.00  5.40           C  
ATOM   4751  O   LYS A 303      -4.694  22.632  46.708  1.00  5.41           O  
ATOM   4752  CB  LYS A 303      -2.356  20.965  47.936  1.00  5.49           C  
ATOM   4753  CG  LYS A 303      -1.139  21.205  47.009  1.00  6.06           C  
ATOM   4754  CD  LYS A 303      -0.428  19.921  46.539  1.00  9.18           C  
ATOM   4755  CE  LYS A 303      -1.207  19.096  45.501  1.00 15.21           C  
ATOM   4756  NZ  LYS A 303      -1.207  19.739  44.177  1.00 16.32           N1+
ATOM   4757  H   LYS A 303      -4.696  21.138  49.107  1.00  0.00           H  
ATOM   4758  HA  LYS A 303      -2.309  22.879  48.916  1.00  0.00           H  
ATOM   4759  HB3 LYS A 303      -3.083  20.328  47.436  1.00  0.00           H  
ATOM   4760  HB2 LYS A 303      -2.028  20.411  48.813  1.00  0.00           H  
ATOM   4761  HG3 LYS A 303      -0.418  21.829  47.538  1.00  0.00           H  
ATOM   4762  HG2 LYS A 303      -1.434  21.780  46.132  1.00  0.00           H  
ATOM   4763  HD3 LYS A 303      -0.214  19.289  47.398  1.00  0.00           H  
ATOM   4764  HD2 LYS A 303       0.548  20.186  46.132  1.00  0.00           H  
ATOM   4765  HE3 LYS A 303      -2.230  18.918  45.828  1.00  0.00           H  
ATOM   4766  HE2 LYS A 303      -0.748  18.116  45.384  1.00  0.00           H  
ATOM   4767  HZ1 LYS A 303      -0.256  19.848  43.852  1.00  0.00           H  
ATOM   4768  HZ2 LYS A 303      -1.720  19.164  43.524  1.00  0.00           H  
ATOM   4769  HZ3 LYS A 303      -1.649  20.645  44.238  1.00  0.00           H  
ATOM   4770  N   THR A 304      -2.972  24.112  46.806  1.00  4.61           N  
ATOM   4771  CA  THR A 304      -3.467  25.018  45.775  1.00  5.06           C  
ATOM   4772  C   THR A 304      -2.316  25.594  44.935  1.00  5.09           C  
ATOM   4773  O   THR A 304      -1.205  25.726  45.449  1.00  5.36           O  
ATOM   4774  CB  THR A 304      -4.279  26.179  46.426  1.00  4.83           C  
ATOM   4775  OG1 THR A 304      -4.912  26.975  45.446  1.00  4.47           O  
ATOM   4776  CG2 THR A 304      -3.444  27.144  47.294  1.00  5.40           C  
ATOM   4777  H   THR A 304      -2.111  24.384  47.265  1.00  0.00           H  
ATOM   4778  HA  THR A 304      -4.095  24.454  45.087  1.00  0.00           H  
ATOM   4779  HB  THR A 304      -5.070  25.752  47.044  1.00  0.00           H  
ATOM   4780  HG1 THR A 304      -5.563  26.427  44.991  1.00  0.00           H  
ATOM   4781 HG21 THR A 304      -4.076  27.907  47.743  1.00  0.00           H  
ATOM   4782 HG22 THR A 304      -2.943  26.614  48.105  1.00  0.00           H  
ATOM   4783 HG23 THR A 304      -2.682  27.671  46.720  1.00  0.00           H  
ATOM   4784  N   ASN A 305      -2.628  25.968  43.681  1.00  4.74           N  
ATOM   4785  CA  ASN A 305      -1.754  26.762  42.809  1.00  5.27           C  
ATOM   4786  C   ASN A 305      -2.272  28.197  42.585  1.00  5.81           C  
ATOM   4787  O   ASN A 305      -1.763  28.876  41.693  1.00  5.71           O  
ATOM   4788  CB  ASN A 305      -1.433  26.015  41.486  1.00  5.36           C  
ATOM   4789  CG  ASN A 305      -2.632  25.633  40.604  1.00  5.42           C  
ATOM   4790  OD1 ASN A 305      -3.722  26.184  40.731  1.00  5.26           O  
ATOM   4791  ND2 ASN A 305      -2.428  24.684  39.690  1.00  5.06           N  
ATOM   4792  H   ASN A 305      -3.564  25.811  43.335  1.00  0.00           H  
ATOM   4793  HA  ASN A 305      -0.812  26.882  43.332  1.00  0.00           H  
ATOM   4794  HB3 ASN A 305      -0.887  25.109  41.730  1.00  0.00           H  
ATOM   4795  HB2 ASN A 305      -0.741  26.603  40.881  1.00  0.00           H  
ATOM   4796 HD22 ASN A 305      -3.189  24.399  39.084  1.00  0.00           H  
ATOM   4797 HD21 ASN A 305      -1.531  24.227  39.605  1.00  0.00           H  
ATOM   4798  N   ARG A 306      -3.255  28.640  43.393  1.00  6.49           N  
ATOM   4799  CA  ARG A 306      -3.842  29.981  43.364  1.00  7.03           C  
ATOM   4800  C   ARG A 306      -2.793  31.051  43.712  1.00  7.36           C  
ATOM   4801  O   ARG A 306      -2.408  31.172  44.876  1.00  7.91           O  
ATOM   4802  CB  ARG A 306      -5.062  30.007  44.311  1.00  7.09           C  
ATOM   4803  CG  ARG A 306      -5.815  31.346  44.404  1.00  7.85           C  
ATOM   4804  CD  ARG A 306      -6.414  31.817  43.073  1.00 10.65           C  
ATOM   4805  NE  ARG A 306      -7.334  32.938  43.296  1.00 10.91           N  
ATOM   4806  CZ  ARG A 306      -8.114  33.518  42.373  1.00 12.75           C  
ATOM   4807  NH1 ARG A 306      -8.102  33.105  41.102  1.00 13.83           N  
ATOM   4808  NH2 ARG A 306      -8.925  34.521  42.727  1.00 14.68           N1+
ATOM   4809  H   ARG A 306      -3.622  28.019  44.103  1.00  0.00           H  
ATOM   4810  HA  ARG A 306      -4.200  30.151  42.347  1.00  0.00           H  
ATOM   4811  HB3 ARG A 306      -4.739  29.732  45.316  1.00  0.00           H  
ATOM   4812  HB2 ARG A 306      -5.766  29.232  44.003  1.00  0.00           H  
ATOM   4813  HG3 ARG A 306      -5.115  32.103  44.756  1.00  0.00           H  
ATOM   4814  HG2 ARG A 306      -6.595  31.306  45.160  1.00  0.00           H  
ATOM   4815  HD3 ARG A 306      -6.875  30.994  42.526  1.00  0.00           H  
ATOM   4816  HD2 ARG A 306      -5.622  32.224  42.443  1.00  0.00           H  
ATOM   4817  HE  ARG A 306      -7.326  33.335  44.235  1.00  0.00           H  
ATOM   4818 HH12 ARG A 306      -8.763  33.491  40.429  1.00  0.00           H  
ATOM   4819 HH11 ARG A 306      -7.491  32.354  40.818  1.00  0.00           H  
ATOM   4820 HH22 ARG A 306      -9.533  34.952  42.046  1.00  0.00           H  
ATOM   4821 HH21 ARG A 306      -8.953  34.834  43.697  1.00  0.00           H  
ATOM   4822  N   HIS A 307      -2.338  31.771  42.669  1.00  9.06           N  
ATOM   4823  CA  HIS A 307      -1.250  32.759  42.689  1.00 10.05           C  
ATOM   4824  C   HIS A 307       0.112  32.157  43.106  1.00 10.50           C  
ATOM   4825  O   HIS A 307       0.934  32.867  43.687  1.00 12.42           O  
ATOM   4826  CB  HIS A 307      -1.631  34.002  43.535  1.00 11.70           C  
ATOM   4827  CG  HIS A 307      -3.014  34.559  43.296  1.00 15.29           C  
ATOM   4828  ND1 HIS A 307      -3.466  34.950  42.030  1.00 17.33           N  
ATOM   4829  CD2 HIS A 307      -4.025  34.766  44.211  1.00 17.77           C  
ATOM   4830  CE1 HIS A 307      -4.710  35.368  42.227  1.00 18.60           C  
ATOM   4831  NE2 HIS A 307      -5.092  35.284  43.501  1.00 19.77           N  
ATOM   4832  H   HIS A 307      -2.721  31.580  41.754  1.00  0.00           H  
ATOM   4833  HA  HIS A 307      -1.136  33.085  41.655  1.00  0.00           H  
ATOM   4834  HB3 HIS A 307      -0.917  34.806  43.352  1.00  0.00           H  
ATOM   4835  HB2 HIS A 307      -1.551  33.767  44.597  1.00  0.00           H  
ATOM   4836  HD2 HIS A 307      -4.075  34.585  45.275  1.00  0.00           H  
ATOM   4837  HE1 HIS A 307      -5.348  35.734  41.436  1.00  0.00           H  
ATOM   4838  HE2 HIS A 307      -5.997  35.530  43.880  1.00  0.00           H  
ATOM   4839  N   SER A 308       0.310  30.853  42.841  1.00  8.15           N  
ATOM   4840  CA  SER A 308       1.421  30.061  43.361  1.00  7.79           C  
ATOM   4841  C   SER A 308       1.737  28.897  42.403  1.00  6.77           C  
ATOM   4842  O   SER A 308       1.283  27.787  42.666  1.00  5.58           O  
ATOM   4843  CB  SER A 308       1.077  29.562  44.786  1.00  8.40           C  
ATOM   4844  OG  SER A 308       1.289  30.584  45.735  1.00 13.01           O  
ATOM   4845  H   SER A 308      -0.407  30.334  42.353  1.00  0.00           H  
ATOM   4846  HA  SER A 308       2.308  30.684  43.436  1.00  0.00           H  
ATOM   4847  HB3 SER A 308       1.725  28.732  45.075  1.00  0.00           H  
ATOM   4848  HB2 SER A 308       0.049  29.200  44.849  1.00  0.00           H  
ATOM   4849  HG  SER A 308       0.826  31.372  45.437  1.00  0.00           H  
ATOM   4850  N   PRO A 309       2.477  29.137  41.294  1.00  6.61           N  
ATOM   4851  CA  PRO A 309       2.743  28.085  40.291  1.00  6.82           C  
ATOM   4852  C   PRO A 309       3.510  26.840  40.786  1.00  6.52           C  
ATOM   4853  O   PRO A 309       3.224  25.750  40.294  1.00  6.62           O  
ATOM   4854  CB  PRO A 309       3.492  28.817  39.168  1.00  7.43           C  
ATOM   4855  CG  PRO A 309       4.096  30.042  39.837  1.00  8.22           C  
ATOM   4856  CD  PRO A 309       3.050  30.418  40.878  1.00  6.80           C  
ATOM   4857  HA  PRO A 309       1.784  27.735  39.905  1.00  0.00           H  
ATOM   4858  HB3 PRO A 309       2.781  29.133  38.404  1.00  0.00           H  
ATOM   4859  HB2 PRO A 309       4.245  28.199  38.677  1.00  0.00           H  
ATOM   4860  HG3 PRO A 309       4.326  30.851  39.144  1.00  0.00           H  
ATOM   4861  HG2 PRO A 309       5.022  29.758  40.341  1.00  0.00           H  
ATOM   4862  HD2 PRO A 309       3.509  30.990  41.683  1.00  0.00           H  
ATOM   4863  HD3 PRO A 309       2.261  31.027  40.434  1.00  0.00           H  
ATOM   4864  N   ASN A 310       4.415  27.003  41.767  1.00  5.42           N  
ATOM   4865  CA  ASN A 310       5.137  25.903  42.429  1.00  5.12           C  
ATOM   4866  C   ASN A 310       4.338  25.286  43.598  1.00  5.38           C  
ATOM   4867  O   ASN A 310       4.885  24.449  44.312  1.00  5.18           O  
ATOM   4868  CB  ASN A 310       6.530  26.384  42.904  1.00  5.39           C  
ATOM   4869  CG  ASN A 310       7.437  26.902  41.784  1.00  6.23           C  
ATOM   4870  OD1 ASN A 310       7.409  26.403  40.661  1.00  8.44           O  
ATOM   4871  ND2 ASN A 310       8.265  27.898  42.099  1.00  9.60           N  
ATOM   4872  H   ASN A 310       4.593  27.930  42.141  1.00  0.00           H  
ATOM   4873  HA  ASN A 310       5.291  25.096  41.711  1.00  0.00           H  
ATOM   4874  HB3 ASN A 310       7.069  25.565  43.379  1.00  0.00           H  
ATOM   4875  HB2 ASN A 310       6.421  27.154  43.666  1.00  0.00           H  
ATOM   4876 HD22 ASN A 310       8.897  28.277  41.409  1.00  0.00           H  
ATOM   4877 HD21 ASN A 310       8.278  28.266  43.041  1.00  0.00           H  
ATOM   4878  N   TYR A 311       3.060  25.675  43.762  1.00  5.13           N  
ATOM   4879  CA  TYR A 311       2.079  25.189  44.740  1.00  5.23           C  
ATOM   4880  C   TYR A 311       2.409  25.575  46.197  1.00  5.47           C  
ATOM   4881  O   TYR A 311       3.571  25.743  46.568  1.00  5.79           O  
ATOM   4882  CB  TYR A 311       1.828  23.664  44.595  1.00  5.70           C  
ATOM   4883  CG  TYR A 311       1.172  23.212  43.299  1.00  5.62           C  
ATOM   4884  CD1 TYR A 311       1.946  23.042  42.131  1.00  7.10           C  
ATOM   4885  CD2 TYR A 311      -0.209  22.925  43.262  1.00  7.11           C  
ATOM   4886  CE1 TYR A 311       1.347  22.606  40.934  1.00  7.53           C  
ATOM   4887  CE2 TYR A 311      -0.809  22.478  42.067  1.00  6.05           C  
ATOM   4888  CZ  TYR A 311      -0.031  22.323  40.901  1.00  7.32           C  
ATOM   4889  OH  TYR A 311      -0.615  21.899  39.743  1.00  9.03           O  
ATOM   4890  H   TYR A 311       2.700  26.376  43.128  1.00  0.00           H  
ATOM   4891  HA  TYR A 311       1.157  25.705  44.476  1.00  0.00           H  
ATOM   4892  HB3 TYR A 311       1.197  23.318  45.417  1.00  0.00           H  
ATOM   4893  HB2 TYR A 311       2.758  23.109  44.697  1.00  0.00           H  
ATOM   4894  HD1 TYR A 311       3.005  23.245  42.147  1.00  0.00           H  
ATOM   4895  HD2 TYR A 311      -0.814  23.052  44.147  1.00  0.00           H  
ATOM   4896  HE1 TYR A 311       1.951  22.486  40.047  1.00  0.00           H  
ATOM   4897  HE2 TYR A 311      -1.868  22.270  42.041  1.00  0.00           H  
ATOM   4898  HH  TYR A 311       0.018  21.699  39.046  1.00  0.00           H  
ATOM   4899  N   ARG A 312       1.349  25.694  47.008  1.00  4.77           N  
ATOM   4900  CA  ARG A 312       1.418  26.007  48.434  1.00  5.64           C  
ATOM   4901  C   ARG A 312       0.227  25.374  49.167  1.00  5.08           C  
ATOM   4902  O   ARG A 312      -0.708  24.896  48.523  1.00  4.99           O  
ATOM   4903  CB  ARG A 312       1.499  27.540  48.631  1.00  5.33           C  
ATOM   4904  CG  ARG A 312       0.212  28.337  48.344  1.00  7.09           C  
ATOM   4905  CD  ARG A 312       0.370  29.814  48.720  1.00  8.81           C  
ATOM   4906  NE  ARG A 312      -0.783  30.613  48.286  1.00 12.87           N  
ATOM   4907  CZ  ARG A 312      -0.881  31.949  48.388  1.00 14.72           C  
ATOM   4908  NH1 ARG A 312       0.128  32.687  48.875  1.00 16.64           N  
ATOM   4909  NH2 ARG A 312      -2.006  32.554  47.989  1.00 16.07           N1+
ATOM   4910  H   ARG A 312       0.419  25.547  46.637  1.00  0.00           H  
ATOM   4911  HA  ARG A 312       2.318  25.553  48.854  1.00  0.00           H  
ATOM   4912  HB3 ARG A 312       2.307  27.932  48.016  1.00  0.00           H  
ATOM   4913  HB2 ARG A 312       1.796  27.745  49.658  1.00  0.00           H  
ATOM   4914  HG3 ARG A 312      -0.574  27.939  48.985  1.00  0.00           H  
ATOM   4915  HG2 ARG A 312      -0.138  28.215  47.318  1.00  0.00           H  
ATOM   4916  HD3 ARG A 312       1.326  30.217  48.383  1.00  0.00           H  
ATOM   4917  HD2 ARG A 312       0.364  29.898  49.805  1.00  0.00           H  
ATOM   4918  HE  ARG A 312      -1.557  30.099  47.890  1.00  0.00           H  
ATOM   4919 HH12 ARG A 312       0.051  33.691  48.936  1.00  0.00           H  
ATOM   4920 HH11 ARG A 312       0.989  32.238  49.151  1.00  0.00           H  
ATOM   4921 HH22 ARG A 312      -2.101  33.557  48.058  1.00  0.00           H  
ATOM   4922 HH21 ARG A 312      -2.759  32.015  47.585  1.00  0.00           H  
ATOM   4923  N   VAL A 313       0.276  25.421  50.506  1.00  5.26           N  
ATOM   4924  CA  VAL A 313      -0.811  24.979  51.375  1.00  4.91           C  
ATOM   4925  C   VAL A 313      -1.504  26.223  51.959  1.00  5.54           C  
ATOM   4926  O   VAL A 313      -0.824  27.129  52.445  1.00  5.62           O  
ATOM   4927  CB  VAL A 313      -0.300  24.123  52.566  1.00  4.95           C  
ATOM   4928  CG1 VAL A 313      -1.442  23.534  53.418  1.00  6.09           C  
ATOM   4929  CG2 VAL A 313       0.613  22.978  52.103  1.00  5.60           C  
ATOM   4930  H   VAL A 313       1.071  25.847  50.966  1.00  0.00           H  
ATOM   4931  HA  VAL A 313      -1.532  24.386  50.814  1.00  0.00           H  
ATOM   4932  HB  VAL A 313       0.291  24.760  53.223  1.00  0.00           H  
ATOM   4933 HG11 VAL A 313      -1.049  22.928  54.236  1.00  0.00           H  
ATOM   4934 HG12 VAL A 313      -2.070  24.303  53.864  1.00  0.00           H  
ATOM   4935 HG13 VAL A 313      -2.087  22.894  52.814  1.00  0.00           H  
ATOM   4936 HG21 VAL A 313       1.019  22.454  52.967  1.00  0.00           H
[truncated: 510,771 more chars]
